# Supplementary material for: Longitudinal Analysis of Peripheral MicroRNA Expression and Depressive Symptom Severity Change in a Community Cohort
Source: Epigenomes. 2026 Jun 2;10(2):35. doi: 10.3390/epigenomes10020035 (PMC13298394; doi:10.3390/epigenomes10020035)
Supplement: Supplementary file 1 [file epigenomes-10-00035-s001.zip]

Archive with 2 entries (2 files):
- Supplemental_materials.pdf
- Supplementary_Tables.xlsx
