# Supplementary material for: Longitudinal Analysis of Peripheral MicroRNA Expression and Depressive Symptom Severity Change in a Community Cohort
Source: Epigenomes. 2026 Jun 2;10(2):35. doi: 10.3390/epigenomes10020035 (PMC13298394; doi:10.3390/epigenomes10020035)
Supplement: Supplementary file 1 [file epigenomes-10-00035-s001.zip › Supplementary_Tables.xlsx]

## Sheet: Supplementary Tables
Supplementary Tables	Notes
S1	List of the nominally significant miRNAs
S2	List of top 10 differentially expressed miRNA associated with symptom worsening
S3	List of top 10 differentially expressed miRNA associated with symptom improvement
S4	List of top 10 genes with the most convergently targeted by nominally associated miRNAs
S5	List of genes targeted by miRNAs
S6	Enrichment analysis Results of GO biological processes
S7	Enrichment analysis Results of GO molecular functions
S8	Enrichment analysis Results of GO cellular components
S9	Results of Panther Pathwath analysis
S10	Results of KEGG Pathwath analysis

## Sheet: S1
miRNA_mature	mature_precursor_ID	logFC	AveExpr	t	P.Value	adj.P.Val	B	feature_id	Direction_of_Symptom_Change
hsa-miR-363-3p	hsa-miR-363-3p,hsa-mir-363	0.0289072	7.41535	3.50878	0.000506349	0.0802263	-1.17968	hsa-miR-363-3p	Up in worsening (higher when symptoms worsen)
hsa-miR-493-3p	hsa-miR-493-3p,hsa-mir-493	-0.0563809	2.03446	-3.49375	0.000534754	0.0802263	-0.851019	hsa-miR-493-3p	Up in improvement (higher when symptoms improve)
hsa-miR-411-5p	hsa-miR-411-5p,hsa-mir-411	-0.0484007	3.62209	-3.42028	0.000696247	0.0802263	-1.22167	hsa-miR-411-5p	Up in improvement (higher when symptoms improve)
hsa-miR-127-3p	hsa-miR-127-3p,hsa-mir-127	-0.0501016	3.6797	-3.38062	0.000801349	0.0802263	-1.35549	hsa-miR-127-3p	Up in improvement (higher when symptoms improve)
hsa-miR-409-3p	hsa-miR-409-3p,hsa-mir-409	-0.0459731	4.8928	-3.38052	0.000801625	0.0802263	-1.4402	hsa-miR-409-3p	Up in improvement (higher when symptoms improve)
hsa-miR-127-5p	hsa-miR-127-5p,hsa-mir-127	-0.0604025	0.0530354	-3.35137	0.000888114	0.0802263	-1.13413	hsa-miR-127-5p	Up in improvement (higher when symptoms improve)
hsa-miR-432-5p	hsa-miR-432-5p,hsa-mir-432	-0.0524945	3.99355	-3.2533	0.00124703	0.0840871	-1.78421	hsa-miR-432-5p	Up in improvement (higher when symptoms improve)
hsa-miR-323a-3p	hsa-miR-323a-3p,hsa-mir-323a	-0.0495402	1.95007	-3.22074	0.00139328	0.0840871	-1.72671	hsa-miR-323a-3p	Up in improvement (higher when symptoms improve)
hsa-miR-548at-5p	hsa-miR-548at-5p,hsa-mir-548at	0.0515835	-0.37134	3.22011	0.00139628	0.0840871	-1.55997	hsa-miR-548at-5p	Up in worsening (higher when symptoms worsen)
hsa-miR-337-5p	hsa-miR-337-5p,hsa-mir-337	-0.0513185	1.46115	-3.08794	0.00216962	0.108298	-2.08755	hsa-miR-337-5p	Up in improvement (higher when symptoms improve)
hsa-miR-487b-3p	hsa-miR-487b-3p,hsa-mir-487b	-0.040293	3.19513	-3.07068	0.00229559	0.108298	-2.28617	hsa-miR-487b-3p	Up in improvement (higher when symptoms improve)
hsa-miR-329-3p	hsa-miR-329-3p,hsa-mir-329-1	-0.0614487	-0.960396	-3.00359	0.00285203	0.108298	-2.10945	hsa-miR-329-3p	Up in improvement (higher when symptoms improve)
hsa-miR-329-3p	hsa-miR-329-3p,hsa-mir-329-2	-0.0614487	-0.960396	-3.00359	0.00285203	0.108298	-2.10945	hsa-miR-329-3p.1	Up in improvement (higher when symptoms improve)
hsa-miR-431-5p	hsa-miR-431-5p,hsa-mir-431	-0.0468826	3.35702	-2.9733	0.00314169	0.108298	-2.58237	hsa-miR-431-5p	Up in improvement (higher when symptoms improve)
hsa-miR-889-3p	hsa-miR-889-3p,hsa-mir-889	-0.0500763	2.11686	-2.97162	0.00315848	0.108298	-2.48102	hsa-miR-889-3p	Up in improvement (higher when symptoms improve)
hsa-miR-654-3p	hsa-miR-654-3p,hsa-mir-654	-0.0444153	1.76806	-2.9678	0.003197	0.108298	-2.46772	hsa-miR-654-3p	Up in improvement (higher when symptoms improve)
hsa-miR-382-5p	hsa-miR-382-5p,hsa-mir-382	-0.0379321	4.96951	-2.92477	0.00366229	0.113375	-2.83703	hsa-miR-382-5p	Up in improvement (higher when symptoms improve)
hsa-miR-17-3p	hsa-miR-17-3p,hsa-mir-17	0.0155845	7.88409	2.91176	0.00381462	0.113375	-3.05863	hsa-miR-17-3p	Up in worsening (higher when symptoms worsen)
hsa-miR-500b-5p	hsa-miR-500b-5p,hsa-mir-500a	0.0244725	3.46899	2.85763	0.00451257	0.113375	-2.93821	hsa-miR-500b-5p	Up in worsening (higher when symptoms worsen)
hsa-miR-500b-5p	hsa-miR-500b-5p,hsa-mir-500b	0.0244725	3.46899	2.85763	0.00451257	0.113375	-2.93821	hsa-miR-500b-5p.1	Up in worsening (higher when symptoms worsen)
hsa-miR-376a-3p	hsa-miR-376a-3p,hsa-mir-376a-1	-0.0412919	5.36022	-2.85126	0.00460192	0.113375	-3.06935	hsa-miR-376a-3p	Up in improvement (higher when symptoms improve)
hsa-miR-376a-3p	hsa-miR-376a-3p,hsa-mir-376a-2	-0.0412919	5.36022	-2.85126	0.00460192	0.113375	-3.06935	hsa-miR-376a-3p.1	Up in improvement (higher when symptoms improve)
hsa-miR-1185-1-3p	hsa-miR-1185-1-3p,hsa-mir-1185-1	-0.0425553	2.37447	-2.82376	0.00500645	0.114278	-2.92525	hsa-miR-1185-1-3p	Up in improvement (higher when symptoms improve)
hsa-miR-323b-3p	hsa-miR-323b-3p,hsa-mir-323b	-0.0427393	2.96634	-2.8149	0.00514352	0.114278	-2.99947	hsa-miR-323b-3p	Up in improvement (higher when symptoms improve)
hsa-miR-381-3p	hsa-miR-381-3p,hsa-mir-381	-0.0375415	3.24112	-2.80685	0.0052711	0.114278	-3.0431	hsa-miR-381-3p	Up in improvement (higher when symptoms improve)
hsa-miR-376b-3p	hsa-miR-376b-3p,hsa-mir-376b	-0.0475716	3.15883	-2.76453	0.00598944	0.117729	-3.14982	hsa-miR-376b-3p	Up in improvement (higher when symptoms improve)
hsa-miR-106a-5p	hsa-miR-106a-5p,hsa-mir-106a	0.0252904	3.53041	2.76226	0.00603039	0.117729	-3.20439	hsa-miR-106a-5p	Up in worsening (higher when symptoms worsen)
hsa-miR-339-5p	hsa-miR-339-5p,hsa-mir-339	0.0201874	7.85641	2.75942	0.00608196	0.117729	-3.47797	hsa-miR-339-5p	Up in worsening (higher when symptoms worsen)
hsa-miR-494-3p	hsa-miR-494-3p,hsa-mir-494	-0.0409808	2.88975	-2.71754	0.0068902	0.127891	-3.25345	hsa-miR-494-3p	Up in improvement (higher when symptoms improve)
hsa-miR-1287-5p	hsa-miR-1287-5p,hsa-mir-1287	0.0237387	3.63378	2.7084	0.00707884	0.127891	-3.35515	hsa-miR-1287-5p	Up in worsening (higher when symptoms worsen)
hsa-miR-106b-3p	hsa-miR-106b-3p,hsa-mir-106b	0.0268529	6.46715	2.68268	0.00763541	0.133274	-3.61179	hsa-miR-106b-3p	Up in worsening (higher when symptoms worsen)
hsa-miR-500a-3p	hsa-miR-500a-3p,hsa-mir-500a	0.0207317	4.36974	2.6724	0.00786855	0.133274	-3.499	hsa-miR-500a-3p	Up in worsening (higher when symptoms worsen)
hsa-miR-299-5p	hsa-miR-299-5p,hsa-mir-299	-0.0451132	1.35364	-2.64462	0.00853104	0.140116	-3.3129	hsa-miR-299-5p	Up in improvement (higher when symptoms improve)
hsa-miR-1285-3p	hsa-miR-1285-3p,hsa-mir-1285-2	0.0285345	2.28071	2.60519	0.00955746	0.143883	-3.5158	hsa-miR-1285-3p.1	Up in worsening (higher when symptoms worsen)
hsa-miR-502-3p	hsa-miR-502-3p,hsa-mir-502	0.0213592	4.11225	2.59309	0.00989396	0.143883	-3.68635	hsa-miR-502-3p	Up in worsening (higher when symptoms worsen)
hsa-miR-136-3p	hsa-miR-136-3p,hsa-mir-136	-0.0479182	1.0073	-2.59255	0.00990925	0.143883	-3.40045	hsa-miR-136-3p	Up in improvement (higher when symptoms improve)
hsa-miR-1285-3p	hsa-miR-1285-3p,hsa-mir-1285-1	0.0275464	2.35111	2.58509	0.0101221	0.143883	-3.57185	hsa-miR-1285-3p	Up in worsening (higher when symptoms worsen)
hsa-miR-154-5p	hsa-miR-154-5p,hsa-mir-154	-0.0338671	3.86341	-2.58498	0.0101253	0.143883	-3.67559	hsa-miR-154-5p	Up in improvement (higher when symptoms improve)
hsa-miR-425-5p	hsa-miR-425-5p,hsa-mir-425	0.0143789	10.2762	2.57716	0.0103532	0.143883	-4.04881	hsa-miR-425-5p	Up in worsening (higher when symptoms worsen)
hsa-miR-500a-5p	hsa-miR-500a-5p,hsa-mir-500a	0.0204462	3.93049	2.53664	0.0116076	0.152582	-3.81346	hsa-miR-500a-5p	Up in worsening (higher when symptoms worsen)
hsa-miR-500a-5p	hsa-miR-500a-5p,hsa-mir-500b	0.0204462	3.93049	2.53664	0.0116076	0.152582	-3.81346	hsa-miR-500a-5p.1	Up in worsening (higher when symptoms worsen)
hsa-miR-362-5p	hsa-miR-362-5p,hsa-mir-362	0.0187985	6.43015	2.53006	0.0118237	0.152582	-3.99746	hsa-miR-362-5p	Up in worsening (higher when symptoms worsen)
hsa-miR-134-5p	hsa-miR-134-5p,hsa-mir-134	-0.0333922	2.4833	-2.5176	0.0122427	0.154315	-3.73184	hsa-miR-134-5p	Up in improvement (higher when symptoms improve)
hsa-miR-92a-3p	hsa-miR-92a-3p,hsa-mir-92a-1	0.0206017	11.3021	2.47537	0.0137628	0.169532	-4.33747	hsa-miR-92a-3p	Up in worsening (higher when symptoms worsen)
hsa-miR-92a-3p	hsa-miR-92a-3p,hsa-mir-92a-2	0.0205879	11.1788	2.4588	0.0144033	0.173337	-4.37348	hsa-miR-92a-3p.1	Up in worsening (higher when symptoms worsen)
hsa-miR-3158-3p	hsa-miR-3158-3p,hsa-mir-3158-1	0.0386974	0.0221635	2.44705	0.0148733	0.173337	-3.69182	hsa-miR-3158-3p	Up in worsening (higher when symptoms worsen)
hsa-miR-379-5p	hsa-miR-379-5p,hsa-mir-379	-0.0397499	1.99431	-2.43548	0.0153497	0.173337	-3.8848	hsa-miR-379-5p	Up in improvement (higher when symptoms improve)
hsa-miR-3158-3p	hsa-miR-3158-3p,hsa-mir-3158-2	0.0385243	0.0225164	2.43545	0.0153509	0.173337	-3.71923	hsa-miR-3158-3p.1	Up in worsening (higher when symptoms worsen)
hsa-miR-409-5p	hsa-miR-409-5p,hsa-mir-409	-0.0394246	1.06563	-2.4005	0.0168724	0.186629	-3.8816	hsa-miR-409-5p	Up in improvement (higher when symptoms improve)
hsa-miR-450a-5p	hsa-miR-450a-5p,hsa-mir-450a-2	-0.0224384	5.36033	-2.37697	0.0179697	0.192458	-4.2835	hsa-miR-450a-5p.1	Up in improvement (higher when symptoms improve)
hsa-miR-450a-5p	hsa-miR-450a-5p,hsa-mir-450a-1	-0.022386	5.35669	-2.37407	0.0181095	0.192458	-4.29003	hsa-miR-450a-5p	Up in improvement (higher when symptoms improve)
hsa-miR-324-3p	hsa-miR-324-3p,hsa-mir-324	0.0215606	3.62686	2.35716	0.018942	0.197434	-4.2231	hsa-miR-324-3p	Up in worsening (higher when symptoms worsen)
hsa-miR-10527-5p	hsa-miR-10527-5p,hsa-mir-10527	0.0240119	1.48165	2.34596	0.0195121	0.199539	-4.07021	hsa-miR-10527-5p	Up in worsening (higher when symptoms worsen)
hsa-miR-369-5p	hsa-miR-369-5p,hsa-mir-369	-0.0332217	3.12321	-2.33327	0.020176	0.202507	-4.22343	hsa-miR-369-5p	Up in improvement (higher when symptoms improve)
hsa-miR-18a-3p	hsa-miR-18a-3p,hsa-mir-18a	0.0296449	1.51978	2.31356	0.0212463	0.207797	-4.14643	hsa-miR-18a-3p	Up in worsening (higher when symptoms worsen)
hsa-miR-188-5p	hsa-miR-188-5p,hsa-mir-188	0.0240098	0.562836	2.30956	0.0214698	0.207797	-4.06066	hsa-miR-188-5p	Up in worsening (higher when symptoms worsen)
hsa-miR-145-3p	hsa-miR-145-3p,hsa-mir-145	-0.0259639	1.39519	-2.28272	0.0230208	0.218899	-4.18406	hsa-miR-145-3p	Up in improvement (higher when symptoms improve)
hsa-miR-493-5p	hsa-miR-493-5p,hsa-mir-493	-0.0355449	2.22751	-2.26807	0.0239079	0.220433	-4.29093	hsa-miR-493-5p	Up in improvement (higher when symptoms improve)
hsa-miR-378a-3p	hsa-miR-378a-3p,hsa-mir-378a	0.0145769	7.41328	2.26107	0.0243426	0.220433	-4.68201	hsa-miR-378a-3p	Up in worsening (higher when symptoms worsen)
hsa-miR-2115-3p	hsa-miR-2115-3p,hsa-mir-2115	-0.025084	1.4117	-2.26012	0.0244022	0.220433	-4.24045	hsa-miR-2115-3p	Up in improvement (higher when symptoms improve)
hsa-miR-369-3p	hsa-miR-369-3p,hsa-mir-369	-0.0431053	0.796758	-2.25084	0.0249896	0.222039	-4.18774	hsa-miR-369-3p	Up in improvement (higher when symptoms improve)
hsa-miR-652-3p	hsa-miR-652-3p,hsa-mir-652	0.0183444	8.61738	2.21538	0.0273504	0.239095	-4.8384	hsa-miR-652-3p	Up in worsening (higher when symptoms worsen)
hsa-miR-376c-3p	hsa-miR-376c-3p,hsa-mir-376c	-0.033603	5.47642	-2.1992	0.0284897	0.245102	-4.68852	hsa-miR-376c-3p	Up in improvement (higher when symptoms improve)
hsa-miR-185-5p	hsa-miR-185-5p,hsa-mir-185	0.0143147	13.0617	2.16649	0.0309196	0.261851	-5.09987	hsa-miR-185-5p	Up in worsening (higher when symptoms worsen)
hsa-miR-3200-5p	hsa-miR-3200-5p,hsa-mir-3200	0.0286867	2.27718	2.14705	0.0324466	0.262561	-4.57706	hsa-miR-3200-5p	Up in worsening (higher when symptoms worsen)
hsa-miR-151a-5p	hsa-miR-151a-5p,hsa-mir-151a	0.0110953	11.6903	2.14428	0.0326698	0.262561	-5.10258	hsa-miR-151a-5p	Up in worsening (higher when symptoms worsen)
hsa-miR-299-3p	hsa-miR-299-3p,hsa-mir-299	-0.0417384	0.987333	-2.14124	0.0329155	0.262561	-4.4472	hsa-miR-299-3p	Up in improvement (higher when symptoms improve)
hsa-miR-450b-5p	hsa-miR-450b-5p,hsa-mir-450b	-0.0378319	-0.337474	-2.14093	0.0329412	0.262561	-4.29976	hsa-miR-450b-5p	Up in improvement (higher when symptoms improve)
hsa-miR-5010-3p	hsa-miR-5010-3p,hsa-mir-5010	0.0263098	1.0576	2.12088	0.0346048	0.271823	-4.5207	hsa-miR-5010-3p	Up in worsening (higher when symptoms worsen)
hsa-miR-183-5p	hsa-miR-183-5p,hsa-mir-183	0.022943	6.41064	2.0998	0.0364314	0.282083	-4.978	hsa-miR-183-5p	Up in worsening (higher when symptoms worsen)
hsa-miR-22-3p	hsa-miR-22-3p,hsa-mir-22	0.0139009	9.63248	2.08017	0.0382068	0.291663	-5.16365	hsa-miR-22-3p	Up in worsening (higher when symptoms worsen)
hsa-miR-296-5p	hsa-miR-296-5p,hsa-mir-296	0.0285059	0.375212	2.06618	0.0395161	0.297468	-4.55998	hsa-miR-296-5p	Up in worsening (higher when symptoms worsen)
hsa-miR-450a-1-3p	hsa-miR-450a-1-3p,hsa-mir-450a-1	-0.0279738	0.0777527	-2.0273	0.0433576	0.321915	-4.58269	hsa-miR-450a-1-3p	Up in improvement (higher when symptoms improve)
hsa-miR-3667-5p	hsa-miR-3667-5p,hsa-mir-3667	0.027115	2.29364	2.00798	0.0453815	0.332389	-4.85267	hsa-miR-3667-5p	Up in worsening (higher when symptoms worsen)
hsa-miR-96-5p	hsa-miR-96-5p,hsa-mir-96	0.0248337	5.81146	1.99141	0.0471805	0.338942	-5.15726	hsa-miR-96-5p	Up in worsening (higher when symptoms worsen)
hsa-miR-576-5p	hsa-miR-576-5p,hsa-mir-576	0.012354	5.20785	1.98828	0.0475269	0.338942	-5.11774	hsa-miR-576-5p	Up in worsening (higher when symptoms worsen)

## Sheet: S2
miRNA (Precursor ID)	logFC	AveExpr	t-stat	p-value	q-value (FDR)	Expression Pattern in Relation to Symptom Change
hsa-miR-363-3p (hsa-miR-363-3p,hsa-mir-363)	0.0289072	7.41535	3.50878	0.000506349	0.0802263	Up in worsening (higher when symptoms worsen)
hsa-miR-548at-5p (hsa-miR-548at-5p,hsa-mir-548at)	0.0515835	-0.37134	3.22011	0.00139628	0.0840871	Up in worsening (higher when symptoms worsen)
hsa-miR-17-3p (hsa-miR-17-3p,hsa-mir-17)	0.0155845	7.88409	2.91176	0.00381462	0.113375	Up in worsening (higher when symptoms worsen)
hsa-miR-500b-5p (hsa-miR-500b-5p,hsa-mir-500a)	0.0244725	3.46899	2.85763	0.00451257	0.113375	Up in worsening (higher when symptoms worsen)
hsa-miR-500b-5p (hsa-miR-500b-5p,hsa-mir-500b)	0.0244725	3.46899	2.85763	0.00451257	0.113375	Up in worsening (higher when symptoms worsen)
hsa-miR-106a-5p (hsa-miR-106a-5p,hsa-mir-106a)	0.0252904	3.53041	2.76226	0.00603039	0.117729	Up in worsening (higher when symptoms worsen)
hsa-miR-339-5p (hsa-miR-339-5p,hsa-mir-339)	0.0201874	7.85641	2.75942	0.00608196	0.117729	Up in worsening (higher when symptoms worsen)
hsa-miR-1287-5p (hsa-miR-1287-5p,hsa-mir-1287)	0.0237387	3.63378	2.7084	0.00707884	0.127891	Up in worsening (higher when symptoms worsen)
hsa-miR-106b-3p (hsa-miR-106b-3p,hsa-mir-106b)	0.0268529	6.46715	2.68268	0.00763541	0.133274	Up in worsening (higher when symptoms worsen)
hsa-miR-500a-3p (hsa-miR-500a-3p,hsa-mir-500a)	0.0207317	4.36974	2.6724	0.00786855	0.133274	Up in worsening (higher when symptoms worsen)

## Sheet: S3
miRNA (Precursor ID)	logFC	AveExpr	t-stat	p-value	q-value (FDR)	Expression Pattern in Relation to Symptom Change
hsa-miR-493-3p (hsa-miR-493-3p,hsa-mir-493)	-0.0563809	2.03446	-3.49375	0.000534754	0.0802263	Up in improvement (higher when symptoms improve)
hsa-miR-411-5p (hsa-miR-411-5p,hsa-mir-411)	-0.0484007	3.62209	-3.42028	0.000696247	0.0802263	Up in improvement (higher when symptoms improve)
hsa-miR-127-3p (hsa-miR-127-3p,hsa-mir-127)	-0.0501016	3.6797	-3.38062	0.000801349	0.0802263	Up in improvement (higher when symptoms improve)
hsa-miR-409-3p (hsa-miR-409-3p,hsa-mir-409)	-0.0459731	4.8928	-3.38052	0.000801625	0.0802263	Up in improvement (higher when symptoms improve)
hsa-miR-127-5p (hsa-miR-127-5p,hsa-mir-127)	-0.0604025	0.0530354	-3.35137	0.000888114	0.0802263	Up in improvement (higher when symptoms improve)
hsa-miR-432-5p (hsa-miR-432-5p,hsa-mir-432)	-0.0524945	3.99355	-3.2533	0.00124703	0.0840871	Up in improvement (higher when symptoms improve)
hsa-miR-323a-3p (hsa-miR-323a-3p,hsa-mir-323a)	-0.0495402	1.95007	-3.22074	0.00139328	0.0840871	Up in improvement (higher when symptoms improve)
hsa-miR-337-5p (hsa-miR-337-5p,hsa-mir-337)	-0.0513185	1.46115	-3.08794	0.00216962	0.108298	Up in improvement (higher when symptoms improve)
hsa-miR-487b-3p (hsa-miR-487b-3p,hsa-mir-487b)	-0.040293	3.19513	-3.07068	0.00229559	0.108298	Up in improvement (higher when symptoms improve)
hsa-miR-329-3p (hsa-miR-329-3p,hsa-mir-329-1)	-0.0614487	-0.960396	-3.00359	0.00285203	0.108298	Up in improvement (higher when symptoms improve)

## Sheet: S4
Predicted Gene Target	No. of unique targeting miRNAs	Targeting miRNAs
NFIB	23	['hsa-miR-106b-3p', 'hsa-miR-127-3p', 'hsa-miR-127-5p', 'hsa-miR-1287-5p', 'hsa-miR-136-3p', 'hsa-miR-145-3p', 'hsa-miR-151a-5p', 'hsa-miR-17-3p', 'hsa-miR-22-3p', 'hsa-miR-323b-3p', 'hsa-miR-339-5p', 'hsa-miR-363-3p', 'hsa-miR-369-5p', 'hsa-miR-376a-3p', 'hsa-miR-376b-3p', 'hsa-miR-376c-3p', 'hsa-miR-381-3p', 'hsa-miR-382-5p', 'hsa-miR-409-3p', 'hsa-miR-450b-5p', 'hsa-miR-494-3p', 'hsa-miR-654-3…
QKI	20	['hsa-miR-1185-1-3p', 'hsa-miR-1287-5p', 'hsa-miR-134-5p', 'hsa-miR-145-3p', 'hsa-miR-183-5p', 'hsa-miR-18a-3p', 'hsa-miR-299-3p', 'hsa-miR-323b-3p', 'hsa-miR-369-5p', 'hsa-miR-376a-3p', 'hsa-miR-376b-3p', 'hsa-miR-376c-3p', 'hsa-miR-382-5p', 'hsa-miR-450a-5p', 'hsa-miR-450b-5p', 'hsa-miR-493-3p', 'hsa-miR-500a-5p', 'hsa-miR-548at-5p', 'hsa-miR-576-5p', 'hsa-miR-654-3p']
MBNL1	19	['hsa-miR-1185-1-3p', 'hsa-miR-1287-5p', 'hsa-miR-134-5p', 'hsa-miR-17-3p', 'hsa-miR-183-5p', 'hsa-miR-188-5p', 'hsa-miR-299-3p', 'hsa-miR-323b-3p', 'hsa-miR-369-3p', 'hsa-miR-382-5p', 'hsa-miR-409-3p', 'hsa-miR-450b-5p', 'hsa-miR-500a-3p', 'hsa-miR-500a-5p', 'hsa-miR-5010-3p', 'hsa-miR-576-5p', 'hsa-miR-652-3p', 'hsa-miR-889-3p', 'hsa-miR-96-5p']
CELF2	17	['hsa-miR-127-5p', 'hsa-miR-134-5p', 'hsa-miR-145-3p', 'hsa-miR-183-5p', 'hsa-miR-185-5p', 'hsa-miR-2115-3p', 'hsa-miR-323a-3p', 'hsa-miR-339-5p', 'hsa-miR-369-3p', 'hsa-miR-369-5p', 'hsa-miR-376a-3p', 'hsa-miR-425-5p', 'hsa-miR-431-5p', 'hsa-miR-432-5p', 'hsa-miR-494-3p', 'hsa-miR-500a-5p', 'hsa-miR-96-5p']
ONECUT2	17	['hsa-miR-127-3p', 'hsa-miR-1287-5p', 'hsa-miR-134-5p', 'hsa-miR-188-5p', 'hsa-miR-2115-3p', 'hsa-miR-296-5p', 'hsa-miR-3200-5p', 'hsa-miR-323a-3p', 'hsa-miR-339-5p', 'hsa-miR-369-3p', 'hsa-miR-369-5p', 'hsa-miR-409-3p', 'hsa-miR-432-5p', 'hsa-miR-450a-5p', 'hsa-miR-450b-5p', 'hsa-miR-502-3p', 'hsa-miR-652-3p']
RSBN1	17	['hsa-miR-10527-5p', 'hsa-miR-106a-5p', 'hsa-miR-106b-3p', 'hsa-miR-127-3p', 'hsa-miR-1287-5p', 'hsa-miR-183-5p', 'hsa-miR-185-5p', 'hsa-miR-2115-3p', 'hsa-miR-22-3p', 'hsa-miR-299-5p', 'hsa-miR-323a-3p', 'hsa-miR-363-3p', 'hsa-miR-369-3p', 'hsa-miR-409-3p', 'hsa-miR-411-5p', 'hsa-miR-576-5p', 'hsa-miR-92a-3p']
ZFHX4	17	['hsa-miR-145-3p', 'hsa-miR-17-3p', 'hsa-miR-188-5p', 'hsa-miR-323a-3p', 'hsa-miR-329-3p', 'hsa-miR-369-3p', 'hsa-miR-409-3p', 'hsa-miR-425-5p', 'hsa-miR-450a-1-3p', 'hsa-miR-494-3p', 'hsa-miR-500a-3p', 'hsa-miR-502-3p', 'hsa-miR-548at-5p', 'hsa-miR-576-5p', 'hsa-miR-652-3p', 'hsa-miR-92a-3p', 'hsa-miR-96-5p']
TRPS1	16	['hsa-miR-136-3p', 'hsa-miR-145-3p', 'hsa-miR-151a-5p', 'hsa-miR-18a-3p', 'hsa-miR-2115-3p', 'hsa-miR-323a-3p', 'hsa-miR-362-5p', 'hsa-miR-409-3p', 'hsa-miR-409-5p', 'hsa-miR-411-5p', 'hsa-miR-432-5p', 'hsa-miR-450a-1-3p', 'hsa-miR-494-3p', 'hsa-miR-500b-5p', 'hsa-miR-654-3p', 'hsa-miR-889-3p']
MBNL2	15	['hsa-miR-1185-1-3p', 'hsa-miR-127-5p', 'hsa-miR-1287-5p', 'hsa-miR-145-3p', 'hsa-miR-18a-3p', 'hsa-miR-369-3p', 'hsa-miR-369-5p', 'hsa-miR-378a-3p', 'hsa-miR-381-3p', 'hsa-miR-382-5p', 'hsa-miR-409-3p', 'hsa-miR-411-5p', 'hsa-miR-432-5p', 'hsa-miR-493-5p', 'hsa-miR-494-3p']
BCL11A	14	['hsa-miR-1287-5p', 'hsa-miR-299-3p', 'hsa-miR-3158-3p', 'hsa-miR-324-3p', 'hsa-miR-337-5p', 'hsa-miR-362-5p', 'hsa-miR-3667-5p', 'hsa-miR-369-5p', 'hsa-miR-376b-3p', 'hsa-miR-432-5p', 'hsa-miR-450a-5p', 'hsa-miR-493-3p', 'hsa-miR-500b-5p', 'hsa-miR-652-3p']

## Sheet: S5
Gene Symbol	Uniprot	Pseudogene	MicroRNA	Integrated Score	Number of Sources	Score Class	Sources
MAN2A1	Q16706		hsa-miR-363-3p	0.954514	18	Very High	BCmicrO|bitargeting_May_2021|CoMeTa|Cupid|DIANA|MBStar|MirAncesTar|mirbase|miRcode|miRDB_v6|MiRNATIP|MirSNPInTarget|miRTar2GO|MirTar2|mirzag|MultiMiTar|PACCMIT|TargetScan_v7_2
ARHGAP12	Q8IWW6		hsa-miR-106a-5p	0.949009	19	Very High	BCmicrO|bitargeting_May_2021|CoMeTa|Cupid|DIANA|MBStar|MirAncesTar|miranda_May_2021|mirbase|miRcode|miRDB_v6|MiRNATIP|miRTar2GO|MirTar2|mirzag|MultiMiTar|PACCMIT|RNA22|TargetScan_v7_2
RAB22A	Q9UL26		hsa-miR-106a-5p	0.948954	19	Very High	BCmicrO|bitargeting_May_2021|CoMeTa|Cupid|DIANA|MBStar|MirAncesTar|miranda_May_2021|miRcode|miRDB_v6|mirmap_May_2021|MiRNATIP|MirSNPInTarget|miRTar2GO|MirTar2|mirzag|MultiMiTar|PACCMIT|TargetScan_v7_2
BRMS1L	Q5PSV4		hsa-miR-106a-5p	0.945806	17	Very High	BCmicrO|CoMeTa|Cupid|DIANA|MBStar|MirAncesTar|miranda_May_2021|miRcode|miRDB_v6|MiRNATIP|miRTar2GO|MirTar2|mirzag|MultiMiTar|PACCMIT|RNA22|TargetScan_v7_2
DYNC1LI2	O43237		hsa-miR-106a-5p	0.945081	19	Very High	BCmicrO|bitargeting_May_2021|CoMeTa|Cupid|DIANA|MirAncesTar|miranda_May_2021|mirbase|miRcode|miRDB_v6|MiRNATIP|miRTar2GO|MirTar2|mirzag|MultiMiTar|PACCMIT|PITA_May_2021|RNA22|TargetScan_v7_2
ZNFX1	Q9P2E3		hsa-miR-106a-5p	0.944609	20	Very High	BCmicrO|bitargeting_May_2021|Cupid|DIANA|MBStar|MirAncesTar|miranda_May_2021|mirbase|miRcode|miRDB_v6|MiRNATIP|MirSNPInTarget|miRTar2GO|MirTar2|mirzag|MultiMiTar|PACCMIT|PITA_May_2021|RNA22|TargetScan_v7_2
MAP3K2	Q9Y2U5		hsa-miR-106a-5p	0.943424	16	Very High	BCmicrO|CoMeTa|DIANA|MBStar|MirAncesTar|miranda_May_2021|miRcode|miRDB_v6|MiRNATIP|miRTar2GO|MirTar2|mirzag|MultiMiTar|PACCMIT|RNA22|TargetScan_v7_2
G3BP2	Q9UN86		hsa-miR-363-3p	0.942385	15	Very High	BCmicrO|CoMeTa|Cupid|DIANA|MBStar|MirAncesTar|miRcode|miRDB_v6|MiRNATIP|miRTar2GO|MirTar2|mirzag|MultiMiTar|PACCMIT|TargetScan_v7_2
PKD2	Q13563		hsa-miR-106a-5p	0.940686	19	Very High	BCmicrO|bitargeting_May_2021|CoMeTa|Cupid|DIANA|MBStar|MirAncesTar|miranda_May_2021|miRcode|miRDB_v6|MiRNATIP|MirSNPInTarget|miRTar2GO|MirTar2|mirzag|MultiMiTar|PACCMIT|RNA22|TargetScan_v7_2
MAN2A1	Q16706		hsa-miR-92a-3p	0.940308	18	Very High	BCmicrO|bitargeting_May_2021|CoMeTa|Cupid|DIANA|MBStar|MirAncesTar|miranda_May_2021|mirbase|miRDB_v6|MiRNATIP|miRTar2GO|MirTar2|mirzag|MultiMiTar|PACCMIT|PITA_May_2021|TargetScan_v7_2
MYT1L	Q9UL68		hsa-miR-106a-5p	0.938236	20	Very High	BCmicrO|bitargeting_May_2021|CoMeTa|Cupid|DIANA|MBStar|MirAncesTar|miranda_May_2021|miRcode|miRDB_v6|mirmap_May_2021|MiRNATIP|MirSNPInTarget|MirTar2|mirzag|MultiMiTar|PACCMIT|PITA_May_2021|RNA22|TargetScan_v7_2
BRPF3	Q9ULD4		hsa-miR-96-5p	0.936372	18	Very High	BCmicrO|bitargeting_May_2021|Cupid|DIANA|MBStar|MirAncesTar|miranda_May_2021|miRcode|miRDB_v6|MiRNATIP|MirSNPInTarget|miRTar2GO|MirTar2|mirzag|PACCMIT|PITA_May_2021|RNA22|TargetScan_v7_2
SLC1A1	P43005		hsa-miR-96-5p	0.936274	17	Very High	BCmicrO|CoMeTa|Cupid|DIANA|MirAncesTar|miranda_May_2021|miRcode|miRDB_v6|MiRNATIP|MirSNPInTarget|miRTar2GO|MirTar2|mirzag|MultiMiTar|PACCMIT|RNA22|TargetScan_v7_2
PLEKHA3	Q9HB20		hsa-miR-106a-5p	0.935205	16	Very High	BCmicrO|bitargeting_May_2021|Cupid|DIANA|MBStar|MirAncesTar|miranda_May_2021|miRcode|miRDB_v6|MiRNATIP|miRTar2GO|MirTar2|mirzag|MultiMiTar|PACCMIT|TargetScan_v7_2
MYO1B	O43795		hsa-miR-363-3p	0.935126	17	Very High	BCmicrO|CoMeTa|Cupid|DIANA|MBStar|MirAncesTar|mirbase|miRcode|miRDB_v6|MiRNATIP|MirSNPInTarget|miRTar2GO|MirTar2|mirzag|MultiMiTar|PACCMIT|TargetScan_v7_2
SLC12A5	Q9H2X9		hsa-miR-363-3p	0.934184	15	Very High	BCmicrO|bitargeting_May_2021|CoMeTa|Cupid|DIANA|MBStar|MirAncesTar|miRcode|miRDB_v6|MirTar2|mirzag|MultiMiTar|PACCMIT|RNA22|TargetScan_v7_2
ARID4B	Q4LE39		hsa-miR-106a-5p	0.93355	17	Very High	BCmicrO|bitargeting_May_2021|CoMeTa|Cupid|DIANA|MBStar|MirAncesTar|miranda_May_2021|miRcode|miRDB_v6|MiRNATIP|MirTar2|mirzag|MultiMiTar|PACCMIT|PITA_May_2021|TargetScan_v7_2
VLDLR	P98155		hsa-miR-106a-5p	0.932976	18	Very High	BCmicrO|CoMeTa|Cupid|DIANA|MBStar|MirAncesTar|miranda_May_2021|mirbase|miRcode|miRDB_v6|MiRNATIP|miRTar2GO|MirTar2|mirzag|MultiMiTar|PACCMIT|PITA_May_2021|TargetScan_v7_2
MKRN1	Q9UHC7		hsa-miR-106a-5p	0.932731	19	Very High	BCmicrO|bitargeting_May_2021|CoMeTa|Cupid|DIANA|MBStar|MirAncesTar|miranda_May_2021|miRcode|miRDB_v6|MiRNATIP|MirSNPInTarget|miRTar2GO|MirTar2|mirzag|MultiMiTar|PACCMIT|RNA22|TargetScan_v7_2
PFN2	P35080		hsa-miR-106a-5p	0.932718	17	Very High	BCmicrO|CoMeTa|Cupid|DIANA|MBStar|MirAncesTar|miranda_May_2021|miRcode|miRDB_v6|MiRNATIP|MirSNPInTarget|miRTar2GO|MirTar2|mirzag|MultiMiTar|PACCMIT|TargetScan_v7_2
LHFPL2	Q6ZUX7		hsa-miR-363-3p	0.932652	16	Very High	BCmicrO|bitargeting_May_2021|CoMeTa|Cupid|DIANA|MBStar|MirAncesTar|miRcode|miRDB_v6|MiRNATIP|miRTar2GO|MirTar2|mirzag|MultiMiTar|PACCMIT|TargetScan_v7_2
PRKAR1A	P10644		hsa-miR-96-5p	0.93116	20	Very High	BCmicrO|bitargeting_May_2021|CoMeTa|Cupid|DIANA|MBStar|MirAncesTar|miranda_May_2021|miRcode|miRDB_v6|MiRNATIP|MirSNPInTarget|miRTar2GO|MirTar2|mirzag|MultiMiTar|PACCMIT|PITA_May_2021|RNA22|TargetScan_v7_2
PRRG1	O14668		hsa-miR-106a-5p	0.931036	17	Very High	BCmicrO|bitargeting_May_2021|CoMeTa|DIANA|MBStar|MirAncesTar|miranda_May_2021|miRcode|miRDB_v6|MiRNATIP|miRTar2GO|MirTar2|mirzag|MultiMiTar|PACCMIT|PITA_May_2021|TargetScan_v7_2
TGFBR2	P37173		hsa-miR-106a-5p	0.93057	17	Very High	BCmicrO|CoMeTa|Cupid|DIANA|MBStar|MirAncesTar|miranda_May_2021|miRcode|miRDB_v6|MiRNATIP|MirSNPInTarget|miRTar2GO|MirTar2|mirzag|MultiMiTar|PITA_May_2021|TargetScan_v7_2
MAP2K4	P45985		hsa-miR-363-3p	0.929803	15	Very High	BCmicrO|CoMeTa|Cupid|DIANA|MBStar|MirAncesTar|miRcode|miRDB_v6|MiRNATIP|miRTar2GO|MirTar2|mirzag|MultiMiTar|PACCMIT|TargetScan_v7_2
LRCH2	Q5VUJ6		hsa-miR-96-5p	0.928762	16	Very High	BCmicrO|Cupid|DIANA|MBStar|MirAncesTar|miranda_May_2021|mirbase|miRcode|miRDB_v6|MiRNATIP|MirSNPInTarget|MirTar2|mirzag|MultiMiTar|RNA22|TargetScan_v7_2
E2F5	Q15329		hsa-miR-106a-5p	0.927765	19	Very High	BCmicrO|bitargeting_May_2021|CoMeTa|Cupid|DIANA|MBStar|MirAncesTar|miranda_May_2021|mirbase|miRcode|miRDB_v6|MiRNATIP|miRTar2GO|MirTar2|mirzag|MultiMiTar|PACCMIT|PITA_May_2021|TargetScan_v7_2
EZH1	Q92800		hsa-miR-106a-5p	0.927724	18	Very High	BCmicrO|CoMeTa|Cupid|DIANA|MBStar|MirAncesTar|miranda_May_2021|miRcode|miRDB_v6|MiRNATIP|miRTar2GO|MirTar2|mirzag|MultiMiTar|PACCMIT|RNA22|rnahybrid_May_2021|TargetScan_v7_2
ARID4A	P29374		hsa-miR-106a-5p	0.927608	16	Very High	BCmicrO|CoMeTa|Cupid|DIANA|MBStar|MirAncesTar|miranda_May_2021|miRcode|miRDB_v6|MiRNATIP|miRTar2GO|MirTar2|mirzag|MultiMiTar|PACCMIT|TargetScan_v7_2
RRAGD	Q9NQL2		hsa-miR-106a-5p	0.927604	18	Very High	BCmicrO|bitargeting_May_2021|CoMeTa|Cupid|DIANA|MBStar|MirAncesTar|miranda_May_2021|miRcode|miRDB_v6|MiRNATIP|miRTar2GO|MirTar2|mirzag|MultiMiTar|PITA_May_2021|RNA22|TargetScan_v7_2
FRS2	Q8WU20		hsa-miR-96-5p	0.92758	17	Very High	BCmicrO|bitargeting_May_2021|CoMeTa|Cupid|DIANA|MBStar|MirAncesTar|miranda_May_2021|miRcode|miRDB_v6|MiRNATIP|MirTar2|mirzag|MultiMiTar|PACCMIT|RNA22|TargetScan_v7_2
MAP2K4	P45985		hsa-miR-92a-3p	0.927449	18	Very High	BCmicrO|bitargeting_May_2021|CoMeTa|Cupid|DIANA|MBStar|MirAncesTar|miranda_May_2021|miRDB_v6|MiRNATIP|MirSNPInTarget|miRTar2GO|MirTar2|mirzag|MultiMiTar|PACCMIT|PITA_May_2021|TargetScan_v7_2
ZNF800	Q2TB10		hsa-miR-106a-5p	0.926989	16	Very High	BCmicrO|Cupid|DIANA|MBStar|MirAncesTar|miranda_May_2021|miRcode|miRDB_v6|MiRNATIP|miRTar2GO|MirTar2|mirzag|MultiMiTar|PACCMIT|RNA22|TargetScan_v7_2
RSBN1	Q5VWQ0		hsa-miR-363-3p	0.925931	18	Very High	BCmicrO|bitargeting_May_2021|CoMeTa|Cupid|DIANA|MBStar|MirAncesTar|miRcode|miRDB_v6|MiRNATIP|MirSNPInTarget|miRTar2GO|MirTar2|mirzag|MultiMiTar|PACCMIT|PITA_May_2021|TargetScan_v7_2
BCL11B	Q9C0K0		hsa-miR-106a-5p	0.925828	16	Very High	BCmicrO|CoMeTa|Cupid|DIANA|MBStar|MirAncesTar|miranda_May_2021|miRcode|miRDB_v6|MiRNATIP|miRTar2GO|MirTar2|mirzag|MultiMiTar|PACCMIT|TargetScan_v7_2
UBE2G1	P62253		hsa-miR-96-5p	0.925046	15	Very High	BCmicrO|CoMeTa|DIANA|MirAncesTar|miranda_May_2021|miRcode|miRDB_v6|MiRNATIP|MirSNPInTarget|miRTar2GO|MirTar2|mirzag|MultiMiTar|PACCMIT|TargetScan_v7_2
STK17B	O94768		hsa-miR-106a-5p	0.925037	17	Very High	BCmicrO|CoMeTa|Cupid|DIANA|MBStar|MirAncesTar|miranda_May_2021|mirbase|miRcode|miRDB_v6|MiRNATIP|miRTar2GO|MirTar2|mirzag|MultiMiTar|RNA22|TargetScan_v7_2
STAT3	P40763		hsa-miR-106a-5p	0.924889	20	Very High	BCmicrO|bitargeting_May_2021|CoMeTa|Cupid|DIANA|MBStar|MirAncesTar|miranda_May_2021|mirbase|miRcode|miRDB_v6|MiRNATIP|miRTar2GO|MirTar2|mirzag|MultiMiTar|PACCMIT|PITA_May_2021|RNA22|TargetScan_v7_2
EPHA4	P54764		hsa-miR-106a-5p	0.924842	15	Very High	BCmicrO|bitargeting_May_2021|CoMeTa|Cupid|DIANA|MirAncesTar|miranda_May_2021|miRDB_v6|MiRNATIP|miRTar2GO|MirTar2|mirzag|MultiMiTar|PACCMIT|TargetScan_v7_2
SPIN1	Q9Y657		hsa-miR-96-5p	0.924835	17	Very High	BCmicrO|bitargeting_May_2021|Cupid|DIANA|MBStar|MirAncesTar|miranda_May_2021|miRcode|miRDB_v6|MiRNATIP|MirSNPInTarget|miRTar2GO|MirTar2|mirzag|MultiMiTar|PACCMIT|TargetScan_v7_2
CD164	Q04900		hsa-miR-96-5p	0.924709	16	Very High	BCmicrO|CoMeTa|Cupid|DIANA|MBStar|MirAncesTar|miranda_May_2021|miRcode|miRDB_v6|MiRNATIP|miRTar2GO|MirTar2|mirzag|MultiMiTar|PACCMIT|TargetScan_v7_2
GPR137C	Q8N3F9		hsa-miR-106a-5p	0.923651	18	Very High	BCmicrO|bitargeting_May_2021|Cupid|DIANA|MBStar|MirAncesTar|miranda_May_2021|miRcode|miRDB_v6|MiRNATIP|MirSNPInTarget|miRTar2GO|MirTar2|mirzag|PACCMIT|PITA_May_2021|RNA22|TargetScan_v7_2
NEXMIF	Q5QGS0		hsa-miR-96-5p	0.920935	13	Very High	BCmicrO|Cupid|DIANA|MBStar|MirAncesTar|miranda_May_2021|miRcode|miRDB_v6|MirTar2|mirzag|PACCMIT|RNA22|TargetScan_v7_2
RSBN1	Q5VWQ0		hsa-miR-22-3p	0.920106	17	Very High	BCmicrO|bitargeting_May_2021|CoMeTa|Cupid|DIANA|MBStar|MirAncesTar|miranda_May_2021|miRcode|mirCoX|miRDB_v6|miRTar2GO|MirTar2|mirzag|MultiMiTar|PACCMIT|TargetScan_v7_2
HBEGF	Q99075		hsa-miR-96-5p	0.919988	18	Very High	BCmicrO|CoMeTa|Cupid|DIANA|MBStar|MirAncesTar|miranda_May_2021|mirbase|miRcode|miRDB_v6|MiRNATIP|miRTar2GO|MirTar2|mirzag|MultiMiTar|PACCMIT|RNA22|TargetScan_v7_2
HIPK3	Q9H422		hsa-miR-363-3p	0.91954	17	Very High	BCmicrO|bitargeting_May_2021|CoMeTa|Cupid|DIANA|MBStar|MirAncesTar|mirbase|miRcode|miRDB_v6|MiRNATIP|miRTar2GO|MirTar2|mirzag|MultiMiTar|PACCMIT|TargetScan_v7_2
ITPRIPL2	Q3MIP1		hsa-miR-106a-5p	0.919514	17	Very High	BCmicrO|bitargeting_May_2021|Cupid|DIANA|MirAncesTar|miranda_May_2021|miRcode|miRDB_v6|MiRNATIP|MirSNPInTarget|miRTar2GO|MirTar2|mirzag|MultiMiTar|PACCMIT|RNA22|TargetScan_v7_2
CYRIB	Q9NUQ9		hsa-miR-96-5p	0.91951	17	Very High	BCmicrO|bitargeting_May_2021|CoMeTa|Cupid|DIANA|MBStar|MirAncesTar|miranda_May_2021|mirbase|miRcode|miRDB_v6|MiRNATIP|miRTar2GO|MirTar2|mirzag|PACCMIT|TargetScan_v7_2
SAR1B	Q9Y6B6		hsa-miR-106a-5p	0.919351	17	Very High	BCmicrO|CoMeTa|Cupid|DIANA|MBStar|MirAncesTar|miranda_May_2021|mirbase|miRcode|miRDB_v6|MiRNATIP|miRTar2GO|MirTar2|mirzag|MultiMiTar|PACCMIT|TargetScan_v7_2
RBL2	Q08999		hsa-miR-106a-5p	0.918916	19	Very High	BCmicrO|bitargeting_May_2021|CoMeTa|Cupid|DIANA|MBStar|MirAncesTar|miranda_May_2021|miRcode|miRDB_v6|MiRNATIP|MirSNPInTarget|miRTar2GO|MirTar2|mirzag|MultiMiTar|PACCMIT|PITA_May_2021|TargetScan_v7_2
PRKCE	Q02156		hsa-miR-96-5p	0.918874	18	Very High	BCmicrO|CoMeTa|Cupid|DIANA|MBStar|MirAncesTar|miranda_May_2021|miRcode|miRDB_v6|MiRNATIP|MirSNPInTarget|miRTar2GO|MirTar2|mirzag|MultiMiTar|PACCMIT|RNA22|TargetScan_v7_2
FBXL5	Q9UKA1		hsa-miR-106a-5p	0.918808	15	Very High	BCmicrO|CoMeTa|Cupid|DIANA|MBStar|MirAncesTar|miranda_May_2021|miRDB_v6|MiRNATIP|miRTar2GO|MirTar2|mirzag|MultiMiTar|PACCMIT|TargetScan_v7_2
ENPP5	Q9UJA9		hsa-miR-106a-5p	0.918431	18	Very High	BCmicrO|bitargeting_May_2021|Cupid|DIANA|MBStar|MirAncesTar|miranda_May_2021|miRcode|miRDB_v6|MiRNATIP|MirSNPInTarget|miRTar2GO|MirTar2|mirzag|MultiMiTar|PACCMIT|RNA22|TargetScan_v7_2
G3BP2	Q9UN86		hsa-miR-92a-3p	0.918415	15	Very High	BCmicrO|bitargeting_May_2021|CoMeTa|Cupid|DIANA|MBStar|MirAncesTar|miranda_May_2021|miRDB_v6|MiRNATIP|MirTar2|mirzag|MultiMiTar|PACCMIT|TargetScan_v7_2
DDIT4	Q9NX09		hsa-miR-22-3p	0.918262	18	Very High	BCmicrO|bitargeting_May_2021|CoMeTa|Cupid|DIANA|MirAncesTar|miranda_May_2021|mirbase|miRcode|mirCoX|miRDB_v6|MirSNPInTarget|miRTar2GO|MirTar2|mirzag|MultiMiTar|PACCMIT|TargetScan_v7_2
DERL2	Q9GZP9		hsa-miR-106a-5p	0.917726	17	Very High	BCmicrO|CoMeTa|Cupid|DIANA|MBStar|MirAncesTar|miranda_May_2021|miRcode|miRDB_v6|MiRNATIP|miRTar2GO|MirTar2|mirzag|MultiMiTar|PACCMIT|RNA22|TargetScan_v7_2
PBX3	P40426		hsa-miR-106a-5p	0.917442	16	Very High	BCmicrO|CoMeTa|Cupid|DIANA|MBStar|MirAncesTar|miranda_May_2021|miRcode|miRDB_v6|MiRNATIP|miRTar2GO|MirTar2|mirzag|MultiMiTar|PACCMIT|TargetScan_v7_2
FNIP1	Q8TF40		hsa-miR-363-3p	0.917288	15	Very High	BCmicrO|bitargeting_May_2021|Cupid|DIANA|MBStar|MirAncesTar|miRcode|miRDB_v6|MiRNATIP|miRTar2GO|MirTar2|mirzag|MultiMiTar|PACCMIT|TargetScan_v7_2
SLC39A1	Q9NY26		hsa-miR-96-5p	0.916859	16	Very High	BCmicrO|CoMeTa|Cupid|DIANA|MirAncesTar|miranda_May_2021|miRcode|miRDB_v6|MiRNATIP|MirSNPInTarget|miRTar2GO|MirTar2|mirzag|MultiMiTar|PACCMIT|TargetScan_v7_2
SERP1	Q9Y6X1		hsa-miR-106a-5p	0.916756	17	Very High	BCmicrO|CoMeTa|Cupid|DIANA|MBStar|MirAncesTar|miranda_May_2021|miRcode|miRDB_v6|MiRNATIP|MirSNPInTarget|miRTar2GO|MirTar2|mirzag|MultiMiTar|PACCMIT|TargetScan_v7_2
RAB23	Q9ULC3		hsa-miR-363-3p	0.916099	16	Very High	BCmicrO|CoMeTa|Cupid|DIANA|MBStar|MirAncesTar|mirbase|miRcode|miRDB_v6|MiRNATIP|miRTar2GO|MirTar2|mirzag|MultiMiTar|PACCMIT|TargetScan_v7_2
E2F1	Q01094		hsa-miR-106a-5p	0.915945	16	Very High	BCmicrO|CoMeTa|Cupid|DIANA|MBStar|MirAncesTar|miranda_May_2021|miRcode|miRDB_v6|MiRNATIP|MirTar2|mirzag|MultiMiTar|PACCMIT|PITA_May_2021|TargetScan_v7_2
GLIS3	Q8NEA6		hsa-miR-106a-5p	0.915662	16	Very High	BCmicrO|bitargeting_May_2021|Cupid|DIANA|MBStar|MirAncesTar|miranda_May_2021|miRcode|miRDB_v6|MirSNPInTarget|miRTar2GO|MirTar2|mirzag|MultiMiTar|PACCMIT|TargetScan_v7_2
RSBN1	Q5VWQ0		hsa-miR-106a-5p	0.915571	16	Very High	BCmicrO|CoMeTa|Cupid|DIANA|MBStar|MirAncesTar|miranda_May_2021|miRcode|miRDB_v6|MiRNATIP|miRTar2GO|MirTar2|mirzag|MultiMiTar|PACCMIT|TargetScan_v7_2
SIRT1	Q96EB6		hsa-miR-22-3p	0.915528	18	Very High	BCmicrO|bitargeting_May_2021|CoMeTa|Cupid|DIANA|MBStar|MirAncesTar|miranda_May_2021|miRcode|mirCoX|miRDB_v6|miRTar2GO|MirTar2|mirzag|MultiMiTar|PACCMIT|RNA22|TargetScan_v7_2
NPAS2	Q99743		hsa-miR-106a-5p	0.915198	18	Very High	BCmicrO|CoMeTa|Cupid|DIANA|MBStar|MirAncesTar|miranda_May_2021|miRcode|miRDB_v6|MiRNATIP|MirSNPInTarget|MirTar2|mirzag|MultiMiTar|PACCMIT|PITA_May_2021|RNA22|TargetScan_v7_2
SACS	Q9NZJ4		hsa-miR-106a-5p	0.915107	19	Very High	BCmicrO|bitargeting_May_2021|CoMeTa|Cupid|DIANA|MBStar|MirAncesTar|miranda_May_2021|mirbase|miRcode|miRDB_v6|MiRNATIP|miRTar2GO|MirTar2|mirzag|MultiMiTar|PACCMIT|RNA22|TargetScan_v7_2
CDC37L1	Q7L3B6		hsa-miR-106a-5p	0.914939	19	Very High	BCmicrO|CoMeTa|Cupid|DIANA|MBStar|MirAncesTar|miranda_May_2021|mirbase|miRcode|miRDB_v6|MiRNATIP|MirSNPInTarget|miRTar2GO|MirTar2|mirzag|MultiMiTar|PACCMIT|RNA22|TargetScan_v7_2
MORC3	Q14149		hsa-miR-363-3p	0.914758	17	Very High	BCmicrO|CoMeTa|Cupid|DIANA|MBStar|MirAncesTar|miRcode|miRDB_v6|MiRNATIP|MirSNPInTarget|miRTar2GO|MirTar2|mirzag|MultiMiTar|PACCMIT|RNA22|TargetScan_v7_2
KLF4	O43474		hsa-miR-363-3p	0.914239	14	Very High	BCmicrO|CoMeTa|Cupid|DIANA|MirAncesTar|mirbase|miRcode|miRDB_v6|MirSNPInTarget|miRTar2GO|MirTar2|mirzag|PACCMIT|TargetScan_v7_2
ZFYVE26	Q68DK2		hsa-miR-106a-5p	0.914045	18	Very High	BCmicrO|bitargeting_May_2021|CoMeTa|Cupid|DIANA|MBStar|MirAncesTar|miranda_May_2021|miRcode|miRDB_v6|MiRNATIP|miRTar2GO|MirTar2|mirzag|MultiMiTar|PACCMIT|PITA_May_2021|TargetScan_v7_2
REV1	Q9UBZ9		hsa-miR-96-5p	0.913649	18	Very High	BCmicrO|CoMeTa|Cupid|DIANA|MBStar|MirAncesTar|miranda_May_2021|mirbase|miRcode|miRDB_v6|MiRNATIP|miRTar2GO|MirTar2|mirzag|MultiMiTar|PACCMIT|RNA22|TargetScan_v7_2
ITGB8	P26012		hsa-miR-106a-5p	0.913521	18	Very High	BCmicrO|bitargeting_May_2021|CoMeTa|DIANA|MBStar|MirAncesTar|miranda_May_2021|mirbase|miRcode|miRDB_v6|MiRNATIP|MirSNPInTarget|miRTar2GO|MirTar2|mirzag|MultiMiTar|RNA22|TargetScan_v7_2
ITPR1	Q14643		hsa-miR-96-5p	0.91267	16	Very High	BCmicrO|CoMeTa|Cupid|DIANA|MirAncesTar|miranda_May_2021|mirbase|miRcode|miRDB_v6|MiRNATIP|miRTar2GO|MirTar2|mirzag|MultiMiTar|RNA22|TargetScan_v7_2
CROT	Q9UKG9		hsa-miR-106a-5p	0.912642	18	Very High	BCmicrO|bitargeting_May_2021|CoMeTa|Cupid|DIANA|MBStar|MirAncesTar|miranda_May_2021|mirbase|miRcode|miRDB_v6|MiRNATIP|miRTar2GO|MirTar2|mirzag|MultiMiTar|PACCMIT|TargetScan_v7_2
MYO1B	O43795		hsa-miR-92a-3p	0.912521	17	Very High	BCmicrO|CoMeTa|Cupid|DIANA|MBStar|MirAncesTar|miranda_May_2021|mirbase|miRDB_v6|MiRNATIP|MirSNPInTarget|miRTar2GO|MirTar2|mirzag|MultiMiTar|PACCMIT|TargetScan_v7_2
UBE2W	Q96B02		hsa-miR-106a-5p	0.912385	18	Very High	BCmicrO|CoMeTa|Cupid|DIANA|MBStar|MirAncesTar|miranda_May_2021|miRcode|miRDB_v6|MiRNATIP|MirSNPInTarget|miRTar2GO|MirTar2|mirzag|MultiMiTar|PACCMIT|PITA_May_2021|TargetScan_v7_2
NR4A3	Q92570		hsa-miR-106a-5p	0.912343	18	Very High	BCmicrO|bitargeting_May_2021|CoMeTa|Cupid|DIANA|MBStar|MirAncesTar|miranda_May_2021|miRcode|miRDB_v6|MiRNATIP|MirSNPInTarget|miRTar2GO|MirTar2|mirzag|MultiMiTar|PITA_May_2021|TargetScan_v7_2
RNF38	Q9H0F5		hsa-miR-363-3p	0.912342	15	Very High	BCmicrO|CoMeTa|Cupid|DIANA|MBStar|MirAncesTar|miRcode|miRDB_v6|MiRNATIP|miRTar2GO|MirTar2|mirzag|MultiMiTar|RNA22|TargetScan_v7_2
PTEN	P60484		hsa-miR-22-3p	0.912215	18	Very High	BCmicrO|bitargeting_May_2021|CoMeTa|Cupid|DIANA|MBStar|MirAncesTar|miranda_May_2021|miRcode|mirCoX|miRDB_v6|MiRNATIP|miRTar2GO|mirzag|MultiMiTar|PACCMIT|RNA22|TargetScan_v7_2
ATAD2	Q6PL18		hsa-miR-106a-5p	0.912174	18	Very High	BCmicrO|bitargeting_May_2021|CoMeTa|Cupid|DIANA|MirAncesTar|miranda_May_2021|mirbase|miRcode|miRDB_v6|MiRNATIP|miRTar2GO|MirTar2|mirzag|MultiMiTar|PACCMIT|RNA22|TargetScan_v7_2
RBM47	A0AV96		hsa-miR-363-3p	0.911913	15	Very High	BCmicrO|CoMeTa|Cupid|DIANA|MBStar|MirAncesTar|miRcode|MiRNATIP|miRTar2GO|MirTar2|mirzag|MultiMiTar|PACCMIT|RNA22|TargetScan_v7_2
FMR1	Q06787		hsa-miR-363-3p	0.911843	17	Very High	BCmicrO|CoMeTa|Cupid|DIANA|MBStar|MirAncesTar|mirbase|miRcode|miRDB_v6|MiRNATIP|miRTar2GO|MirTar2|mirzag|MultiMiTar|PACCMIT|RNA22|TargetScan_v7_2
FYCO1	Q9BQS8		hsa-miR-106a-5p	0.911489	16	Very High	BCmicrO|bitargeting_May_2021|CoMeTa|DIANA|MBStar|MirAncesTar|miranda_May_2021|miRcode|miRDB_v6|MiRNATIP|miRTar2GO|MirTar2|mirzag|PACCMIT|PITA_May_2021|TargetScan_v7_2
TNKS2	Q9H2K2		hsa-miR-106a-5p	0.911074	18	Very High	BCmicrO|bitargeting_May_2021|CoMeTa|Cupid|DIANA|MBStar|MirAncesTar|miranda_May_2021|miRcode|miRDB_v6|MiRNATIP|MirSNPInTarget|miRTar2GO|MirTar2|mirzag|MultiMiTar|PACCMIT|TargetScan_v7_2
NR4A2	P43354		hsa-miR-106a-5p	0.911067	18	Very High	BCmicrO|bitargeting_May_2021|CoMeTa|Cupid|DIANA|MBStar|MirAncesTar|miranda_May_2021|miRcode|miRDB_v6|MiRNATIP|miRTar2GO|MirTar2|mirzag|MultiMiTar|PACCMIT|RNA22|TargetScan_v7_2
H3-3B	P84243		hsa-miR-22-3p	0.910198	18	Very High	BCmicrO|CoMeTa|DIANA|MirAncesTar|miranda_May_2021|miRcode|mirCoX|miRDB_v6|mirmap_May_2021|MiRNATIP|miRTar2GO|MirTar2|mirzag|MultiMiTar|PACCMIT|PITA_May_2021|RNA22|TargetScan_v7_2
LAMC1	P11047		hsa-miR-22-3p	0.910158	19	Very High	BCmicrO|bitargeting_May_2021|CoMeTa|Cupid|DIANA|MBStar|MirAncesTar|miranda_May_2021|miRcode|mirCoX|miRDB_v6|MiRNATIP|miRTar2GO|MirTar2|mirzag|MultiMiTar|PACCMIT|RNA22|TargetScan_v7_2
RAB23	Q9ULC3		hsa-miR-92a-3p	0.90957	16	Very High	BCmicrO|CoMeTa|Cupid|DIANA|MBStar|MirAncesTar|miranda_May_2021|mirbase|miRDB_v6|MiRNATIP|miRTar2GO|MirTar2|mirzag|MultiMiTar|PACCMIT|TargetScan_v7_2
OXR1	Q8N573		hsa-miR-106a-5p	0.909479	18	Very High	BCmicrO|bitargeting_May_2021|CoMeTa|Cupid|DIANA|MBStar|MirAncesTar|miranda_May_2021|miRcode|miRDB_v6|mirmap_May_2021|MiRNATIP|miRTar2GO|MirTar2|mirzag|MultiMiTar|PACCMIT|TargetScan_v7_2
CD69	Q07108		hsa-miR-363-3p	0.909185	17	Very High	BCmicrO|bitargeting_May_2021|CoMeTa|Cupid|DIANA|MirAncesTar|mirbase|miRcode|miRDB_v6|MiRNATIP|miRTar2GO|MirTar2|mirzag|MultiMiTar|PACCMIT|RNA22|TargetScan_v7_2
TEAD1	P28347		hsa-miR-363-3p	0.909154	15	Very High	BCmicrO|CoMeTa|Cupid|DIANA|MBStar|MirAncesTar|miRcode|miRDB_v6|MiRNATIP|MirTar2|mirzag|MultiMiTar|PACCMIT|RNA22|TargetScan_v7_2
CD69	Q07108		hsa-miR-92a-3p	0.909055	18	Very High	BCmicrO|bitargeting_May_2021|CoMeTa|Cupid|DIANA|MBStar|MirAncesTar|miranda_May_2021|mirbase|miRDB_v6|MiRNATIP|miRTar2GO|MirTar2|mirzag|MultiMiTar|PACCMIT|RNA22|TargetScan_v7_2
BTG2	P78543		hsa-miR-92a-3p	0.909	15	Very High	BCmicrO|bitargeting_May_2021|CoMeTa|Cupid|DIANA|MirAncesTar|miranda_May_2021|miRDB_v6|MiRNATIP|miRTar2GO|MirTar2|mirzag|MultiMiTar|PACCMIT|TargetScan_v7_2
USP3	Q9Y6I4		hsa-miR-106a-5p	0.908936	17	Very High	BCmicrO|CoMeTa|Cupid|DIANA|MBStar|MirAncesTar|miranda_May_2021|miRcode|miRDB_v6|MiRNATIP|miRTar2GO|MirTar2|mirzag|MultiMiTar|PACCMIT|RNA22|TargetScan_v7_2
PPP6C	O00743		hsa-miR-106a-5p	0.908864	15	Very High	BCmicrO|CoMeTa|Cupid|DIANA|MBStar|MirAncesTar|miranda_May_2021|miRcode|MiRNATIP|miRTar2GO|MirTar2|mirzag|MultiMiTar|PACCMIT|TargetScan_v7_2
PHF20L1	A8MW92		hsa-miR-96-5p	0.908769	17	Very High	BCmicrO|bitargeting_May_2021|CoMeTa|Cupid|DIANA|MirAncesTar|miranda_May_2021|miRcode|miRDB_v6|MiRNATIP|miRTar2GO|MirTar2|mirzag|MultiMiTar|PACCMIT|PITA_May_2021|TargetScan_v7_2
PTPN4	P29074		hsa-miR-106a-5p	0.908425	19	Very High	BCmicrO|bitargeting_May_2021|CoMeTa|Cupid|DIANA|MBStar|MirAncesTar|miranda_May_2021|mirbase|miRcode|miRDB_v6|MiRNATIP|miRTar2GO|MirTar2|mirzag|MultiMiTar|PACCMIT|RNA22|TargetScan_v7_2
SLC40A1	Q9NP59		hsa-miR-106a-5p	0.908379	17	Very High	BCmicrO|bitargeting_May_2021|Cupid|DIANA|MirAncesTar|miranda_May_2021|mirbase|miRcode|miRDB_v6|MirSNPInTarget|miRTar2GO|MirTar2|mirzag|MultiMiTar|PACCMIT|RNA22|TargetScan_v7_2
RPS6KA5	O75582		hsa-miR-106a-5p	0.908192	18	Very High	BCmicrO|bitargeting_May_2021|CoMeTa|Cupid|MBStar|MirAncesTar|miranda_May_2021|miRcode|miRDB_v6|MiRNATIP|miRTar2GO|MirTar2|mirzag|MultiMiTar|PACCMIT|PITA_May_2021|RNA22|TargetScan_v7_2
FBXW7	Q969H0		hsa-miR-363-3p	0.908107	14	Very High	BCmicrO|CoMeTa|Cupid|DIANA|MBStar|MirAncesTar|miRcode|miRDB_v6|MiRNATIP|MirTar2|mirzag|MultiMiTar|PACCMIT|TargetScan_v7_2
FBXW7	Q969H0		hsa-miR-92a-3p	0.907992	15	Very High	BCmicrO|CoMeTa|Cupid|DIANA|MBStar|MirAncesTar|miranda_May_2021|miRDB_v6|MiRNATIP|miRTar2GO|MirTar2|mirzag|MultiMiTar|PACCMIT|TargetScan_v7_2
LIN7C	Q9NUP9		hsa-miR-22-3p	0.907834	19	Very High	BCmicrO|bitargeting_May_2021|CoMeTa|Cupid|DIANA|MBStar|MirAncesTar|miranda_May_2021|miRcode|mirCoX|miRDB_v6|mirmap_May_2021|MiRNATIP|MirTar2|mirzag|MultiMiTar|PACCMIT|PITA_May_2021|TargetScan_v7_2
LHFPL2	Q6ZUX7		hsa-miR-92a-3p	0.90771	15	Very High	BCmicrO|CoMeTa|Cupid|DIANA|MBStar|MirAncesTar|miranda_May_2021|miRDB_v6|MiRNATIP|miRTar2GO|MirTar2|mirzag|MultiMiTar|PACCMIT|TargetScan_v7_2
NCOA3	Q9Y6Q9		hsa-miR-106a-5p	0.907032	17	Very High	BCmicrO|bitargeting_May_2021|CoMeTa|Cupid|DIANA|MBStar|MirAncesTar|miranda_May_2021|miRcode|miRDB_v6|MiRNATIP|MirSNPInTarget|miRTar2GO|MirTar2|mirzag|MultiMiTar|TargetScan_v7_2
REV3L	O60673		hsa-miR-363-3p	0.906985	15	Very High	BCmicrO|CoMeTa|Cupid|DIANA|MBStar|MirAncesTar|miRcode|miRDB_v6|MiRNATIP|miRTar2GO|MirTar2|mirzag|PACCMIT|RNA22|TargetScan_v7_2
EMSY	Q7Z589		hsa-miR-106a-5p	0.906922	16	Very High	BCmicrO|CoMeTa|Cupid|DIANA|MBStar|MirAncesTar|miranda_May_2021|miRcode|miRDB_v6|MiRNATIP|miRTar2GO|MirTar2|mirzag|MultiMiTar|PACCMIT|TargetScan_v7_2
NABP1	Q96AH0		hsa-miR-106a-5p	0.906888	19	Very High	BCmicrO|bitargeting_May_2021|CoMeTa|Cupid|DIANA|MBStar|MirAncesTar|miranda_May_2021|mirmap_May_2021|MiRNATIP|MirSNPInTarget|miRTar2GO|MirTar2|mirzag|MultiMiTar|PACCMIT|PITA_May_2021|RNA22|TargetScan_v7_2
ZBTB7A	O95365		hsa-miR-106a-5p	0.906658	18	Very High	BCmicrO|CoMeTa|Cupid|DIANA|MirAncesTar|miranda_May_2021|miRcode|miRDB_v6|mirmap_May_2021|MiRNATIP|miRTar2GO|MirTar2|mirzag|MultiMiTar|PACCMIT|PITA_May_2021|RNA22|TargetScan_v7_2
SPOPL	Q6IQ16		hsa-miR-106a-5p	0.906451	17	Very High	BCmicrO|Cupid|DIANA|MBStar|MirAncesTar|miranda_May_2021|miRcode|miRDB_v6|MiRNATIP|MirSNPInTarget|miRTar2GO|MirTar2|mirzag|MultiMiTar|PACCMIT|PITA_May_2021|TargetScan_v7_2
GRAMD2B	Q96HH9		hsa-miR-363-3p	0.906416	16	Very High	BCmicrO|CoMeTa|Cupid|DIANA|MBStar|MirAncesTar|mirbase|miRcode|miRDB_v6|MiRNATIP|miRTar2GO|MirTar2|mirzag|MultiMiTar|PACCMIT|TargetScan_v7_2
TMCC1	O94876		hsa-miR-106a-5p	0.90637	15	Very High	BCmicrO|CoMeTa|Cupid|DIANA|MBStar|MirAncesTar|miranda_May_2021|miRcode|MiRNATIP|miRTar2GO|MirTar2|mirzag|MultiMiTar|PACCMIT|TargetScan_v7_2
MSN	P26038		hsa-miR-96-5p	0.906315	16	Very High	BCmicrO|bitargeting_May_2021|CoMeTa|Cupid|DIANA|MirAncesTar|miranda_May_2021|miRcode|miRDB_v6|MiRNATIP|miRTar2GO|MirTar2|mirzag|MultiMiTar|PACCMIT|TargetScan_v7_2
RUFY2	Q8WXA3		hsa-miR-106a-5p	0.905905	18	Very High	BCmicrO|bitargeting_May_2021|CoMeTa|Cupid|DIANA|MBStar|MirAncesTar|miranda_May_2021|miRDB_v6|MiRNATIP|MirSNPInTarget|miRTar2GO|MirTar2|mirzag|MultiMiTar|PACCMIT|PITA_May_2021|TargetScan_v7_2
RAPGEF4	Q8WZA2		hsa-miR-96-5p	0.905834	16	Very High	BCmicrO|CoMeTa|Cupid|DIANA|MBStar|MirAncesTar|miranda_May_2021|miRcode|miRDB_v6|MiRNATIP|MirSNPInTarget|MirTar2|mirzag|MultiMiTar|PACCMIT|TargetScan_v7_2
DCAF6	Q58WW2		hsa-miR-363-3p	0.905759	16	Very High	BCmicrO|CoMeTa|Cupid|DIANA|MBStar|MirAncesTar|mirbase|miRcode|miRDB_v6|MiRNATIP|miRTar2GO|MirTar2|mirzag|PACCMIT|RNA22|TargetScan_v7_2
PPP3R1	P63098		hsa-miR-106a-5p	0.905353	17	Very High	BCmicrO|bitargeting_May_2021|CoMeTa|DIANA|MBStar|MirAncesTar|miranda_May_2021|mirbase|miRcode|miRDB_v6|MiRNATIP|MirSNPInTarget|miRTar2GO|MirTar2|mirzag|MultiMiTar|TargetScan_v7_2
SLITRK3	O94933		hsa-miR-106a-5p	0.905294	16	Very High	BCmicrO|bitargeting_May_2021|CoMeTa|Cupid|DIANA|MBStar|MirAncesTar|miranda_May_2021|miRcode|miRDB_v6|MirTar2|mirzag|MultiMiTar|PACCMIT|RNA22|TargetScan_v7_2
ETV1	P50549		hsa-miR-106a-5p	0.905124	19	Very High	BCmicrO|bitargeting_May_2021|CoMeTa|Cupid|DIANA|MBStar|MirAncesTar|miranda_May_2021|miRcode|miRDB_v6|mirmap_May_2021|MiRNATIP|MirSNPInTarget|miRTar2GO|MirTar2|mirzag|MultiMiTar|PACCMIT|TargetScan_v7_2
ZNF740	Q8NDX6		hsa-miR-22-3p	0.905002	19	Very High	BCmicrO|bitargeting_May_2021|Cupid|DIANA|MBStar|MirAncesTar|miranda_May_2021|mirbase|miRcode|mirCoX|MirSNPInTarget|miRTar2GO|MirTar2|mirzag|MultiMiTar|PACCMIT|PITA_May_2021|RNA22|TargetScan_v7_2
BMPR2	Q13873		hsa-miR-106a-5p	0.904828	17	Very High	BCmicrO|bitargeting_May_2021|CoMeTa|Cupid|DIANA|MBStar|MirAncesTar|miranda_May_2021|miRcode|miRDB_v6|MiRNATIP|miRTar2GO|MirTar2|mirzag|MultiMiTar|RNA22|TargetScan_v7_2
FMNL2	Q96PY5		hsa-miR-22-3p	0.90438	19	Very High	BCmicrO|bitargeting_May_2021|Cupid|DIANA|MBStar|MirAncesTar|miranda_May_2021|mirbase|miRcode|mirCoX|miRDB_v6|MiRNATIP|miRTar2GO|MirTar2|mirzag|MultiMiTar|PACCMIT|PITA_May_2021|TargetScan_v7_2
LIMA1	Q9UHB6		hsa-miR-106a-5p	0.904114	16	Very High	BCmicrO|CoMeTa|Cupid|DIANA|MBStar|MirAncesTar|miranda_May_2021|miRcode|miRDB_v6|MiRNATIP|miRTar2GO|MirTar2|mirzag|MultiMiTar|PACCMIT|TargetScan_v7_2
FGD4	Q96M96		hsa-miR-106a-5p	0.904054	16	Very High	BCmicrO|bitargeting_May_2021|Cupid|DIANA|MBStar|MirAncesTar|miranda_May_2021|mirbase|miRcode|miRDB_v6|miRTar2GO|MirTar2|mirzag|PITA_May_2021|RNA22|TargetScan_v7_2
LAPTM4A	Q15012		hsa-miR-106a-5p	0.903758	20	Very High	BCmicrO|bitargeting_May_2021|CoMeTa|Cupid|DIANA|MBStar|MirAncesTar|miranda_May_2021|mirbase|miRcode|miRDB_v6|MiRNATIP|miRTar2GO|MirTar2|mirzag|MultiMiTar|PACCMIT|PITA_May_2021|RNA22|TargetScan_v7_2
DDHD1	Q8NEL9		hsa-miR-106a-5p	0.903551	18	Very High	BCmicrO|bitargeting_May_2021|DIANA|MBStar|MirAncesTar|miranda_May_2021|mirbase|miRcode|miRDB_v6|MiRNATIP|MirSNPInTarget|miRTar2GO|MirTar2|mirzag|MultiMiTar|PACCMIT|RNA22|TargetScan_v7_2
MSL2	Q9HCI7		hsa-miR-22-3p	0.903411	17	Very High	BCmicrO|bitargeting_May_2021|CoMeTa|Cupid|DIANA|MBStar|MirAncesTar|miranda_May_2021|miRcode|mirCoX|miRDB_v6|miRTar2GO|MirTar2|mirzag|MultiMiTar|PACCMIT|TargetScan_v7_2
ZFAND5	O76080		hsa-miR-96-5p	0.903114	16	Very High	BCmicrO|CoMeTa|DIANA|MBStar|MirAncesTar|miranda_May_2021|miRcode|miRDB_v6|MiRNATIP|miRTar2GO|MirTar2|mirzag|MultiMiTar|PACCMIT|RNA22|TargetScan_v7_2
TRAPPC14	Q8WVR3		hsa-miR-106a-5p	0.903103	18	Very High	BCmicrO|bitargeting_May_2021|CoMeTa|Cupid|DIANA|MirAncesTar|miranda_May_2021|mirbase|miRcode|miRDB_v6|miRTar2GO|MirTar2|mirzag|MultiMiTar|PACCMIT|PITA_May_2021|RNA22|TargetScan_v7_2
HBP1	O60381		hsa-miR-106a-5p	0.903096	17	Very High	BCmicrO|bitargeting_May_2021|CoMeTa|Cupid|DIANA|MBStar|MirAncesTar|miranda_May_2021|miRcode|miRDB_v6|miRTar2GO|MirTar2|mirzag|MultiMiTar|PACCMIT|RNA22|TargetScan_v7_2
RSBN1	Q5VWQ0		hsa-miR-92a-3p	0.903081	17	Very High	BCmicrO|CoMeTa|Cupid|DIANA|MBStar|MirAncesTar|miranda_May_2021|miRDB_v6|MiRNATIP|MirSNPInTarget|miRTar2GO|MirTar2|mirzag|MultiMiTar|PACCMIT|PITA_May_2021|TargetScan_v7_2
CRIM1	Q9NZV1		hsa-miR-106a-5p	0.902974	16	Very High	BCmicrO|CoMeTa|Cupid|DIANA|MBStar|MirAncesTar|miranda_May_2021|miRcode|miRDB_v6|MiRNATIP|miRTar2GO|MirTar2|mirzag|MultiMiTar|PACCMIT|TargetScan_v7_2
RBM15	Q96T37		hsa-miR-22-3p	0.902776	16	Very High	BCmicrO|bitargeting_May_2021|CoMeTa|Cupid|DIANA|MirAncesTar|miranda_May_2021|miRcode|mirCoX|miRDB_v6|miRTar2GO|MirTar2|mirzag|MultiMiTar|PACCMIT|TargetScan_v7_2
DENND5B	Q6ZUT9		hsa-miR-106a-5p	0.902694	17	Very High	BCmicrO|bitargeting_May_2021|CoMeTa|Cupid|DIANA|MBStar|MirAncesTar|miranda_May_2021|miRcode|miRDB_v6|MirSNPInTarget|miRTar2GO|MirTar2|mirzag|MultiMiTar|PACCMIT|TargetScan_v7_2
MED12L	Q86YW9		hsa-miR-106a-5p	0.902438	17	Very High	BCmicrO|bitargeting_May_2021|Cupid|DIANA|MBStar|MirAncesTar|miranda_May_2021|miRcode|miRDB_v6|MiRNATIP|miRTar2GO|MirTar2|mirzag|MultiMiTar|PACCMIT|RNA22|TargetScan_v7_2
WDR37	Q9Y2I8		hsa-miR-106a-5p	0.902403	17	Very High	BCmicrO|bitargeting_May_2021|CoMeTa|DIANA|MBStar|MirAncesTar|miranda_May_2021|miRcode|miRDB_v6|MiRNATIP|miRTar2GO|MirTar2|mirzag|MultiMiTar|PACCMIT|RNA22|TargetScan_v7_2
GATM	P50440		hsa-miR-22-3p	0.90211	19	Very High	BCmicrO|bitargeting_May_2021|CoMeTa|Cupid|DIANA|MirAncesTar|miranda_May_2021|mirbase|miRcode|mirCoX|miRDB_v6|MiRNATIP|MirTar2|mirzag|MultiMiTar|PACCMIT|PITA_May_2021|RNA22|TargetScan_v7_2
DUSP10	Q9Y6W6		hsa-miR-363-3p	0.902023	16	Very High	BCmicrO|CoMeTa|Cupid|DIANA|MBStar|MirAncesTar|mirbase|miRcode|miRDB_v6|MiRNATIP|miRTar2GO|MirTar2|mirzag|MultiMiTar|PACCMIT|TargetScan_v7_2
ANKFY1	Q9P2R3		hsa-miR-106a-5p	0.901912	18	Very High	BCmicrO|bitargeting_May_2021|CoMeTa|Cupid|DIANA|MBStar|MirAncesTar|miranda_May_2021|miRcode|miRDB_v6|MiRNATIP|MirSNPInTarget|miRTar2GO|MirTar2|mirzag|MultiMiTar|PACCMIT|TargetScan_v7_2
UBE2W	Q96B02		hsa-miR-363-3p	0.901807	17	Very High	BCmicrO|bitargeting_May_2021|CoMeTa|Cupid|DIANA|MBStar|MirAncesTar|miRcode|miRDB_v6|MiRNATIP|miRTar2GO|MirTar2|mirzag|MultiMiTar|PACCMIT|RNA22|TargetScan_v7_2
FNIP1	Q8TF40		hsa-miR-92a-3p	0.901583	15	Very High	BCmicrO|bitargeting_May_2021|Cupid|DIANA|MBStar|MirAncesTar|miranda_May_2021|miRDB_v6|MiRNATIP|miRTar2GO|MirTar2|mirzag|MultiMiTar|PACCMIT|TargetScan_v7_2
BTBD7	Q9P203		hsa-miR-106a-5p	0.901402	18	Very High	BCmicrO|bitargeting_May_2021|CoMeTa|Cupid|DIANA|MBStar|MirAncesTar|miranda_May_2021|miRcode|miRDB_v6|MiRNATIP|miRTar2GO|MirTar2|mirzag|MultiMiTar|PACCMIT|PITA_May_2021|TargetScan_v7_2
SLC12A5	Q9H2X9		hsa-miR-92a-3p	0.900905	13	Very High	BCmicrO|CoMeTa|DIANA|MBStar|MirAncesTar|miranda_May_2021|miRDB_v6|MirTar2|mirzag|MultiMiTar|PACCMIT|RNA22|TargetScan_v7_2
CELF2	O95319		hsa-miR-96-5p	0.900728	18	Very High	BCmicrO|bitargeting_May_2021|CoMeTa|Cupid|DIANA|MBStar|MirAncesTar|miranda_May_2021|mirbase|miRcode|MiRNATIP|miRTar2GO|mirzag|MultiMiTar|PACCMIT|PITA_May_2021|RNA22|TargetScan_v7_2
ZFP36L1	Q07352		hsa-miR-96-5p	0.900566	16	Very High	BCmicrO|CoMeTa|Cupid|DIANA|MBStar|MirAncesTar|miranda_May_2021|mirbase|miRcode|miRDB_v6|MiRNATIP|miRTar2GO|MirTar2|mirzag|MultiMiTar|TargetScan_v7_2
SEPHS1	P49903		hsa-miR-22-3p	0.900273	18	Very High	BCmicrO|CoMeTa|Cupid|DIANA|MBStar|MirAncesTar|miranda_May_2021|miRcode|mirCoX|miRDB_v6|MiRNATIP|miRTar2GO|MirTar2|mirzag|MultiMiTar|PACCMIT|RNA22|TargetScan_v7_2
LHX6	Q9UPM6		hsa-miR-106a-5p	0.900184	18	Very High	BCmicrO|bitargeting_May_2021|CoMeTa|Cupid|DIANA|MBStar|MirAncesTar|miranda_May_2021|miRcode|miRDB_v6|MiRNATIP|miRTar2GO|MirTar2|mirzag|MultiMiTar|PACCMIT|RNA22|TargetScan_v7_2
NOVA1	P51513		hsa-miR-96-5p	0.900179	15	Very High	BCmicrO|bitargeting_May_2021|CoMeTa|Cupid|DIANA|MBStar|MirAncesTar|miranda_May_2021|miRcode|MiRNATIP|MirTar2|mirzag|PACCMIT|PITA_May_2021|TargetScan_v7_2
NEDD4L	Q96PU5		hsa-miR-106a-5p	0.89979	18	Very High	BCmicrO|bitargeting_May_2021|CoMeTa|DIANA|MBStar|MirAncesTar|miranda_May_2021|miRcode|miRDB_v6|MiRNATIP|MirSNPInTarget|miRTar2GO|MirTar2|mirzag|MultiMiTar|PACCMIT|RNA22|TargetScan_v7_2
HOOK3	Q86VS8		hsa-miR-96-5p	0.899657	16	Very High	BCmicrO|Cupid|DIANA|MBStar|MirAncesTar|miranda_May_2021|miRcode|miRDB_v6|MiRNATIP|MirSNPInTarget|miRTar2GO|MirTar2|mirzag|MultiMiTar|PACCMIT|TargetScan_v7_2
GPR6	P46095		hsa-miR-106a-5p	0.899392	15	Very High	BCmicrO|bitargeting_May_2021|CoMeTa|Cupid|DIANA|MBStar|MirAncesTar|miranda_May_2021|mirbase|miRcode|miRDB_v6|MirTar2|mirzag|MultiMiTar|TargetScan_v7_2
FMR1	Q06787		hsa-miR-92a-3p	0.898874	17	Very High	BCmicrO|CoMeTa|Cupid|DIANA|MBStar|MirAncesTar|miranda_May_2021|mirbase|miRDB_v6|MiRNATIP|miRTar2GO|MirTar2|mirzag|MultiMiTar|PACCMIT|RNA22|TargetScan_v7_2
FCHO2	Q0JRZ9		hsa-miR-106a-5p	0.898788	14	Very High	BCmicrO|Cupid|DIANA|MBStar|MirAncesTar|miranda_May_2021|miRDB_v6|MiRNATIP|miRTar2GO|MirTar2|mirzag|MultiMiTar|PACCMIT|TargetScan_v7_2
CCNG2	Q16589		hsa-miR-106a-5p	0.898755	16	Very High	BCmicrO|CoMeTa|DIANA|MBStar|MirAncesTar|miranda_May_2021|miRcode|miRDB_v6|MiRNATIP|MirSNPInTarget|miRTar2GO|MirTar2|mirzag|MultiMiTar|PACCMIT|TargetScan_v7_2
TXNIP	Q9H3M7		hsa-miR-106a-5p	0.89852	15	Very High	BCmicrO|CoMeTa|Cupid|DIANA|MBStar|MirAncesTar|miranda_May_2021|miRcode|miRDB_v6|MiRNATIP|miRTar2GO|MirTar2|mirzag|MultiMiTar|TargetScan_v7_2
USP46	P62068		hsa-miR-106a-5p	0.89845	17	Very High	BCmicrO|CoMeTa|Cupid|DIANA|MBStar|MirAncesTar|miranda_May_2021|miRcode|miRDB_v6|MiRNATIP|miRTar2GO|MirTar2|mirzag|MultiMiTar|PACCMIT|PITA_May_2021|TargetScan_v7_2
PPP3R1	P63098		hsa-miR-96-5p	0.89834	14	Very High	BCmicrO|CoMeTa|Cupid|DIANA|MirAncesTar|miranda_May_2021|miRcode|miRDB_v6|MiRNATIP|miRTar2GO|MirTar2|mirzag|MultiMiTar|TargetScan_v7_2
OXSR1	O95747		hsa-miR-96-5p	0.898313	16	Very High	BCmicrO|bitargeting_May_2021|CoMeTa|Cupid|DIANA|MirAncesTar|miranda_May_2021|miRcode|miRDB_v6|MiRNATIP|miRTar2GO|mirzag|MultiMiTar|PACCMIT|RNA22|TargetScan_v7_2
ZBTB4	Q9P1Z0		hsa-miR-106a-5p	0.89817	17	Very High	BCmicrO|bitargeting_May_2021|Cupid|DIANA|MBStar|MirAncesTar|miranda_May_2021|miRcode|miRDB_v6|MiRNATIP|miRTar2GO|MirTar2|mirzag|MultiMiTar|PACCMIT|RNA22|TargetScan_v7_2
PTEN	P60484		hsa-miR-494-3p	0.89799	16	Very High	BCmicrO|CoMeTa|Cupid|DIANA|MBStar|MirAncesTar|miranda_May_2021|miRDB_v6|mirmap_May_2021|MiRNATIP|MirTar2|mirzag|MultiMiTar|PACCMIT|RNA22|TargetScan_v7_2
MORC3	Q14149		hsa-miR-92a-3p	0.897933	16	Very High	BCmicrO|CoMeTa|Cupid|DIANA|MBStar|MirAncesTar|miranda_May_2021|miRDB_v6|MiRNATIP|MirSNPInTarget|miRTar2GO|MirTar2|mirzag|MultiMiTar|PACCMIT|TargetScan_v7_2
CCN1	O00622		hsa-miR-22-3p	0.897809	17	Very High	BCmicrO|bitargeting_May_2021|CoMeTa|Cupid|DIANA|MirAncesTar|miranda_May_2021|mirbase|miRcode|mirCoX|miRDB_v6|MirSNPInTarget|miRTar2GO|MirTar2|MultiMiTar|PACCMIT|TargetScan_v7_2
CAPRIN2	Q6IMN6		hsa-miR-106a-5p	0.897766	18	Very High	BCmicrO|bitargeting_May_2021|CoMeTa|Cupid|DIANA|MBStar|MirAncesTar|miranda_May_2021|mirbase|miRcode|miRDB_v6|MiRNATIP|MirSNPInTarget|miRTar2GO|MirTar2|mirzag|MultiMiTar|TargetScan_v7_2
CTDSP1	Q9GZU7		hsa-miR-96-5p	0.897761	16	Very High	BCmicrO|CoMeTa|Cupid|DIANA|MBStar|MirAncesTar|miranda_May_2021|miRcode|miRDB_v6|MiRNATIP|MirSNPInTarget|miRTar2GO|mirzag|MultiMiTar|PACCMIT|TargetScan_v7_2
GNS	P15586		hsa-miR-106a-5p	0.897698	18	Very High	BCmicrO|bitargeting_May_2021|CoMeTa|Cupid|DIANA|MBStar|MirAncesTar|miranda_May_2021|miRcode|miRDB_v6|MiRNATIP|MirSNPInTarget|miRTar2GO|MirTar2|mirzag|MultiMiTar|RNA22|TargetScan_v7_2
INTS6	Q9UL03		hsa-miR-106a-5p	0.897639	20	Very High	BCmicrO|bitargeting_May_2021|CoMeTa|Cupid|DIANA|MBStar|MirAncesTar|miranda_May_2021|mirbase|miRcode|miRDB_v6|MiRNATIP|miRTar2GO|MirTar2|mirzag|MultiMiTar|PACCMIT|PITA_May_2021|RNA22|TargetScan_v7_2
KLHL14	Q9P2G3		hsa-miR-363-3p	0.897277	14	Very High	BCmicrO|Cupid|DIANA|MBStar|MirAncesTar|miRcode|miRDB_v6|MiRNATIP|miRTar2GO|MirTar2|mirzag|PACCMIT|RNA22|TargetScan_v7_2
ATXN1	P54253		hsa-miR-96-5p	0.89706	15	Very High	BCmicrO|CoMeTa|Cupid|DIANA|MBStar|MirAncesTar|miranda_May_2021|miRcode|miRDB_v6|MiRNATIP|MirSNPInTarget|mirzag|MultiMiTar|RNA22|TargetScan_v7_2
CDC42	P60953		hsa-miR-185-5p	0.896985	20	Very High	BCmicrO|bitargeting_May_2021|CoMeTa|Cupid|DIANA|MBStar|MirAncesTar|miranda_May_2021|mirbase|miRDB_v6|mirmap_May_2021|MiRNATIP|MirSNPInTarget|MirTar2|mirzag|MultiMiTar|PACCMIT|PITA_May_2021|RNA22|TargetScan_v7_2
KAT2B	Q92831		hsa-miR-363-3p	0.896913	17	Very High	BCmicrO|bitargeting_May_2021|CoMeTa|Cupid|DIANA|MBStar|MirAncesTar|mirbase|miRcode|miRDB_v6|MiRNATIP|MirSNPInTarget|miRTar2GO|MirTar2|mirzag|RNA22|TargetScan_v7_2
SDC2	P34741		hsa-miR-96-5p	0.896782	19	Very High	BCmicrO|bitargeting_May_2021|CoMeTa|Cupid|DIANA|MBStar|MirAncesTar|miranda_May_2021|mirbase|miRcode|miRDB_v6|MirSNPInTarget|miRTar2GO|MirTar2|mirzag|MultiMiTar|PACCMIT|PITA_May_2021|TargetScan_v7_2
CFL2	Q9Y281		hsa-miR-106a-5p	0.896768	17	Very High	BCmicrO|bitargeting_May_2021|Cupid|DIANA|MBStar|MirAncesTar|miranda_May_2021|miRcode|miRDB_v6|MiRNATIP|miRTar2GO|MirTar2|mirzag|MultiMiTar|PACCMIT|RNA22|TargetScan_v7_2
PIKFYVE	Q9Y2I7		hsa-miR-363-3p	0.896726	17	Very High	BCmicrO|bitargeting_May_2021|CoMeTa|Cupid|DIANA|MBStar|MirAncesTar|miRcode|miRDB_v6|MiRNATIP|miRTar2GO|MirTar2|mirzag|MultiMiTar|PACCMIT|RNA22|TargetScan_v7_2
ADCY6	O43306		hsa-miR-96-5p	0.896656	16	Very High	BCmicrO|bitargeting_May_2021|CoMeTa|Cupid|DIANA|MBStar|MirAncesTar|miranda_May_2021|miRcode|MiRNATIP|MirTar2|mirzag|MultiMiTar|PACCMIT|RNA22|TargetScan_v7_2
IL17RD	Q8NFM7		hsa-miR-22-3p	0.896584	16	Very High	BCmicrO|bitargeting_May_2021|DIANA|MBStar|MirAncesTar|miranda_May_2021|miRcode|mirCoX|miRDB_v6|MiRNATIP|miRTar2GO|mirzag|MultiMiTar|PACCMIT|RNA22|TargetScan_v7_2
TNFRSF21	O75509		hsa-miR-106a-5p	0.896338	15	Very High	BCmicrO|CoMeTa|Cupid|DIANA|MirAncesTar|miranda_May_2021|miRDB_v6|MiRNATIP|miRTar2GO|MirTar2|mirzag|MultiMiTar|PACCMIT|RNA22|TargetScan_v7_2
ZBTB18	Q99592		hsa-miR-106a-5p	0.896251	16	Very High	BCmicrO|CoMeTa|Cupid|DIANA|MBStar|MirAncesTar|miranda_May_2021|miRcode|miRDB_v6|MiRNATIP|miRTar2GO|MirTar2|mirzag|MultiMiTar|PITA_May_2021|TargetScan_v7_2
ESR1	P03372		hsa-miR-22-3p	0.896243	17	Very High	BCmicrO|bitargeting_May_2021|CoMeTa|Cupid|DIANA|MBStar|MirAncesTar|miranda_May_2021|miRcode|mirCoX|miRDB_v6|MiRNATIP|MirTar2|MultiMiTar|PACCMIT|RNA22|TargetScan_v7_2
BTG2	P78543		hsa-miR-363-3p	0.896156	13	Very High	BCmicrO|CoMeTa|Cupid|DIANA|MirAncesTar|miRcode|miRDB_v6|MiRNATIP|miRTar2GO|mirzag|MultiMiTar|PACCMIT|TargetScan_v7_2
SYNE1	Q8NF91		hsa-miR-22-3p	0.896137	18	Very High	BCmicrO|bitargeting_May_2021|CoMeTa|Cupid|MBStar|MirAncesTar|miranda_May_2021|mirbase|miRcode|mirCoX|miRDB_v6|MiRNATIP|MirTar2|mirzag|MultiMiTar|PACCMIT|RNA22|TargetScan_v7_2
BAMBI	Q13145		hsa-miR-106a-5p	0.896123	15	Very High	BCmicrO|bitargeting_May_2021|CoMeTa|Cupid|DIANA|MirAncesTar|miranda_May_2021|mirbase|miRcode|miRDB_v6|MirTar2|mirzag|MultiMiTar|PACCMIT|TargetScan_v7_2
FOXO1	Q12778		hsa-miR-96-5p	0.896098	16	Very High	BCmicrO|CoMeTa|DIANA|MBStar|MirAncesTar|miranda_May_2021|miRcode|miRDB_v6|MiRNATIP|miRTar2GO|MirTar2|mirzag|MultiMiTar|PACCMIT|RNA22|TargetScan_v7_2
RAB8B	Q92930		hsa-miR-96-5p	0.896018	16	Very High	BCmicrO|bitargeting_May_2021|CoMeTa|Cupid|DIANA|MirAncesTar|miranda_May_2021|miRcode|miRDB_v6|MiRNATIP|miRTar2GO|MirTar2|mirzag|MultiMiTar|PACCMIT|TargetScan_v7_2
ITGAV	P06756		hsa-miR-363-3p	0.895919	16	Very High	BCmicrO|CoMeTa|Cupid|DIANA|MBStar|MirAncesTar|miRcode|miRDB_v6|MiRNATIP|miRTar2GO|MirTar2|mirzag|MultiMiTar|PACCMIT|RNA22|TargetScan_v7_2
KLHL28	Q9NXS3		hsa-miR-106a-5p	0.895759	17	Very High	BCmicrO|CoMeTa|Cupid|DIANA|MBStar|MirAncesTar|miranda_May_2021|mirbase|miRDB_v6|MiRNATIP|MirSNPInTarget|miRTar2GO|MirTar2|mirzag|MultiMiTar|PACCMIT|TargetScan_v7_2
CIC	Q96RK0		hsa-miR-363-3p	0.8955	15	Very High	BCmicrO|CoMeTa|Cupid|DIANA|MBStar|MirAncesTar|mirbase|miRcode|miRDB_v6|MiRNATIP|miRTar2GO|MirTar2|mirzag|PACCMIT|TargetScan_v7_2
UGP2	Q16851		hsa-miR-363-3p	0.895403	14	Very High	BCmicrO|CoMeTa|Cupid|MBStar|MirAncesTar|mirbase|miRcode|miRDB_v6|MiRNATIP|miRTar2GO|MirTar2|mirzag|PACCMIT|TargetScan_v7_2
STAG2	Q8N3U4		hsa-miR-22-3p	0.895105	17	Very High	BCmicrO|CoMeTa|Cupid|DIANA|MBStar|MirAncesTar|miranda_May_2021|mirbase|miRcode|mirCoX|miRDB_v6|miRTar2GO|mirzag|MultiMiTar|PACCMIT|RNA22|TargetScan_v7_2
YIPF4	Q9BSR8		hsa-miR-96-5p	0.894978	17	Very High	BCmicrO|CoMeTa|Cupid|DIANA|MirAncesTar|miranda_May_2021|mirbase|miRcode|miRDB_v6|MiRNATIP|MirSNPInTarget|miRTar2GO|MirTar2|mirzag|PACCMIT|RNA22|TargetScan_v7_2
ABCA1	O95477		hsa-miR-106a-5p	0.89479	18	Very High	BCmicrO|bitargeting_May_2021|CoMeTa|Cupid|DIANA|MBStar|MirAncesTar|miranda_May_2021|miRcode|miRDB_v6|MiRNATIP|MirSNPInTarget|miRTar2GO|MirTar2|mirzag|MultiMiTar|RNA22|TargetScan_v7_2
LAMA3	Q16787		hsa-miR-106a-5p	0.894702	16	Very High	BCmicrO|bitargeting_May_2021|CoMeTa|Cupid|MBStar|MirAncesTar|miranda_May_2021|mirbase|miRcode|miRDB_v6|MirSNPInTarget|MirTar2|mirzag|MultiMiTar|PACCMIT|TargetScan_v7_2
RNF141	Q8WVD5		hsa-miR-363-3p	0.894443	17	Very High	BCmicrO|bitargeting_May_2021|CoMeTa|Cupid|DIANA|MBStar|MirAncesTar|miRcode|miRDB_v6|MiRNATIP|miRTar2GO|MirTar2|mirzag|MultiMiTar|PACCMIT|RNA22|TargetScan_v7_2
RBBP7	Q16576		hsa-miR-106a-5p	0.894057	16	Very High	BCmicrO|CoMeTa|Cupid|DIANA|MBStar|MirAncesTar|miranda_May_2021|miRcode|miRDB_v6|MiRNATIP|miRTar2GO|MirTar2|mirzag|MultiMiTar|PACCMIT|TargetScan_v7_2
JPT1	Q9UK76		hsa-miR-106a-5p	0.893951	17	Very High	BCmicrO|CoMeTa|Cupid|DIANA|MBStar|MirAncesTar|miranda_May_2021|miRcode|MiRNATIP|MirSNPInTarget|miRTar2GO|MirTar2|mirzag|MultiMiTar|PACCMIT|PITA_May_2021|TargetScan_v7_2
EIF4G2	P78344		hsa-miR-379-5p	0.893944	16	Very High	BCmicrO|bitargeting_May_2021|CoMeTa|Cupid|DIANA|MBStar|MirAncesTar|miranda_May_2021|mirbase|miRDB_v6|MiRNATIP|MirTar2|mirzag|MultiMiTar|PACCMIT|TargetScan_v7_2
NLGN2	Q8NFZ4		hsa-miR-96-5p	0.893942	16	Very High	BCmicrO|Cupid|DIANA|MirAncesTar|miranda_May_2021|mirbase|miRcode|miRDB_v6|MiRNATIP|MirSNPInTarget|MirTar2|mirzag|PACCMIT|PITA_May_2021|RNA22|TargetScan_v7_2
ZFPM2	Q8WW38		hsa-miR-106a-5p	0.8938	18	Very High	BCmicrO|bitargeting_May_2021|CoMeTa|Cupid|DIANA|MBStar|MirAncesTar|miranda_May_2021|miRcode|MiRNATIP|MirSNPInTarget|MirTar2|mirzag|MultiMiTar|PACCMIT|PITA_May_2021|RNA22|TargetScan_v7_2
TP53INP1	Q96A56		hsa-miR-22-3p	0.893693	16	Very High	BCmicrO|bitargeting_May_2021|Cupid|DIANA|MBStar|MirAncesTar|miranda_May_2021|miRcode|mirCoX|miRDB_v6|MiRNATIP|miRTar2GO|MirTar2|mirzag|MultiMiTar|TargetScan_v7_2
ANKIB1	Q9P2G1		hsa-miR-363-3p	0.893347	16	Very High	BCmicrO|bitargeting_May_2021|Cupid|DIANA|MBStar|MirAncesTar|miRcode|miRDB_v6|MiRNATIP|miRTar2GO|MirTar2|mirzag|MultiMiTar|PACCMIT|RNA22|TargetScan_v7_2
CHD9	Q3L8U1		hsa-miR-22-3p	0.893324	17	Very High	BCmicrO|CoMeTa|Cupid|DIANA|MBStar|MirAncesTar|miranda_May_2021|miRcode|mirCoX|miRDB_v6|miRTar2GO|MirTar2|mirzag|MultiMiTar|PACCMIT|RNA22|TargetScan_v7_2
ERGIC2	Q96RQ1		hsa-miR-363-3p	0.893039	15	Very High	BCmicrO|bitargeting_May_2021|CoMeTa|Cupid|DIANA|MirAncesTar|miRcode|miRDB_v6|MiRNATIP|miRTar2GO|MirTar2|mirzag|PACCMIT|RNA22|TargetScan_v7_2
DNAJB9	Q9UBS3		hsa-miR-363-3p	0.892988	13	Very High	BCmicrO|CoMeTa|Cupid|DIANA|MirAncesTar|miRcode|miRDB_v6|MiRNATIP|miRTar2GO|MirTar2|mirzag|PACCMIT|TargetScan_v7_2
NTN4	Q9HB63		hsa-miR-106a-5p	0.892885	16	Very High	BCmicrO|bitargeting_May_2021|Cupid|DIANA|MBStar|MirAncesTar|miranda_May_2021|miRcode|miRDB_v6|MiRNATIP|MirSNPInTarget|MirTar2|mirzag|MultiMiTar|PACCMIT|TargetScan_v7_2
ARMC1	Q9NVT9		hsa-miR-363-3p	0.892523	14	Very High	BCmicrO|CoMeTa|Cupid|DIANA|MBStar|MirAncesTar|miRcode|miRDB_v6|MiRNATIP|miRTar2GO|mirzag|MultiMiTar|PACCMIT|TargetScan_v7_2
FNBP1L	Q5T0N5		hsa-miR-106a-5p	0.892494	15	Very High	BCmicrO|CoMeTa|Cupid|DIANA|MBStar|MirAncesTar|miranda_May_2021|MiRNATIP|MirSNPInTarget|miRTar2GO|MirTar2|mirzag|MultiMiTar|PACCMIT|TargetScan_v7_2
ZNF367	Q7RTV3		hsa-miR-106a-5p	0.892363	15	Very High	BCmicrO|bitargeting_May_2021|Cupid|DIANA|MBStar|MirAncesTar|miranda_May_2021|miRcode|miRDB_v6|MiRNATIP|miRTar2GO|MirTar2|mirzag|RNA22|TargetScan_v7_2
BRWD1	Q9NSI6		hsa-miR-376a-3p	0.892134	14	Very High	BCmicrO|CoMeTa|Cupid|DIANA|MBStar|MirAncesTar|miRDB_v6|MiRNATIP|miRTar2GO|MirTar2|mirzag|MultiMiTar|PACCMIT|TargetScan_v7_2
CLIP4	Q8N3C7		hsa-miR-106a-5p	0.892091	14	Very High	BCmicrO|CoMeTa|Cupid|MBStar|MirAncesTar|miranda_May_2021|miRcode|MiRNATIP|miRTar2GO|MirTar2|mirzag|MultiMiTar|PACCMIT|TargetScan_v7_2
ARMC1	Q9NVT9		hsa-miR-92a-3p	0.892056	15	Very High	BCmicrO|CoMeTa|Cupid|DIANA|MirAncesTar|miranda_May_2021|miRDB_v6|MiRNATIP|miRTar2GO|MirTar2|mirzag|MultiMiTar|PACCMIT|RNA22|TargetScan_v7_2
DCAF6	Q58WW2		hsa-miR-92a-3p	0.891842	15	Very High	BCmicrO|CoMeTa|Cupid|DIANA|MBStar|MirAncesTar|miranda_May_2021|mirbase|miRDB_v6|MiRNATIP|miRTar2GO|MirTar2|mirzag|PACCMIT|TargetScan_v7_2
RGMA	Q96B86		hsa-miR-106a-5p	0.891749	16	Very High	BCmicrO|bitargeting_May_2021|Cupid|DIANA|MBStar|MirAncesTar|miranda_May_2021|miRcode|miRDB_v6|MiRNATIP|miRTar2GO|MirTar2|mirzag|MultiMiTar|PACCMIT|TargetScan_v7_2
EFR3A	Q14156		hsa-miR-363-3p	0.891588	14	Very High	BCmicrO|bitargeting_May_2021|CoMeTa|DIANA|MirAncesTar|miRcode|miRDB_v6|MiRNATIP|miRTar2GO|MirTar2|mirzag|MultiMiTar|PACCMIT|TargetScan_v7_2
RGMB	Q6NW40		hsa-miR-106a-5p	0.89154	16	Very High	BCmicrO|bitargeting_May_2021|Cupid|DIANA|MBStar|MirAncesTar|miranda_May_2021|miRcode|MiRNATIP|miRTar2GO|MirTar2|mirzag|MultiMiTar|PACCMIT|RNA22|TargetScan_v7_2
MINK1	Q8N4C8		hsa-miR-106a-5p	0.891538	18	Very High	BCmicrO|CoMeTa|Cupid|DIANA|MBStar|MirAncesTar|miranda_May_2021|mirbase|miRcode|miRDB_v6|MiRNATIP|miRTar2GO|MirTar2|mirzag|MultiMiTar|PACCMIT|RNA22|TargetScan_v7_2
POLR3G	O15318		hsa-miR-106a-5p	0.891531	17	Very High	BCmicrO|bitargeting_May_2021|CoMeTa|Cupid|DIANA|MBStar|MirAncesTar|miranda_May_2021|miRcode|miRDB_v6|MiRNATIP|miRTar2GO|MirTar2|mirzag|MultiMiTar|PACCMIT|TargetScan_v7_2
ARID4B	Q4LE39		hsa-miR-381-3p	0.891303	14	Very High	BCmicrO|CoMeTa|Cupid|DIANA|MBStar|MirAncesTar|miranda_May_2021|miRDB_v6|MiRNATIP|MirTar2|mirzag|MultiMiTar|PACCMIT|TargetScan_v7_2
SGMS1	Q86VZ5		hsa-miR-185-5p	0.89126	19	Very High	BCmicrO|bitargeting_May_2021|CoMeTa|Cupid|DIANA|MBStar|MirAncesTar|miranda_May_2021|mirbase|miRDB_v6|mirmap_May_2021|MiRNATIP|miRTar2GO|MirTar2|mirzag|MultiMiTar|PACCMIT|PITA_May_2021|TargetScan_v7_2
ANKRD27	Q96NW4		hsa-miR-96-5p	0.89118	15	Very High	BCmicrO|bitargeting_May_2021|CoMeTa|Cupid|DIANA|MBStar|MirAncesTar|miranda_May_2021|miRcode|miRDB_v6|MiRNATIP|miRTar2GO|MirTar2|PACCMIT|TargetScan_v7_2
PFKP	Q01813		hsa-miR-106a-5p	0.891174	17	Very High	BCmicrO|CoMeTa|Cupid|DIANA|MBStar|MirAncesTar|miranda_May_2021|mirbase|miRcode|miRDB_v6|MiRNATIP|miRTar2GO|MirTar2|mirzag|MultiMiTar|PACCMIT|TargetScan_v7_2
OSTM1	Q86WC4		hsa-miR-106a-5p	0.891082	20	Very High	BCmicrO|bitargeting_May_2021|CoMeTa|Cupid|DIANA|MBStar|MirAncesTar|miranda_May_2021|miRcode|miRDB_v6|MiRNATIP|MirSNPInTarget|miRTar2GO|MirTar2|mirzag|MultiMiTar|PACCMIT|PITA_May_2021|RNA22|TargetScan_v7_2
ITPRID2	P28290		hsa-miR-363-3p	0.891037	16	Very High	BCmicrO|bitargeting_May_2021|CoMeTa|Cupid|DIANA|MBStar|MirAncesTar|mirbase|miRcode|miRDB_v6|MiRNATIP|miRTar2GO|MirTar2|mirzag|PACCMIT|TargetScan_v7_2
SH3BP5	O60239		hsa-miR-96-5p	0.890789	15	Very High	BCmicrO|CoMeTa|Cupid|DIANA|MBStar|MirAncesTar|miranda_May_2021|miRcode|miRDB_v6|MiRNATIP|MirTar2|mirzag|MultiMiTar|RNA22|TargetScan_v7_2
PKN2	Q16513		hsa-miR-106a-5p	0.890731	17	Very High	BCmicrO|bitargeting_May_2021|CoMeTa|Cupid|DIANA|MBStar|MirAncesTar|miranda_May_2021|miRcode|MiRNATIP|miRTar2GO|MirTar2|mirzag|MultiMiTar|PITA_May_2021|RNA22|TargetScan_v7_2
TGIF1	Q15583		hsa-miR-363-3p	0.89061	15	Very High	BCmicrO|bitargeting_May_2021|CoMeTa|DIANA|MBStar|MirAncesTar|mirbase|miRcode|miRDB_v6|MiRNATIP|miRTar2GO|MirTar2|mirzag|PACCMIT|TargetScan_v7_2
B4GALNT1	Q00973		hsa-miR-96-5p	0.890596	16	Very High	BCmicrO|bitargeting_May_2021|CoMeTa|Cupid|DIANA|MBStar|MirAncesTar|miranda_May_2021|miRcode|miRDB_v6|mirzag|MultiMiTar|PACCMIT|PITA_May_2021|RNA22|TargetScan_v7_2
ITGAV	P06756		hsa-miR-92a-3p	0.890477	16	Very High	BCmicrO|CoMeTa|Cupid|DIANA|MBStar|MirAncesTar|miranda_May_2021|miRDB_v6|MiRNATIP|miRTar2GO|MirTar2|mirzag|MultiMiTar|PACCMIT|RNA22|TargetScan_v7_2
RBM47	A0AV96		hsa-miR-92a-3p	0.890346	16	Very High	BCmicrO|bitargeting_May_2021|CoMeTa|Cupid|DIANA|MBStar|MirAncesTar|miranda_May_2021|MiRNATIP|miRTar2GO|MirTar2|mirzag|MultiMiTar|PACCMIT|RNA22|TargetScan_v7_2
CD69	Q07108		hsa-miR-106a-5p	0.89033	17	Very High	BCmicrO|CoMeTa|Cupid|DIANA|MBStar|MirAncesTar|miranda_May_2021|miRcode|miRDB_v6|MiRNATIP|miRTar2GO|MirTar2|mirzag|MultiMiTar|PACCMIT|rnahybrid_May_2021|TargetScan_v7_2
MAP3K9	P80192		hsa-miR-106a-5p	0.890289	21	Very High	BCmicrO|bitargeting_May_2021|CoMeTa|Cupid|DIANA|MBStar|MirAncesTar|miranda_May_2021|mirbase|miRcode|miRDB_v6|mirmap_May_2021|MiRNATIP|miRTar2GO|MirTar2|mirzag|MultiMiTar|PACCMIT|PITA_May_2021|RNA22|TargetScan_v7_2
ANKRD52	Q8NB46		hsa-miR-106a-5p	0.89016	16	Very High	BCmicrO|bitargeting_May_2021|Cupid|DIANA|MBStar|MirAncesTar|miranda_May_2021|miRcode|miRDB_v6|MiRNATIP|miRTar2GO|MirTar2|mirzag|MultiMiTar|RNA22|TargetScan_v7_2
METAP1	P53582		hsa-miR-106a-5p	0.890151	20	Very High	BCmicrO|bitargeting_May_2021|CoMeTa|Cupid|DIANA|MBStar|MirAncesTar|miranda_May_2021|mirbase|miRcode|miRDB_v6|MiRNATIP|miRTar2GO|MirTar2|mirzag|MultiMiTar|PACCMIT|PITA_May_2021|RNA22|TargetScan_v7_2
NFIB	O00712		hsa-miR-363-3p	0.889459	16	Very High	BCmicrO|bitargeting_May_2021|CoMeTa|Cupid|DIANA|MBStar|MirAncesTar|miRcode|MiRNATIP|miRTar2GO|MirTar2|mirzag|MultiMiTar|PACCMIT|RNA22|TargetScan_v7_2
CYBRD1	Q53TN4		hsa-miR-106a-5p	0.88944	18	Very High	BCmicrO|bitargeting_May_2021|CoMeTa|DIANA|MBStar|MirAncesTar|miranda_May_2021|miRcode|miRDB_v6|MiRNATIP|MirSNPInTarget|miRTar2GO|MirTar2|mirzag|PACCMIT|PITA_May_2021|RNA22|TargetScan_v7_2
RSRP1	Q9BUV0		hsa-miR-106a-5p	0.889275	15	Very High	BCmicrO|CoMeTa|Cupid|DIANA|MirAncesTar|miranda_May_2021|mirbase|miRcode|miRDB_v6|MiRNATIP|miRTar2GO|MirTar2|MultiMiTar|PACCMIT|TargetScan_v7_2
KLHL7	Q8IXQ5		hsa-miR-96-5p	0.88923	16	Very High	BCmicrO|CoMeTa|Cupid|DIANA|MBStar|MirAncesTar|miranda_May_2021|mirbase|miRcode|miRDB_v6|MiRNATIP|miRTar2GO|MirTar2|mirzag|PACCMIT|TargetScan_v7_2
GRAMD2B	Q96HH9		hsa-miR-92a-3p	0.889181	16	Very High	BCmicrO|CoMeTa|Cupid|DIANA|MBStar|MirAncesTar|miranda_May_2021|miRDB_v6|MiRNATIP|miRTar2GO|MirTar2|mirzag|MultiMiTar|PACCMIT|RNA22|TargetScan_v7_2
CHD9	Q3L8U1		hsa-miR-106a-5p	0.889178	16	Very High	BCmicrO|CoMeTa|Cupid|DIANA|MirAncesTar|miranda_May_2021|miRcode|miRDB_v6|MiRNATIP|miRTar2GO|MirTar2|mirzag|MultiMiTar|PACCMIT|RNA22|TargetScan_v7_2
VAMP3	Q15836		hsa-miR-96-5p	0.889096	14	Very High	BCmicrO|CoMeTa|Cupid|DIANA|MBStar|MirAncesTar|miranda_May_2021|miRcode|miRDB_v6|MiRNATIP|miRTar2GO|mirzag|MultiMiTar|TargetScan_v7_2
CAMK2N1	Q7Z7J9		hsa-miR-96-5p	0.888877	15	Very High	BCmicrO|CoMeTa|Cupid|DIANA|MBStar|MirAncesTar|miranda_May_2021|miRcode|miRDB_v6|miRTar2GO|MirTar2|mirzag|MultiMiTar|PACCMIT|TargetScan_v7_2
PTP4A1	Q93096		hsa-miR-96-5p	0.888874	15	Very High	BCmicrO|CoMeTa|Cupid|DIANA|MBStar|MirAncesTar|miranda_May_2021|miRcode|MiRNATIP|miRTar2GO|MirTar2|mirzag|MultiMiTar|PACCMIT|TargetScan_v7_2
PDCD1LG2	Q9BQ51		hsa-miR-106a-5p	0.888844	16	Very High	BCmicrO|bitargeting_May_2021|CoMeTa|Cupid|DIANA|MBStar|MirAncesTar|miranda_May_2021|miRcode|miRDB_v6|MirSNPInTarget|miRTar2GO|MirTar2|mirzag|RNA22|TargetScan_v7_2
FNDC3A	Q9Y2H6		hsa-miR-106a-5p	0.888397	16	Very High	BCmicrO|bitargeting_May_2021|CoMeTa|Cupid|DIANA|MBStar|MirAncesTar|miranda_May_2021|miRcode|MiRNATIP|miRTar2GO|MirTar2|mirzag|MultiMiTar|PACCMIT|TargetScan_v7_2
FNDC3B	Q53EP0		hsa-miR-363-3p	0.888229	14	Very High	BCmicrO|bitargeting_May_2021|CoMeTa|Cupid|DIANA|MBStar|MirAncesTar|miRcode|miRDB_v6|MiRNATIP|miRTar2GO|mirzag|PACCMIT|TargetScan_v7_2
C5orf24	Q7Z6I8		hsa-miR-22-3p	0.888126	17	Very High	BCmicrO|bitargeting_May_2021|Cupid|DIANA|MBStar|MirAncesTar|miranda_May_2021|miRcode|mirCoX|miRDB_v6|mirmap_May_2021|miRTar2GO|mirzag|MultiMiTar|PITA_May_2021|RNA22|TargetScan_v7_2
KAT2B	Q92831		hsa-miR-106a-5p	0.887641	17	Very High	BCmicrO|bitargeting_May_2021|CoMeTa|Cupid|DIANA|MBStar|MirAncesTar|miranda_May_2021|miRcode|miRDB_v6|MiRNATIP|miRTar2GO|MirTar2|mirzag|MultiMiTar|RNA22|TargetScan_v7_2
FOXF2	Q12947		hsa-miR-96-5p	0.887476	15	Very High	BCmicrO|CoMeTa|Cupid|DIANA|MirAncesTar|miranda_May_2021|mirbase|miRcode|miRDB_v6|MiRNATIP|miRTar2GO|mirzag|MultiMiTar|PACCMIT|TargetScan_v7_2
JMJD1C	Q15652		hsa-miR-96-5p	0.887182	14	Very High	BCmicrO|CoMeTa|Cupid|DIANA|MirAncesTar|miranda_May_2021|mirbase|miRcode|MiRNATIP|MirTar2|mirzag|PACCMIT|RNA22|TargetScan_v7_2
SLC17A6	Q9P2U8		hsa-miR-363-3p	0.886859	14	Very High	BCmicrO|bitargeting_May_2021|CoMeTa|DIANA|MBStar|MirAncesTar|miRcode|miRDB_v6|MiRNATIP|MirTar2|mirzag|MultiMiTar|PACCMIT|TargetScan_v7_2
BCAT2	O15382		hsa-miR-363-3p	0.886806	17	Very High	BCmicrO|CoMeTa|Cupid|DIANA|MirAncesTar|mirbase|miRcode|miRDB_v6|mirmap_May_2021|MiRNATIP|MirSNPInTarget|miRTar2GO|MirTar2|mirzag|MultiMiTar|PACCMIT|TargetScan_v7_2
ZEB2	O60315		hsa-miR-363-3p	0.886599	16	Very High	BCmicrO|bitargeting_May_2021|CoMeTa|Cupid|DIANA|MBStar|MirAncesTar|miRcode|miRDB_v6|MiRNATIP|MirSNPInTarget|miRTar2GO|MirTar2|mirzag|PACCMIT|TargetScan_v7_2
NOVA1	P51513		hsa-miR-363-3p	0.886481	15	Very High	BCmicrO|bitargeting_May_2021|CoMeTa|Cupid|DIANA|MBStar|MirAncesTar|mirbase|miRcode|MiRNATIP|MirTar2|mirzag|MultiMiTar|PACCMIT|TargetScan_v7_2
ZHX1	Q9UKY1		hsa-miR-96-5p	0.886469	15	Very High	BCmicrO|Cupid|DIANA|MBStar|MirAncesTar|miranda_May_2021|miRcode|miRDB_v6|MiRNATIP|miRTar2GO|MirTar2|mirzag|MultiMiTar|PACCMIT|TargetScan_v7_2
PCOLCE2	Q9UKZ9		hsa-miR-363-3p	0.886413	15	Very High	BCmicrO|CoMeTa|Cupid|DIANA|MirAncesTar|mirbase|miRcode|miRDB_v6|MiRNATIP|MirSNPInTarget|miRTar2GO|MirTar2|mirzag|PACCMIT|TargetScan_v7_2
RAB5B	P61020		hsa-miR-22-3p	0.886366	19	Very High	BCmicrO|bitargeting_May_2021|CoMeTa|Cupid|DIANA|MBStar|MirAncesTar|miranda_May_2021|miRcode|mirCoX|miRDB_v6|MiRNATIP|MirTar2|mirzag|MultiMiTar|PACCMIT|PITA_May_2021|RNA22|TargetScan_v7_2
AKT3	Q9Y243		hsa-miR-22-3p	0.8861	18	Very High	BCmicrO|bitargeting_May_2021|CoMeTa|Cupid|DIANA|MBStar|MirAncesTar|miranda_May_2021|miRcode|mirCoX|mirmap_May_2021|MiRNATIP|miRTar2GO|mirzag|MultiMiTar|PACCMIT|RNA22|TargetScan_v7_2
TRIP11	Q15643		hsa-miR-106a-5p	0.886068	16	Very High	BCmicrO|CoMeTa|Cupid|DIANA|MirAncesTar|miranda_May_2021|mirbase|miRcode|miRDB_v6|MiRNATIP|miRTar2GO|MirTar2|MultiMiTar|PACCMIT|RNA22|TargetScan_v7_2
TOB1	P50616		hsa-miR-363-3p	0.886064	14	Very High	BCmicrO|CoMeTa|Cupid|DIANA|MBStar|MirAncesTar|mirbase|miRcode|miRDB_v6|MiRNATIP|miRTar2GO|MirTar2|mirzag|TargetScan_v7_2
RIC1	Q4ADV7		hsa-miR-363-3p	0.885955	14	Very High	BCmicrO|bitargeting_May_2021|Cupid|DIANA|MBStar|MirAncesTar|miRcode|miRDB_v6|MiRNATIP|miRTar2GO|MirTar2|mirzag|PACCMIT|TargetScan_v7_2
EPHA7	Q15375		hsa-miR-106a-5p	0.885912	17	Very High	BCmicrO|bitargeting_May_2021|CoMeTa|Cupid|DIANA|MBStar|MirAncesTar|miranda_May_2021|miRcode|miRDB_v6|MiRNATIP|miRTar2GO|MirTar2|mirzag|MultiMiTar|RNA22|TargetScan_v7_2
ZFC3H1	O60293		hsa-miR-363-3p	0.885863	15	Very High	BCmicrO|CoMeTa|Cupid|DIANA|MBStar|MirAncesTar|miRcode|miRDB_v6|MiRNATIP|miRTar2GO|MirTar2|mirzag|PACCMIT|RNA22|TargetScan_v7_2
GRM5	P41594		hsa-miR-22-3p	0.885794	15	Very High	BCmicrO|bitargeting_May_2021|Cupid|DIANA|MBStar|MirAncesTar|miranda_May_2021|miRcode|mirCoX|miRDB_v6|MiRNATIP|MirTar2|mirzag|RNA22|TargetScan_v7_2
SLC17A6	Q9P2U8		hsa-miR-92a-3p	0.885759	16	Very High	BCmicrO|bitargeting_May_2021|CoMeTa|Cupid|DIANA|MBStar|MirAncesTar|miranda_May_2021|miRDB_v6|MiRNATIP|MirTar2|mirzag|MultiMiTar|PACCMIT|RNA22|TargetScan_v7_2
SOX4	Q06945		hsa-miR-363-3p	0.885757	14	Very High	BCmicrO|CoMeTa|Cupid|DIANA|MBStar|MirAncesTar|miRcode|miRDB_v6|MiRNATIP|miRTar2GO|MirTar2|mirzag|PACCMIT|TargetScan_v7_2
SPAST	Q9UBP0		hsa-miR-96-5p	0.885449	15	Very High	BCmicrO|CoMeTa|DIANA|MBStar|MirAncesTar|miranda_May_2021|miRcode|miRDB_v6|MiRNATIP|miRTar2GO|MirTar2|mirzag|MultiMiTar|RNA22|TargetScan_v7_2
BCL11B	Q9C0K0		hsa-miR-363-3p	0.885389	16	Very High	BCmicrO|CoMeTa|Cupid|DIANA|MBStar|MirAncesTar|miRcode|miRDB_v6|MiRNATIP|miRTar2GO|MirTar2|mirzag|MultiMiTar|PACCMIT|RNA22|TargetScan_v7_2
ARPC5	O15511		hsa-miR-22-3p	0.885278	17	Very High	BCmicrO|bitargeting_May_2021|CoMeTa|Cupid|DIANA|MBStar|MirAncesTar|miranda_May_2021|miRcode|mirCoX|miRDB_v6|MirTar2|mirzag|MultiMiTar|PACCMIT|RNA22|TargetScan_v7_2
SERTAD2	Q14140		hsa-miR-106a-5p	0.885217	18	Very High	BCmicrO|CoMeTa|Cupid|DIANA|MBStar|MirAncesTar|miranda_May_2021|miRcode|miRDB_v6|mirmap_May_2021|MiRNATIP|miRTar2GO|MirTar2|mirzag|MultiMiTar|PACCMIT|RNA22|TargetScan_v7_2
MAPK14	Q16539		hsa-miR-22-3p	0.884879	18	Very High	BCmicrO|bitargeting_May_2021|CoMeTa|Cupid|DIANA|MBStar|MirAncesTar|miranda_May_2021|miRcode|mirCoX|miRDB_v6|MiRNATIP|miRTar2GO|mirzag|MultiMiTar|PACCMIT|RNA22|TargetScan_v7_2
RNF128	Q8TEB7		hsa-miR-106a-5p	0.884838	14	Very High	BCmicrO|CoMeTa|Cupid|DIANA|MBStar|MirAncesTar|miranda_May_2021|miRDB_v6|MiRNATIP|MirTar2|mirzag|MultiMiTar|PACCMIT|TargetScan_v7_2
EIF5A2	Q9GZV4		hsa-miR-106a-5p	0.884831	18	Very High	BCmicrO|bitargeting_May_2021|CoMeTa|DIANA|MBStar|MirAncesTar|miranda_May_2021|miRcode|miRDB_v6|mirmap_May_2021|MiRNATIP|miRTar2GO|MirTar2|mirzag|MultiMiTar|PACCMIT|RNA22|TargetScan_v7_2
ZNF512B	Q96KM6		hsa-miR-106a-5p	0.884792	16	Very High	BCmicrO|bitargeting_May_2021|CoMeTa|DIANA|MBStar|MirAncesTar|miranda_May_2021|miRcode|miRDB_v6|MiRNATIP|miRTar2GO|MirTar2|mirzag|MultiMiTar|PACCMIT|TargetScan_v7_2
GPR180	Q86V85		hsa-miR-363-3p	0.884772	14	Very High	BCmicrO|bitargeting_May_2021|Cupid|DIANA|MBStar|MirAncesTar|miRcode|miRDB_v6|MiRNATIP|miRTar2GO|MirTar2|mirzag|PACCMIT|TargetScan_v7_2
HLF	Q16534		hsa-miR-106a-5p	0.884671	15	Very High	BCmicrO|bitargeting_May_2021|CoMeTa|Cupid|DIANA|MirAncesTar|miranda_May_2021|miRcode|miRDB_v6|MirSNPInTarget|MirTar2|mirzag|MultiMiTar|PACCMIT|TargetScan_v7_2
DDAH1	O94760		hsa-miR-96-5p	0.884644	15	Very High	BCmicrO|CoMeTa|Cupid|DIANA|MBStar|MirAncesTar|miranda_May_2021|miRcode|miRDB_v6|MiRNATIP|miRTar2GO|mirzag|MultiMiTar|RNA22|TargetScan_v7_2
RAB5B	P61020		hsa-miR-106a-5p	0.884643	18	Very High	BCmicrO|bitargeting_May_2021|CoMeTa|Cupid|DIANA|MBStar|MirAncesTar|miranda_May_2021|miRDB_v6|MiRNATIP|miRTar2GO|MirTar2|mirzag|MultiMiTar|PACCMIT|PITA_May_2021|RNA22|TargetScan_v7_2
NBEA	Q8NFP9		hsa-miR-106a-5p	0.884414	18	Very High	BCmicrO|bitargeting_May_2021|CoMeTa|Cupid|DIANA|MBStar|MirAncesTar|miranda_May_2021|miRDB_v6|MiRNATIP|MirSNPInTarget|miRTar2GO|MirTar2|mirzag|MultiMiTar|PACCMIT|RNA22|TargetScan_v7_2
RHOC	P08134		hsa-miR-106a-5p	0.884402	15	Very High	BCmicrO|CoMeTa|Cupid|DIANA|MBStar|MirAncesTar|miranda_May_2021|miRcode|miRDB_v6|MirSNPInTarget|miRTar2GO|MirTar2|MultiMiTar|PACCMIT|TargetScan_v7_2
MORF4L2	Q15014		hsa-miR-96-5p	0.884379	16	Very High	BCmicrO|bitargeting_May_2021|CoMeTa|Cupid|DIANA|MirAncesTar|miranda_May_2021|mirbase|miRcode|miRDB_v6|MiRNATIP|MirTar2|mirzag|PACCMIT|RNA22|TargetScan_v7_2
ZDHHC17	Q8IUH5		hsa-miR-96-5p	0.884376	18	Very High	BCmicrO|CoMeTa|Cupid|DIANA|MBStar|MirAncesTar|miranda_May_2021|miRcode|miRDB_v6|MiRNATIP|MirSNPInTarget|miRTar2GO|MirTar2|mirzag|MultiMiTar|PACCMIT|RNA22|TargetScan_v7_2
RASL11B	Q9BPW5		hsa-miR-106a-5p	0.884297	15	Very High	BCmicrO|CoMeTa|Cupid|DIANA|MirAncesTar|miranda_May_2021|miRcode|miRDB_v6|miRTar2GO|MirTar2|mirzag|MultiMiTar|PACCMIT|PITA_May_2021|TargetScan_v7_2
KLHL2	O95198		hsa-miR-106a-5p	0.884136	16	Very High	BCmicrO|bitargeting_May_2021|CoMeTa|Cupid|DIANA|MBStar|MirAncesTar|miranda_May_2021|miRcode|miRDB_v6|MiRNATIP|miRTar2GO|mirzag|MultiMiTar|PACCMIT|TargetScan_v7_2
TOP1	P11387		hsa-miR-382-5p	0.884096	17	Very High	BCmicrO|bitargeting_May_2021|CoMeTa|Cupid|DIANA|MBStar|MirAncesTar|miranda_May_2021|mirbase|miRDB_v6|MirSNPInTarget|MirTar2|mirzag|MultiMiTar|PACCMIT|RNA22|TargetScan_v7_2
CYRIB	Q9NUQ9		hsa-miR-22-3p	0.884048	16	Very High	BCmicrO|bitargeting_May_2021|CoMeTa|DIANA|MBStar|MirAncesTar|miranda_May_2021|mirbase|miRcode|mirCoX|miRDB_v6|MirTar2|mirzag|MultiMiTar|PACCMIT|TargetScan_v7_2
UGP2	Q16851		hsa-miR-92a-3p	0.883686	15	Very High	BCmicrO|CoMeTa|Cupid|MBStar|MirAncesTar|miranda_May_2021|mirbase|miRDB_v6|MiRNATIP|miRTar2GO|MirTar2|mirzag|PACCMIT|RNA22|TargetScan_v7_2
MIA3	Q5JRA6		hsa-miR-363-3p	0.883185	14	Very High	BCmicrO|CoMeTa|Cupid|DIANA|MBStar|MirAncesTar|mirbase|miRcode|miRDB_v6|MiRNATIP|miRTar2GO|MirTar2|mirzag|TargetScan_v7_2
TCF7L2	Q9NQB0		hsa-miR-96-5p	0.883103	14	Very High	BCmicrO|Cupid|DIANA|MBStar|MirAncesTar|miranda_May_2021|miRcode|miRDB_v6|MiRNATIP|miRTar2GO|mirzag|MultiMiTar|PACCMIT|TargetScan_v7_2
VSX1	Q9NZR4		hsa-miR-106a-5p	0.883075	16	Very High	BCmicrO|bitargeting_May_2021|CoMeTa|Cupid|DIANA|MBStar|MirAncesTar|miranda_May_2021|mirbase|miRcode|MirSNPInTarget|MirTar2|mirzag|MultiMiTar|RNA22|TargetScan_v7_2
TMEM170B	Q5T4T1		hsa-miR-96-5p	0.883027	13	Very High	BCmicrO|bitargeting_May_2021|Cupid|DIANA|MirAncesTar|miranda_May_2021|miRcode|miRDB_v6|MiRNATIP|MirTar2|mirzag|PACCMIT|TargetScan_v7_2
TENT4A	Q5XG87		hsa-miR-363-3p	0.882965	14	Very High	BCmicrO|CoMeTa|Cupid|DIANA|MBStar|MirAncesTar|miRcode|miRDB_v6|MiRNATIP|miRTar2GO|MirTar2|mirzag|PACCMIT|TargetScan_v7_2
ELOVL6	Q9H5J4		hsa-miR-22-3p	0.882965	16	Very High	BCmicrO|bitargeting_May_2021|CoMeTa|DIANA|MBStar|MirAncesTar|miranda_May_2021|miRcode|mirCoX|miRDB_v6|MiRNATIP|MirTar2|mirzag|MultiMiTar|PACCMIT|TargetScan_v7_2
FOXJ3	Q9UPW0		hsa-miR-106a-5p	0.882927	14	Very High	BCmicrO|CoMeTa|Cupid|DIANA|MBStar|MirAncesTar|miranda_May_2021|miRcode|miRDB_v6|miRTar2GO|mirzag|MultiMiTar|PACCMIT|TargetScan_v7_2
BRWD1	Q9NSI6		hsa-miR-376b-3p	0.882801	14	Very High	BCmicrO|CoMeTa|Cupid|DIANA|MBStar|MirAncesTar|miranda_May_2021|miRDB_v6|MiRNATIP|MirTar2|mirzag|MultiMiTar|PACCMIT|TargetScan_v7_2
RAP1B	P61224		hsa-miR-363-3p	0.882468	17	Very High	BCmicrO|bitargeting_May_2021|CoMeTa|Cupid|DIANA|MBStar|MirAncesTar|miRcode|miRDB_v6|MiRNATIP|MirTar2|mirzag|MultiMiTar|PACCMIT|PITA_May_2021|RNA22|TargetScan_v7_2
ANKIB1	Q9P2G1		hsa-miR-106a-5p	0.882447	17	Very High	BCmicrO|bitargeting_May_2021|Cupid|DIANA|MBStar|MirAncesTar|miranda_May_2021|miRcode|miRDB_v6|MiRNATIP|miRTar2GO|MirTar2|mirzag|MultiMiTar|PACCMIT|RNA22|TargetScan_v7_2
MECP2	P51608		hsa-miR-22-3p	0.882165	19	Very High	BCmicrO|bitargeting_May_2021|CoMeTa|Cupid|DIANA|MirAncesTar|miranda_May_2021|mirbase|miRcode|mirCoX|miRDB_v6|mirmap_May_2021|MiRNATIP|miRTar2GO|MirTar2|MultiMiTar|PACCMIT|RNA22|TargetScan_v7_2
DOCK4	Q8N1I0		hsa-miR-106a-5p	0.882163	17	Very High	BCmicrO|bitargeting_May_2021|CoMeTa|Cupid|DIANA|MBStar|MirAncesTar|miranda_May_2021|mirbase|miRDB_v6|MiRNATIP|miRTar2GO|MirTar2|mirzag|MultiMiTar|PACCMIT|TargetScan_v7_2
JAK1	P23458		hsa-miR-106a-5p	0.882046	17	Very High	BCmicrO|bitargeting_May_2021|CoMeTa|Cupid|DIANA|MBStar|MirAncesTar|miranda_May_2021|miRcode|MiRNATIP|MirSNPInTarget|miRTar2GO|MirTar2|MultiMiTar|PACCMIT|PITA_May_2021|TargetScan_v7_2
FEM1C	Q96JP0		hsa-miR-106a-5p	0.881929	17	Very High	BCmicrO|CoMeTa|Cupid|DIANA|MBStar|MirAncesTar|miranda_May_2021|miRcode|miRDB_v6|MiRNATIP|miRTar2GO|mirzag|MultiMiTar|PACCMIT|PITA_May_2021|RNA22|TargetScan_v7_2
KRAS	P01116		hsa-miR-96-5p	0.881836	18	Very High	BCmicrO|bitargeting_May_2021|CoMeTa|Cupid|DIANA|MBStar|MirAncesTar|miranda_May_2021|miRcode|miRDB_v6|MiRNATIP|MirSNPInTarget|miRTar2GO|MirTar2|mirzag|MultiMiTar|PACCMIT|TargetScan_v7_2
LDLR	P01130		hsa-miR-106a-5p	0.881705	18	Very High	BCmicrO|bitargeting_May_2021|CoMeTa|DIANA|MBStar|MirAncesTar|miranda_May_2021|miRcode|miRDB_v6|MiRNATIP|MirSNPInTarget|miRTar2GO|MirTar2|mirzag|MultiMiTar|PACCMIT|PITA_May_2021|TargetScan_v7_2
DUSP5	Q16690		hsa-miR-363-3p	0.881681	13	Very High	BCmicrO|CoMeTa|Cupid|DIANA|MirAncesTar|mirbase|miRcode|miRDB_v6|MiRNATIP|miRTar2GO|MirTar2|mirzag|TargetScan_v7_2
IKZF4	Q9H2S9		hsa-miR-22-3p	0.881637	17	Very High	BCmicrO|bitargeting_May_2021|CoMeTa|Cupid|DIANA|MirAncesTar|miranda_May_2021|miRcode|mirCoX|miRDB_v6|mirmap_May_2021|MiRNATIP|MirTar2|mirzag|MultiMiTar|PACCMIT|TargetScan_v7_2
E2F5	Q15329		hsa-miR-96-5p	0.881511	15	Very High	BCmicrO|CoMeTa|Cupid|DIANA|MBStar|MirAncesTar|miranda_May_2021|miRcode|miRDB_v6|MiRNATIP|miRTar2GO|MirTar2|mirzag|PACCMIT|TargetScan_v7_2
WASL	O00401		hsa-miR-363-3p	0.881425	14	Very High	BCmicrO|CoMeTa|Cupid|DIANA|MBStar|MirAncesTar|miRcode|miRDB_v6|MiRNATIP|miRTar2GO|mirzag|MultiMiTar|PACCMIT|TargetScan_v7_2
PHF8	Q9UPP1		hsa-miR-22-3p	0.881344	17	Very High	BCmicrO|bitargeting_May_2021|CoMeTa|Cupid|DIANA|MBStar|MirAncesTar|miranda_May_2021|miRcode|mirCoX|miRDB_v6|MiRNATIP|miRTar2GO|MirTar2|mirzag|MultiMiTar|TargetScan_v7_2
F3	P13726		hsa-miR-106a-5p	0.881173	15	Very High	BCmicrO|CoMeTa|Cupid|DIANA|MBStar|MirAncesTar|miranda_May_2021|miRDB_v6|MiRNATIP|MirSNPInTarget|miRTar2GO|MirTar2|mirzag|MultiMiTar|TargetScan_v7_2
TULP4	Q9NRJ4		hsa-miR-363-3p	0.881069	15	Very High	BCmicrO|CoMeTa|Cupid|DIANA|MBStar|MirAncesTar|miRcode|miRDB_v6|MiRNATIP|miRTar2GO|MirTar2|mirzag|MultiMiTar|PACCMIT|TargetScan_v7_2
BCL2L11	O43521		hsa-miR-363-3p	0.880942	15	Very High	BCmicrO|CoMeTa|Cupid|DIANA|MBStar|MirAncesTar|mirbase|miRcode|miRDB_v6|MiRNATIP|miRTar2GO|mirzag|MultiMiTar|PACCMIT|TargetScan_v7_2
TNFAIP1	Q13829		hsa-miR-106a-5p	0.880913	16	Very High	BCmicrO|bitargeting_May_2021|CoMeTa|DIANA|MirAncesTar|miranda_May_2021|miRcode|miRDB_v6|MiRNATIP|miRTar2GO|MirTar2|mirzag|MultiMiTar|PACCMIT|RNA22|TargetScan_v7_2
APP	P05067		hsa-miR-106a-5p	0.880901	18	Very High	BCmicrO|bitargeting_May_2021|CoMeTa|Cupid|DIANA|MBStar|MirAncesTar|miranda_May_2021|mirbase|miRcode|miRDB_v6|MiRNATIP|mirzag|MultiMiTar|PACCMIT|PITA_May_2021|RNA22|TargetScan_v7_2
AKTIP	Q9H8T0		hsa-miR-106a-5p	0.880573	15	Very High	BCmicrO|CoMeTa|Cupid|DIANA|MBStar|MirAncesTar|miranda_May_2021|miRcode|miRDB_v6|MiRNATIP|MirSNPInTarget|mirzag|MultiMiTar|PACCMIT|TargetScan_v7_2
MTSS1	O43312		hsa-miR-96-5p	0.880359	15	Very High	BCmicrO|CoMeTa|Cupid|DIANA|MBStar|MirAncesTar|miranda_May_2021|miRcode|miRDB_v6|MiRNATIP|MirTar2|mirzag|MultiMiTar|RNA22|TargetScan_v7_2
ADAM10	O14672		hsa-miR-363-3p	0.880306	14	Very High	BCmicrO|bitargeting_May_2021|CoMeTa|Cupid|DIANA|MirAncesTar|miRcode|miRDB_v6|MiRNATIP|miRTar2GO|mirzag|PACCMIT|RNA22|TargetScan_v7_2
BCAT2	O15382		hsa-miR-92a-3p	0.880106	16	Very High	BCmicrO|CoMeTa|Cupid|DIANA|MBStar|MirAncesTar|miranda_May_2021|mirbase|miRDB_v6|MiRNATIP|miRTar2GO|MirTar2|mirzag|MultiMiTar|PACCMIT|TargetScan_v7_2
EFCAB14	O75071		hsa-miR-106a-5p	0.880029	16	Very High	BCmicrO|Cupid|DIANA|MBStar|MirAncesTar|miranda_May_2021|miRcode|miRDB_v6|MiRNATIP|miRTar2GO|MirTar2|mirzag|MultiMiTar|PACCMIT|RNA22|TargetScan_v7_2
BTG3	Q14201		hsa-miR-106a-5p	0.879725	15	Very High	BCmicrO|CoMeTa|Cupid|DIANA|MBStar|MirAncesTar|miranda_May_2021|mirbase|miRDB_v6|miRTar2GO|MirTar2|mirzag|MultiMiTar|PACCMIT|TargetScan_v7_2
HIPK3	Q9H422		hsa-miR-92a-3p	0.87968	15	Very High	BCmicrO|CoMeTa|Cupid|DIANA|MBStar|MirAncesTar|miranda_May_2021|mirbase|miRDB_v6|MiRNATIP|MirTar2|mirzag|MultiMiTar|PACCMIT|TargetScan_v7_2
DNAJB9	Q9UBS3		hsa-miR-92a-3p	0.879674	13	Very High	BCmicrO|CoMeTa|Cupid|DIANA|MirAncesTar|miranda_May_2021|miRDB_v6|MiRNATIP|miRTar2GO|MirTar2|mirzag|PACCMIT|TargetScan_v7_2
MED1	Q15648		hsa-miR-96-5p	0.879645	16	Very High	BCmicrO|CoMeTa|Cupid|DIANA|MirAncesTar|miranda_May_2021|miRcode|miRDB_v6|MiRNATIP|miRTar2GO|MirTar2|mirzag|MultiMiTar|PACCMIT|RNA22|TargetScan_v7_2
RAB35	Q15286		hsa-miR-185-5p	0.879513	16	Very High	BCmicrO|CoMeTa|DIANA|MBStar|MirAncesTar|miranda_May_2021|miRDB_v6|mirmap_May_2021|MiRNATIP|miRTar2GO|MirTar2|mirzag|MultiMiTar|PITA_May_2021|RNA22|TargetScan_v7_2
PIK3R3	Q92569		hsa-miR-363-3p	0.879495	16	Very High	BCmicrO|CoMeTa|Cupid|DIANA|MBStar|MirAncesTar|miRcode|miRDB_v6|MiRNATIP|MirSNPInTarget|miRTar2GO|mirzag|MultiMiTar|PACCMIT|PITA_May_2021|TargetScan_v7_2
BSDC1	Q9NW68		hsa-miR-363-3p	0.87939	14	Very High	BCmicrO|CoMeTa|Cupid|DIANA|MBStar|MirAncesTar|miRcode|miRDB_v6|MiRNATIP|miRTar2GO|MirTar2|mirzag|PACCMIT|TargetScan_v7_2
KLF4	O43474		hsa-miR-92a-3p	0.879193	13	Very High	BCmicrO|CoMeTa|Cupid|DIANA|MirAncesTar|miranda_May_2021|miRDB_v6|MiRNATIP|MirSNPInTarget|MirTar2|mirzag|PACCMIT|TargetScan_v7_2
CALD1	Q05682		hsa-miR-106a-5p	0.879167	16	Very High	BCmicrO|CoMeTa|Cupid|DIANA|MBStar|MirAncesTar|miranda_May_2021|miRcode|miRDB_v6|MiRNATIP|miRTar2GO|MirTar2|mirzag|MultiMiTar|PACCMIT|TargetScan_v7_2
BNIP2	Q12982		hsa-miR-106a-5p	0.87915	18	Very High	BCmicrO|bitargeting_May_2021|CoMeTa|Cupid|DIANA|MBStar|MirAncesTar|miranda_May_2021|miRcode|miRDB_v6|MiRNATIP|miRTar2GO|MirTar2|mirzag|MultiMiTar|PACCMIT|PITA_May_2021|TargetScan_v7_2
GFPT2	O94808		hsa-miR-363-3p	0.879047	16	Very High	BCmicrO|CoMeTa|Cupid|DIANA|MBStar|MirAncesTar|mirbase|miRcode|miRDB_v6|MiRNATIP|miRTar2GO|MirTar2|mirzag|MultiMiTar|PACCMIT|TargetScan_v7_2
MEIS2	O14770		hsa-miR-22-3p	0.879021	17	Very High	BCmicrO|bitargeting_May_2021|CoMeTa|Cupid|DIANA|MBStar|MirAncesTar|miranda_May_2021|mirbase|miRcode|mirCoX|MiRNATIP|MirTar2|mirzag|MultiMiTar|PACCMIT|TargetScan_v7_2
CLDN11	O75508		hsa-miR-363-3p	0.878998	14	Very High	BCmicrO|CoMeTa|Cupid|DIANA|MirAncesTar|mirbase|miRcode|miRDB_v6|miRTar2GO|MirTar2|mirzag|MultiMiTar|PACCMIT|TargetScan_v7_2
USP24	Q9UPU5		hsa-miR-106a-5p	0.878993	17	Very High	BCmicrO|CoMeTa|Cupid|DIANA|MBStar|MirAncesTar|miranda_May_2021|miRcode|miRDB_v6|MiRNATIP|MirSNPInTarget|miRTar2GO|MirTar2|mirzag|PACCMIT|RNA22|TargetScan_v7_2
SATB2	Q9UPW6		hsa-miR-22-3p	0.878841	19	Very High	BCmicrO|bitargeting_May_2021|CoMeTa|Cupid|DIANA|MBStar|MirAncesTar|miranda_May_2021|mirbase|miRcode|mirCoX|MiRNATIP|miRTar2GO|MirTar2|mirzag|MultiMiTar|PACCMIT|RNA22|TargetScan_v7_2
TCF7L2	Q9NQB0		hsa-miR-299-3p	0.87884	17	Very High	BCmicrO|CoMeTa|Cupid|DIANA|MBStar|MirAncesTar|mirbase|mirCoX|MiRNATIP|miRTar2GO|MirTar2|mirzag|MultiMiTar|PACCMIT|PITA_May_2021|RNA22|TargetScan_v7_2
PNRC1	Q12796		hsa-miR-369-3p	0.878815	15	Very High	BCmicrO|bitargeting_May_2021|CoMeTa|Cupid|DIANA|MBStar|MirAncesTar|miranda_May_2021|mirbase|miRDB_v6|MiRNATIP|MirSNPInTarget|MirTar2|mirzag|TargetScan_v7_2
SOX5	P35711		hsa-miR-96-5p	0.878362	18	Very High	BCmicrO|bitargeting_May_2021|CoMeTa|Cupid|DIANA|MBStar|MirAncesTar|miranda_May_2021|mirbase|miRcode|miRDB_v6|MiRNATIP|MirTar2|mirzag|MultiMiTar|PACCMIT|RNA22|TargetScan_v7_2
TWF1	Q12792		hsa-miR-106a-5p	0.878326	16	Very High	BCmicrO|CoMeTa|Cupid|DIANA|MBStar|MirAncesTar|miranda_May_2021|miRcode|miRDB_v6|MiRNATIP|miRTar2GO|MirTar2|mirzag|MultiMiTar|PACCMIT|TargetScan_v7_2
PHLPP2	Q6ZVD8		hsa-miR-363-3p	0.878082	18	Very High	BCmicrO|bitargeting_May_2021|CoMeTa|Cupid|DIANA|MBStar|MirAncesTar|miRcode|miRDB_v6|MiRNATIP|MirSNPInTarget|miRTar2GO|MirTar2|mirzag|MultiMiTar|PACCMIT|RNA22|TargetScan_v7_2
CACNB4	O00305		hsa-miR-96-5p	0.878061	15	Very High	BCmicrO|bitargeting_May_2021|CoMeTa|Cupid|DIANA|MBStar|MirAncesTar|miranda_May_2021|miRcode|MiRNATIP|MirTar2|mirzag|MultiMiTar|PITA_May_2021|TargetScan_v7_2
TRIM8	Q9BZR9		hsa-miR-106a-5p	0.878036	19	Very High	BCmicrO|bitargeting_May_2021|CoMeTa|Cupid|DIANA|MBStar|MirAncesTar|miranda_May_2021|mirbase|miRcode|miRDB_v6|MiRNATIP|miRTar2GO|mirzag|MultiMiTar|PACCMIT|PITA_May_2021|RNA22|TargetScan_v7_2
ZC3H12C	Q9C0D7		hsa-miR-106a-5p	0.877784	14	Very High	BCmicrO|Cupid|DIANA|MBStar|MirAncesTar|miranda_May_2021|miRcode|miRDB_v6|MiRNATIP|miRTar2GO|MirTar2|mirzag|PACCMIT|TargetScan_v7_2
PTPRD	P23468		hsa-miR-106a-5p	0.877722	17	Very High	BCmicrO|bitargeting_May_2021|CoMeTa|Cupid|DIANA|MBStar|MirAncesTar|miranda_May_2021|miRcode|miRDB_v6|MiRNATIP|miRTar2GO|mirzag|MultiMiTar|PACCMIT|RNA22|TargetScan_v7_2
MTMR3	Q13615		hsa-miR-106a-5p	0.877657	17	Very High	BCmicrO|CoMeTa|DIANA|MBStar|MirAncesTar|miranda_May_2021|miRcode|miRDB_v6|MiRNATIP|MirSNPInTarget|miRTar2GO|MirTar2|mirzag|MultiMiTar|PACCMIT|PITA_May_2021|TargetScan_v7_2
ZHX2	Q9Y6X8		hsa-miR-96-5p	0.877602	17	Very High	BCmicrO|bitargeting_May_2021|CoMeTa|Cupid|DIANA|MBStar|MirAncesTar|miranda_May_2021|mirbase|miRcode|miRDB_v6|MirTar2|mirzag|MultiMiTar|PACCMIT|RNA22|TargetScan_v7_2
GOLGA4	Q13439		hsa-miR-363-3p	0.877171	13	Very High	BCmicrO|CoMeTa|Cupid|DIANA|MirAncesTar|miRcode|miRDB_v6|MiRNATIP|miRTar2GO|MirTar2|mirzag|PACCMIT|TargetScan_v7_2
TLE4	Q04727		hsa-miR-369-3p	0.877015	17	Very High	BCmicrO|bitargeting_May_2021|CoMeTa|Cupid|DIANA|MBStar|MirAncesTar|miranda_May_2021|mirbase|miRDB_v6|mirmap_May_2021|MiRNATIP|MirSNPInTarget|MirTar2|mirzag|PACCMIT|TargetScan_v7_2
FXR1	P51114		hsa-miR-363-3p	0.876916	15	Very High	BCmicrO|CoMeTa|DIANA|MBStar|MirAncesTar|mirbase|miRcode|miRDB_v6|MiRNATIP|miRTar2GO|MirTar2|mirzag|PACCMIT|RNA22|TargetScan_v7_2
TEAD1	P28347		hsa-miR-92a-3p	0.876789	14	Very High	BCmicrO|CoMeTa|Cupid|DIANA|MBStar|MirAncesTar|miranda_May_2021|miRDB_v6|MiRNATIP|MirTar2|mirzag|MultiMiTar|PACCMIT|TargetScan_v7_2
JOSD1	Q15040		hsa-miR-92a-3p	0.876716	17	Very High	BCmicrO|bitargeting_May_2021|CoMeTa|Cupid|DIANA|MirAncesTar|miranda_May_2021|miRDB_v6|MiRNATIP|miRTar2GO|MirTar2|mirzag|MultiMiTar|PACCMIT|PITA_May_2021|RNA22|TargetScan_v7_2
CPEB1	Q9BZB8		hsa-miR-22-3p	0.876539	15	Very High	BCmicrO|bitargeting_May_2021|CoMeTa|Cupid|DIANA|MBStar|MirAncesTar|miranda_May_2021|miRcode|mirCoX|miRDB_v6|mirzag|MultiMiTar|PACCMIT|TargetScan_v7_2
EREG	O14944		hsa-miR-106a-5p	0.876357	16	Very High	BCmicrO|bitargeting_May_2021|CoMeTa|Cupid|DIANA|MBStar|MirAncesTar|miranda_May_2021|miRcode|miRDB_v6|MiRNATIP|MirTar2|mirzag|MultiMiTar|PACCMIT|TargetScan_v7_2
VASH2	Q86V25		hsa-miR-106a-5p	0.876115	16	Very High	BCmicrO|CoMeTa|Cupid|DIANA|MBStar|MirAncesTar|miranda_May_2021|miRcode|miRDB_v6|MiRNATIP|miRTar2GO|MirTar2|mirzag|MultiMiTar|PACCMIT|TargetScan_v7_2
RAB6A	P20340		hsa-miR-299-3p	0.87601	17	Very High	BCmicrO|CoMeTa|Cupid|DIANA|MBStar|MirAncesTar|miranda_May_2021|mirCoX|miRDB_v6|MiRNATIP|miRTar2GO|MirTar2|mirzag|MultiMiTar|PACCMIT|PITA_May_2021|TargetScan_v7_2
FOXJ3	Q9UPW0		hsa-miR-425-5p	0.875869	15	Very High	Cupid|DIANA|MBStar|MirAncesTar|miranda_May_2021|mirbase|miRcode|miRDB_v6|MiRNATIP|MirSNPInTarget|miRTar2GO|MirTar2|mirzag|PACCMIT|TargetScan_v7_2
PLCXD3	Q63HM9		hsa-miR-22-3p	0.875815	16	Very High	BCmicrO|bitargeting_May_2021|DIANA|MBStar|MirAncesTar|miranda_May_2021|miRcode|mirCoX|miRDB_v6|mirmap_May_2021|miRTar2GO|MirTar2|mirzag|MultiMiTar|PACCMIT|TargetScan_v7_2
CDC27	P30260		hsa-miR-363-3p	0.875777	15	Very High	BCmicrO|bitargeting_May_2021|CoMeTa|Cupid|DIANA|MBStar|MirAncesTar|mirbase|miRcode|MiRNATIP|miRTar2GO|MirTar2|mirzag|MultiMiTar|TargetScan_v7_2
ACOX1	Q15067		hsa-miR-363-3p	0.875544	16	Very High	BCmicrO|bitargeting_May_2021|CoMeTa|Cupid|DIANA|MBStar|MirAncesTar|mirbase|miRcode|miRDB_v6|MiRNATIP|miRTar2GO|MirTar2|mirzag|MultiMiTar|TargetScan_v7_2
FAM126B	Q8IXS8		hsa-miR-106a-5p	0.874874	17	Very High	BCmicrO|Cupid|DIANA|MBStar|MirAncesTar|miranda_May_2021|miRcode|miRDB_v6|MiRNATIP|miRTar2GO|MirTar2|mirzag|MultiMiTar|PACCMIT|PITA_May_2021|RNA22|TargetScan_v7_2
ZNF704	Q6ZNC4		hsa-miR-106a-5p	0.874836	15	Very High	BCmicrO|Cupid|DIANA|MBStar|MirAncesTar|miranda_May_2021|miRcode|miRDB_v6|MiRNATIP|MirTar2|mirzag|MultiMiTar|PACCMIT|RNA22|TargetScan_v7_2
KMT5B	Q4FZB7		hsa-miR-106a-5p	0.874782	17	Very High	BCmicrO|bitargeting_May_2021|CoMeTa|Cupid|DIANA|MBStar|MirAncesTar|miranda_May_2021|miRcode|miRDB_v6|MiRNATIP|miRTar2GO|MirTar2|mirzag|MultiMiTar|PACCMIT|TargetScan_v7_2
UBE2W	Q96B02		hsa-miR-92a-3p	0.874691	16	Very High	BCmicrO|bitargeting_May_2021|CoMeTa|Cupid|DIANA|MBStar|MirAncesTar|miranda_May_2021|miRDB_v6|MiRNATIP|miRTar2GO|MirTar2|mirzag|MultiMiTar|PACCMIT|TargetScan_v7_2
HAS2	Q92819		hsa-miR-96-5p	0.874674	10	Very High	BCmicrO|Cupid|DIANA|MBStar|MirAncesTar|miRcode|miRDB_v6|mirzag|MultiMiTar|TargetScan_v7_2
SLAIN2	Q9P270		hsa-miR-106a-5p	0.874662	14	Very High	BCmicrO|Cupid|DIANA|MBStar|MirAncesTar|miranda_May_2021|miRcode|miRDB_v6|MiRNATIP|miRTar2GO|MirTar2|mirzag|PACCMIT|TargetScan_v7_2
RNF38	Q9H0F5		hsa-miR-92a-3p	0.874601	13	Very High	BCmicrO|CoMeTa|DIANA|MBStar|MirAncesTar|miranda_May_2021|miRDB_v6|MiRNATIP|miRTar2GO|MirTar2|mirzag|MultiMiTar|TargetScan_v7_2
KIAA1109	Q2LD37		hsa-miR-363-3p	0.874173	14	Very High	BCmicrO|CoMeTa|Cupid|DIANA|MirAncesTar|mirbase|miRcode|MiRNATIP|miRTar2GO|MirTar2|mirzag|PACCMIT|RNA22|TargetScan_v7_2
C21orf91	Q9NYK6		hsa-miR-363-3p	0.874157	16	Very High	BCmicrO|CoMeTa|Cupid|DIANA|MBStar|MirAncesTar|miRcode|miRDB_v6|MiRNATIP|MirSNPInTarget|miRTar2GO|MirTar2|mirzag|MultiMiTar|PACCMIT|TargetScan_v7_2
YPEL2	Q96QA6		hsa-miR-106a-5p	0.874145	17	Very High	BCmicrO|bitargeting_May_2021|Cupid|DIANA|MBStar|MirAncesTar|miranda_May_2021|miRcode|miRDB_v6|MiRNATIP|miRTar2GO|MirTar2|mirzag|MultiMiTar|PACCMIT|RNA22|TargetScan_v7_2
MYRIP	Q8NFW9		hsa-miR-96-5p	0.873997	14	Very High	BCmicrO|CoMeTa|Cupid|MBStar|MirAncesTar|miranda_May_2021|miRcode|miRDB_v6|MirTar2|mirzag|MultiMiTar|PACCMIT|RNA22|TargetScan_v7_2
SUCO	Q9UBS9		hsa-miR-106a-5p	0.873905	16	Very High	BCmicrO|CoMeTa|Cupid|DIANA|MBStar|MirAncesTar|miranda_May_2021|miRcode|miRDB_v6|MiRNATIP|miRTar2GO|MirTar2|mirzag|MultiMiTar|PACCMIT|TargetScan_v7_2
BAZ2B	Q9UIF8		hsa-miR-363-3p	0.873681	15	Very High	BCmicrO|CoMeTa|Cupid|DIANA|MBStar|MirAncesTar|mirbase|miRcode|miRDB_v6|MiRNATIP|miRTar2GO|MirTar2|MultiMiTar|PACCMIT|TargetScan_v7_2
CCDC47	Q96A33		hsa-miR-22-3p	0.873668	17	Very High	BCmicrO|bitargeting_May_2021|CoMeTa|Cupid|DIANA|MirAncesTar|miranda_May_2021|miRcode|mirCoX|miRDB_v6|MirSNPInTarget|miRTar2GO|MirTar2|mirzag|MultiMiTar|PACCMIT|TargetScan_v7_2
PGM2L1	Q6PCE3		hsa-miR-106a-5p	0.873589	19	Very High	BCmicrO|bitargeting_May_2021|Cupid|DIANA|MBStar|MirAncesTar|miranda_May_2021|miRcode|miRDB_v6|mirmap_May_2021|MiRNATIP|MirSNPInTarget|miRTar2GO|MirTar2|mirzag|MultiMiTar|PACCMIT|RNA22|TargetScan_v7_2
GOSR1	O95249		hsa-miR-106a-5p	0.87352	18	Very High	BCmicrO|bitargeting_May_2021|CoMeTa|Cupid|DIANA|MBStar|MirAncesTar|miranda_May_2021|miRcode|miRDB_v6|MiRNATIP|miRTar2GO|MirTar2|mirzag|MultiMiTar|PACCMIT|RNA22|TargetScan_v7_2
ZIC2	O95409		hsa-miR-96-5p	0.873508	14	Very High	BCmicrO|bitargeting_May_2021|Cupid|DIANA|MirAncesTar|miranda_May_2021|mirbase|miRcode|miRDB_v6|MiRNATIP|miRTar2GO|mirzag|PACCMIT|TargetScan_v7_2
RAP1B	P61224		hsa-miR-92a-3p	0.873505	17	Very High	BCmicrO|bitargeting_May_2021|CoMeTa|Cupid|DIANA|MBStar|MirAncesTar|miranda_May_2021|miRDB_v6|MiRNATIP|miRTar2GO|MirTar2|mirzag|MultiMiTar|PACCMIT|RNA22|TargetScan_v7_2
GAB1	Q13480		hsa-miR-106a-5p	0.873451	18	Very High	BCmicrO|bitargeting_May_2021|CoMeTa|DIANA|MBStar|MirAncesTar|miranda_May_2021|mirbase|miRcode|miRDB_v6|MiRNATIP|miRTar2GO|MirTar2|mirzag|MultiMiTar|PITA_May_2021|RNA22|TargetScan_v7_2
MFAP3L	O75121		hsa-miR-106a-5p	0.873326	15	Very High	BCmicrO|CoMeTa|DIANA|MBStar|MirAncesTar|miranda_May_2021|miRcode|miRDB_v6|miRTar2GO|MirTar2|mirzag|MultiMiTar|PACCMIT|RNA22|TargetScan_v7_2
PEX5L	Q8IYB4		hsa-miR-106a-5p	0.873322	18	Very High	BCmicrO|bitargeting_May_2021|CoMeTa|Cupid|DIANA|MBStar|MirAncesTar|miranda_May_2021|miRcode|miRDB_v6|MiRNATIP|miRTar2GO|MirTar2|mirzag|MultiMiTar|PACCMIT|PITA_May_2021|TargetScan_v7_2
CRK	P46108		hsa-miR-106a-5p	0.873304	18	Very High	BCmicrO|bitargeting_May_2021|CoMeTa|Cupid|DIANA|MBStar|MirAncesTar|miranda_May_2021|miRcode|miRDB_v6|MiRNATIP|MirSNPInTarget|miRTar2GO|MirTar2|MultiMiTar|PACCMIT|RNA22|TargetScan_v7_2
CHST1	O43916		hsa-miR-96-5p	0.873294	14	Very High	BCmicrO|CoMeTa|Cupid|DIANA|MBStar|MirAncesTar|miranda_May_2021|miRcode|miRDB_v6|MirTar2|mirzag|MultiMiTar|PACCMIT|TargetScan_v7_2
MBNL1	Q9NR56		hsa-miR-96-5p	0.873268	17	Very High	BCmicrO|bitargeting_May_2021|CoMeTa|Cupid|DIANA|MBStar|MirAncesTar|miranda_May_2021|miRcode|MiRNATIP|miRTar2GO|MirTar2|mirzag|MultiMiTar|PACCMIT|RNA22|TargetScan_v7_2
ANKRD50	Q9ULJ7		hsa-miR-106a-5p	0.873099	14	Very High	BCmicrO|Cupid|DIANA|MBStar|MirAncesTar|miranda_May_2021|miRcode|miRDB_v6|miRTar2GO|MirTar2|mirzag|MultiMiTar|RNA22|TargetScan_v7_2
MFN2	O95140		hsa-miR-106a-5p	0.87291	17	Very High	BCmicrO|CoMeTa|Cupid|DIANA|MirAncesTar|miranda_May_2021|miRcode|miRDB_v6|MiRNATIP|MirSNPInTarget|miRTar2GO|MirTar2|mirzag|MultiMiTar|PACCMIT|RNA22|TargetScan_v7_2
AGO1	Q9UL18		hsa-miR-106a-5p	0.87289	16	Very High	BCmicrO|CoMeTa|Cupid|DIANA|MBStar|MirAncesTar|miranda_May_2021|miRcode|miRDB_v6|MiRNATIP|MirTar2|mirzag|MultiMiTar|PACCMIT|RNA22|TargetScan_v7_2
IPO7	O95373		hsa-miR-22-3p	0.872873	18	Very High	BCmicrO|bitargeting_May_2021|CoMeTa|Cupid|DIANA|MBStar|MirAncesTar|miranda_May_2021|mirbase|miRcode|mirCoX|miRDB_v6|MiRNATIP|MirTar2|mirzag|MultiMiTar|PACCMIT|TargetScan_v7_2
CAMK2N1	Q7Z7J9		hsa-miR-106a-5p	0.872835	14	Very High	BCmicrO|CoMeTa|Cupid|DIANA|MBStar|MirAncesTar|miranda_May_2021|miRcode|miRDB_v6|MirTar2|mirzag|MultiMiTar|PACCMIT|TargetScan_v7_2
FOXQ1	Q9C009		hsa-miR-96-5p	0.872728	13	Very High	BCmicrO|bitargeting_May_2021|Cupid|DIANA|MirAncesTar|miranda_May_2021|miRcode|miRDB_v6|miRTar2GO|MirTar2|mirzag|PACCMIT|TargetScan_v7_2
CREBRF	Q8IUR6		hsa-miR-106a-5p	0.872724	16	Very High	BCmicrO|Cupid|DIANA|MBStar|MirAncesTar|miranda_May_2021|miRcode|miRDB_v6|MiRNATIP|miRTar2GO|MirTar2|mirzag|MultiMiTar|PACCMIT|RNA22|TargetScan_v7_2
SOBP	A7XYQ1		hsa-miR-106a-5p	0.872715	17	Very High	BCmicrO|bitargeting_May_2021|CoMeTa|Cupid|DIANA|MBStar|MirAncesTar|miranda_May_2021|miRcode|miRDB_v6|MiRNATIP|miRTar2GO|MirTar2|mirzag|MultiMiTar|PACCMIT|TargetScan_v7_2
TLE4	Q04727		hsa-miR-106a-5p	0.872684	18	Very High	BCmicrO|bitargeting_May_2021|CoMeTa|Cupid|DIANA|MBStar|MirAncesTar|miranda_May_2021|mirbase|miRcode|miRDB_v6|MiRNATIP|miRTar2GO|MirTar2|MultiMiTar|PACCMIT|RNA22|TargetScan_v7_2
REV3L	O60673		hsa-miR-92a-3p	0.872631	14	Very High	BCmicrO|CoMeTa|Cupid|DIANA|MirAncesTar|miranda_May_2021|miRDB_v6|MiRNATIP|miRTar2GO|MirTar2|mirzag|PACCMIT|RNA22|TargetScan_v7_2
IDH1	O75874		hsa-miR-92a-3p	0.872498	14	Very High	BCmicrO|CoMeTa|Cupid|DIANA|MBStar|MirAncesTar|miranda_May_2021|mirbase|miRDB_v6|MiRNATIP|miRTar2GO|MirTar2|mirzag|TargetScan_v7_2
TRPM7	Q96QT4		hsa-miR-22-3p	0.872286	17	Very High	BCmicrO|bitargeting_May_2021|Cupid|DIANA|MBStar|MirAncesTar|miranda_May_2021|mirbase|miRcode|mirCoX|mirmap_May_2021|MirSNPInTarget|MirTar2|mirzag|MultiMiTar|RNA22|TargetScan_v7_2
TBL1X	O60907		hsa-miR-96-5p	0.872245	18	Very High	BCmicrO|bitargeting_May_2021|CoMeTa|Cupid|DIANA|MBStar|MirAncesTar|miranda_May_2021|miRcode|miRDB_v6|MiRNATIP|miRTar2GO|MirTar2|mirzag|MultiMiTar|PITA_May_2021|RNA22|TargetScan_v7_2
BMT2	Q1RMZ1		hsa-miR-106a-5p	0.872232	16	Very High	BCmicrO|Cupid|DIANA|MBStar|MirAncesTar|miranda_May_2021|miRcode|miRDB_v6|mirmap_May_2021|MiRNATIP|miRTar2GO|MirTar2|mirzag|MultiMiTar|PACCMIT|TargetScan_v7_2
TMF1	P82094		hsa-miR-363-3p	0.872217	14	Very High	BCmicrO|CoMeTa|DIANA|MBStar|MirAncesTar|mirbase|miRcode|miRDB_v6|MiRNATIP|miRTar2GO|MirTar2|mirzag|MultiMiTar|TargetScan_v7_2
TTYH3	Q9C0H2		hsa-miR-96-5p	0.872036	15	Very High	BCmicrO|bitargeting_May_2021|Cupid|DIANA|MBStar|MirAncesTar|miranda_May_2021|miRcode|miRDB_v6|MiRNATIP|MirSNPInTarget|miRTar2GO|MultiMiTar|PACCMIT|TargetScan_v7_2
SLC16A2	P36021		hsa-miR-185-5p	0.871697	17	Very High	BCmicrO|bitargeting_May_2021|CoMeTa|DIANA|MBStar|MirAncesTar|miranda_May_2021|miRDB_v6|mirmap_May_2021|MiRNATIP|MirSNPInTarget|MirTar2|mirzag|MultiMiTar|PACCMIT|PITA_May_2021|TargetScan_v7_2
GRHL2	Q6ISB3		hsa-miR-96-5p	0.87169	18	Very High	BCmicrO|bitargeting_May_2021|CoMeTa|Cupid|DIANA|MBStar|MirAncesTar|miranda_May_2021|mirbase|miRcode|miRDB_v6|MiRNATIP|miRTar2GO|MirTar2|mirzag|MultiMiTar|RNA22|TargetScan_v7_2
ARHGEF3	Q9NR81		hsa-miR-106a-5p	0.87168	16	Very High	BCmicrO|CoMeTa|Cupid|DIANA|MBStar|MirAncesTar|miranda_May_2021|miRcode|miRDB_v6|MiRNATIP|MirTar2|mirzag|MultiMiTar|PACCMIT|RNA22|TargetScan_v7_2
ROBO2	Q9HCK4		hsa-miR-363-3p	0.871678	16	Very High	BCmicrO|CoMeTa|Cupid|DIANA|MBStar|MirAncesTar|miRcode|miRDB_v6|MiRNATIP|miRTar2GO|MirTar2|mirzag|MultiMiTar|PACCMIT|RNA22|TargetScan_v7_2
ATXN1	P54253		hsa-miR-106a-5p	0.871473	18	Very High	BCmicrO|bitargeting_May_2021|CoMeTa|Cupid|DIANA|MBStar|MirAncesTar|miranda_May_2021|miRcode|miRDB_v6|MiRNATIP|MirSNPInTarget|miRTar2GO|mirzag|MultiMiTar|PITA_May_2021|RNA22|TargetScan_v7_2
PPP1R15B	Q5SWA1		hsa-miR-22-3p	0.871455	15	Very High	BCmicrO|Cupid|DIANA|MirAncesTar|miranda_May_2021|miRcode|mirCoX|miRDB_v6|MiRNATIP|miRTar2GO|MirTar2|mirzag|MultiMiTar|PACCMIT|TargetScan_v7_2
ELAVL2	Q12926		hsa-miR-106a-5p	0.871441	16	Very High	BCmicrO|CoMeTa|Cupid|DIANA|MBStar|MirAncesTar|miranda_May_2021|miRcode|miRDB_v6|MiRNATIP|miRTar2GO|MirTar2|mirzag|MultiMiTar|PACCMIT|TargetScan_v7_2
EPB41L2	O43491		hsa-miR-22-3p	0.871406	15	Very High	BCmicrO|CoMeTa|Cupid|DIANA|MBStar|MirAncesTar|miranda_May_2021|miRcode|mirCoX|MiRNATIP|MirTar2|mirzag|MultiMiTar|PACCMIT|TargetScan_v7_2
MTOR	P42345		hsa-miR-96-5p	0.871348	16	Very High	BCmicrO|CoMeTa|Cupid|DIANA|MBStar|MirAncesTar|miranda_May_2021|mirbase|miRcode|miRDB_v6|MiRNATIP|MirTar2|MultiMiTar|PACCMIT|RNA22|TargetScan_v7_2
XRN1	Q8IZH2		hsa-miR-106a-5p	0.871275	16	Very High	BCmicrO|Cupid|DIANA|MBStar|MirAncesTar|miranda_May_2021|miRcode|miRDB_v6|MiRNATIP|miRTar2GO|MirTar2|mirzag|MultiMiTar|PACCMIT|RNA22|TargetScan_v7_2
CCNT2	O60583		hsa-miR-188-5p	0.871255	16	Very High	BCmicrO|bitargeting_May_2021|CoMeTa|Cupid|DIANA|MBStar|MirAncesTar|miranda_May_2021|miRDB_v6|MiRNATIP|miRTar2GO|MirTar2|mirzag|PACCMIT|PITA_May_2021|TargetScan_v7_2
MAX	P61244		hsa-miR-22-3p	0.871242	17	Very High	BCmicrO|bitargeting_May_2021|CoMeTa|Cupid|DIANA|MirAncesTar|miranda_May_2021|mirbase|miRcode|mirCoX|MiRNATIP|miRTar2GO|mirzag|MultiMiTar|PACCMIT|PITA_May_2021|TargetScan_v7_2
RGL1	Q9NZL6		hsa-miR-106a-5p	0.871236	15	Very High	BCmicrO|CoMeTa|Cupid|DIANA|MBStar|MirAncesTar|miranda_May_2021|miRcode|miRDB_v6|miRTar2GO|MirTar2|mirzag|MultiMiTar|PITA_May_2021|TargetScan_v7_2
TSG101	Q99816		hsa-miR-106a-5p	0.871169	16	Very High	BCmicrO|bitargeting_May_2021|Cupid|DIANA|MirAncesTar|miranda_May_2021|mirbase|miRcode|miRDB_v6|MiRNATIP|miRTar2GO|MirTar2|mirzag|MultiMiTar|PACCMIT|TargetScan_v7_2
GPR180	Q86V85		hsa-miR-92a-3p	0.871084	14	Very High	BCmicrO|Cupid|DIANA|MBStar|MirAncesTar|miranda_May_2021|miRDB_v6|MiRNATIP|MirSNPInTarget|miRTar2GO|MirTar2|mirzag|PACCMIT|TargetScan_v7_2
RGS17	Q9UGC6		hsa-miR-363-3p	0.870935	14	Very High	BCmicrO|CoMeTa|Cupid|DIANA|MirAncesTar|mirbase|miRcode|miRDB_v6|MiRNATIP|miRTar2GO|MirTar2|mirzag|RNA22|TargetScan_v7_2
TMEM64	Q6YI46		hsa-miR-106a-5p	0.870848	16	Very High	BCmicrO|Cupid|DIANA|MBStar|MirAncesTar|miranda_May_2021|miRcode|miRDB_v6|MiRNATIP|miRTar2GO|MirTar2|mirzag|MultiMiTar|PACCMIT|PITA_May_2021|TargetScan_v7_2
SPEN	Q96T58		hsa-miR-96-5p	0.870823	15	Very High	BCmicrO|CoMeTa|Cupid|DIANA|MBStar|MirAncesTar|miranda_May_2021|miRcode|miRDB_v6|MiRNATIP|miRTar2GO|MirTar2|mirzag|RNA22|TargetScan_v7_2
TUT4	Q5TAX3		hsa-miR-96-5p	0.870802	15	Very High	BCmicrO|bitargeting_May_2021|CoMeTa|Cupid|DIANA|MBStar|MirAncesTar|miranda_May_2021|miRcode|miRDB_v6|MiRNATIP|MirTar2|mirzag|RNA22|TargetScan_v7_2
EFR3A	Q14156		hsa-miR-92a-3p	0.870595	14	Very High	BCmicrO|CoMeTa|DIANA|MirAncesTar|miranda_May_2021|miRDB_v6|MiRNATIP|miRTar2GO|MirTar2|mirzag|MultiMiTar|PACCMIT|RNA22|TargetScan_v7_2
ATRX	P46100		hsa-miR-363-3p	0.870529	15	Very High	BCmicrO|CoMeTa|Cupid|DIANA|MBStar|MirAncesTar|miRcode|miRDB_v6|MiRNATIP|miRTar2GO|MirTar2|mirzag|MultiMiTar|PACCMIT|TargetScan_v7_2
PDZD2	O15018		hsa-miR-363-3p	0.870517	14	Very High	BCmicrO|bitargeting_May_2021|CoMeTa|DIANA|MBStar|MirAncesTar|miRcode|miRDB_v6|MiRNATIP|MirTar2|mirzag|MultiMiTar|PACCMIT|TargetScan_v7_2
MYCBP2	O75592		hsa-miR-363-3p	0.870425	15	Very High	BCmicrO|CoMeTa|Cupid|DIANA|MBStar|MirAncesTar|miRcode|miRDB_v6|MiRNATIP|MirTar2|mirzag|MultiMiTar|PACCMIT|RNA22|TargetScan_v7_2
MTHFR	P42898		hsa-miR-22-3p	0.870165	16	Very High	BCmicrO|bitargeting_May_2021|CoMeTa|DIANA|MirAncesTar|miranda_May_2021|miRcode|mirCoX|miRDB_v6|mirmap_May_2021|MirTar2|mirzag|MultiMiTar|PACCMIT|RNA22|TargetScan_v7_2
RAD21	O60216		hsa-miR-363-3p	0.870146	14	Very High	BCmicrO|bitargeting_May_2021|CoMeTa|DIANA|MBStar|MirAncesTar|miRcode|miRDB_v6|MiRNATIP|miRTar2GO|MirTar2|mirzag|PACCMIT|TargetScan_v7_2
SLC25A32	Q9H2D1		hsa-miR-363-3p	0.870128	15	Very High	BCmicrO|bitargeting_May_2021|CoMeTa|Cupid|DIANA|MBStar|MirAncesTar|miRcode|miRDB_v6|MiRNATIP|miRTar2GO|MirTar2|mirzag|PACCMIT|TargetScan_v7_2
ERBB3	P21860		hsa-miR-22-3p	0.870028	17	Very High	BCmicrO|bitargeting_May_2021|CoMeTa|Cupid|DIANA|MirAncesTar|miranda_May_2021|mirbase|miRcode|mirCoX|miRDB_v6|mirmap_May_2021|MiRNATIP|MultiMiTar|PACCMIT|RNA22|TargetScan_v7_2
SLC35A1	P78382		hsa-miR-96-5p	0.869985	15	Very High	BCmicrO|CoMeTa|DIANA|MBStar|MirAncesTar|miranda_May_2021|mirbase|miRcode|miRDB_v6|MiRNATIP|MirTar2|mirzag|MultiMiTar|PACCMIT|TargetScan_v7_2
UBR5	O95071		hsa-miR-106a-5p	0.869964	17	Very High	BCmicrO|CoMeTa|Cupid|DIANA|MBStar|MirAncesTar|miranda_May_2021|miRcode|miRDB_v6|MiRNATIP|miRTar2GO|MirTar2|mirzag|MultiMiTar|PACCMIT|RNA22|TargetScan_v7_2
FNDC3B	Q53EP0		hsa-miR-92a-3p	0.869957	16	Very High	BCmicrO|bitargeting_May_2021|CoMeTa|Cupid|DIANA|MBStar|MirAncesTar|miranda_May_2021|miRDB_v6|MiRNATIP|miRTar2GO|MirTar2|mirzag|PACCMIT|RNA22|TargetScan_v7_2
DPYSL5	Q9BPU6		hsa-miR-106a-5p	0.869943	18	Very High	BCmicrO|bitargeting_May_2021|Cupid|DIANA|MBStar|MirAncesTar|miranda_May_2021|mirbase|miRcode|miRDB_v6|MiRNATIP|miRTar2GO|MirTar2|mirzag|MultiMiTar|PACCMIT|RNA22|TargetScan_v7_2
PIP4K2A	P48426		hsa-miR-106a-5p	0.869896	18	Very High	BCmicrO|bitargeting_May_2021|CoMeTa|Cupid|DIANA|MBStar|MirAncesTar|miranda_May_2021|miRcode|miRDB_v6|MiRNATIP|MirSNPInTarget|miRTar2GO|MirTar2|mirzag|MultiMiTar|PACCMIT|TargetScan_v7_2
ESR1	P03372		hsa-miR-106a-5p	0.869716	19	Very High	BCmicrO|bitargeting_May_2021|CoMeTa|Cupid|DIANA|MBStar|MirAncesTar|miranda_May_2021|miRcode|miRDB_v6|mirmap_May_2021|MiRNATIP|MirSNPInTarget|MirTar2|mirzag|MultiMiTar|PITA_May_2021|RNA22|TargetScan_v7_2
PTAR1	Q7Z6K3		hsa-miR-363-3p	0.869446	14	Very High	BCmicrO|bitargeting_May_2021|DIANA|MBStar|MirAncesTar|miRcode|miRDB_v6|MiRNATIP|miRTar2GO|MirTar2|mirzag|PACCMIT|PITA_May_2021|TargetScan_v7_2
USP28	Q96RU2		hsa-miR-363-3p	0.869407	12	Very High	BCmicrO|bitargeting_May_2021|Cupid|MirAncesTar|mirbase|miRcode|miRDB_v6|MiRNATIP|miRTar2GO|MirTar2|PACCMIT|TargetScan_v7_2
NEFM	P07197		hsa-miR-363-3p	0.869207	13	Very High	BCmicrO|CoMeTa|Cupid|DIANA|MBStar|MirAncesTar|miRcode|miRDB_v6|MirTar2|mirzag|MultiMiTar|PACCMIT|TargetScan_v7_2
NUP35	Q8NFH5		hsa-miR-106a-5p	0.869199	16	Very High	BCmicrO|bitargeting_May_2021|Cupid|DIANA|MBStar|MirAncesTar|miranda_May_2021|mirbase|miRcode|miRDB_v6|miRTar2GO|MirTar2|mirzag|MultiMiTar|PACCMIT|TargetScan_v7_2
SH3KBP1	Q96B97		hsa-miR-96-5p	0.869099	15	Very High	BCmicrO|bitargeting_May_2021|Cupid|DIANA|MBStar|MirAncesTar|miranda_May_2021|mirbase|miRcode|miRDB_v6|MiRNATIP|MirTar2|mirzag|PACCMIT|TargetScan_v7_2
EZR	P15311		hsa-miR-96-5p	0.868785	18	Very High	BCmicrO|bitargeting_May_2021|CoMeTa|Cupid|DIANA|MBStar|MirAncesTar|miranda_May_2021|mirbase|miRcode|MiRNATIP|miRTar2GO|MirTar2|mirzag|MultiMiTar|PACCMIT|RNA22|TargetScan_v7_2
DUSP10	Q9Y6W6		hsa-miR-92a-3p	0.868608	16	Very High	BCmicrO|CoMeTa|DIANA|MBStar|MirAncesTar|miranda_May_2021|miRDB_v6|MiRNATIP|miRTar2GO|MirTar2|mirzag|MultiMiTar|PACCMIT|PITA_May_2021|RNA22|TargetScan_v7_2
VAT1L	Q9HCJ6		hsa-miR-96-5p	0.868602	14	Very High	BCmicrO|Cupid|DIANA|MBStar|MirAncesTar|miranda_May_2021|miRcode|miRDB_v6|MiRNATIP|MirTar2|mirzag|MultiMiTar|PACCMIT|TargetScan_v7_2
PTHLH	P12272		hsa-miR-106a-5p	0.868509	15	Very High	BCmicrO|CoMeTa|Cupid|DIANA|MBStar|MirAncesTar|miranda_May_2021|miRcode|miRDB_v6|MiRNATIP|miRTar2GO|MirTar2|mirzag|MultiMiTar|TargetScan_v7_2
DPYSL2	Q16555		hsa-miR-106a-5p	0.868411	16	Very High	BCmicrO|CoMeTa|Cupid|DIANA|MBStar|MirAncesTar|miranda_May_2021|miRcode|miRDB_v6|MiRNATIP|miRTar2GO|MirTar2|mirzag|MultiMiTar|PACCMIT|TargetScan_v7_2
TAOK3	Q9H2K8		hsa-miR-106a-5p	0.868372	16	Very High	BCmicrO|CoMeTa|Cupid|DIANA|MBStar|MirAncesTar|miranda_May_2021|miRcode|miRDB_v6|MiRNATIP|miRTar2GO|MirTar2|mirzag|MultiMiTar|RNA22|TargetScan_v7_2
CCND1	P24385		hsa-miR-106a-5p	0.868335	15	Very High	BCmicrO|CoMeTa|Cupid|DIANA|MBStar|MirAncesTar|miranda_May_2021|miRcode|miRDB_v6|MiRNATIP|miRTar2GO|mirzag|MultiMiTar|PACCMIT|TargetScan_v7_2
RNF6	Q9Y252		hsa-miR-106a-5p	0.86826	16	Very High	BCmicrO|bitargeting_May_2021|CoMeTa|Cupid|DIANA|MBStar|MirAncesTar|miranda_May_2021|mirbase|miRcode|miRDB_v6|MiRNATIP|miRTar2GO|mirzag|MultiMiTar|TargetScan_v7_2
EBF3	Q9H4W6		hsa-miR-96-5p	0.868112	13	Very High	BCmicrO|bitargeting_May_2021|Cupid|DIANA|MBStar|MirAncesTar|miranda_May_2021|miRcode|miRDB_v6|mirzag|MultiMiTar|PACCMIT|TargetScan_v7_2
SSX2IP	Q9Y2D8		hsa-miR-106a-5p	0.86796	15	Very High	BCmicrO|CoMeTa|DIANA|MBStar|MirAncesTar|miranda_May_2021|miRcode|miRDB_v6|MiRNATIP|miRTar2GO|MirTar2|mirzag|MultiMiTar|PACCMIT|TargetScan_v7_2
REEP3	Q6NUK4		hsa-miR-106a-5p	0.867885	15	Very High	BCmicrO|Cupid|DIANA|MBStar|MirAncesTar|miranda_May_2021|miRcode|miRDB_v6|MiRNATIP|miRTar2GO|MirTar2|mirzag|MultiMiTar|RNA22|TargetScan_v7_2
FAM135A	Q9P2D6		hsa-miR-363-3p	0.867781	16	Very High	BCmicrO|bitargeting_May_2021|CoMeTa|Cupid|DIANA|MBStar|MirAncesTar|miRcode|miRDB_v6|MiRNATIP|miRTar2GO|MirTar2|mirzag|PACCMIT|RNA22|TargetScan_v7_2
PXYLP1	Q8TE99		hsa-miR-106a-5p	0.867768	18	Very High	BCmicrO|bitargeting_May_2021|Cupid|DIANA|MBStar|MirAncesTar|miranda_May_2021|miRcode|miRDB_v6|MiRNATIP|miRTar2GO|MirTar2|mirzag|MultiMiTar|PACCMIT|PITA_May_2021|RNA22|TargetScan_v7_2
KLHL14	Q9P2G3		hsa-miR-92a-3p	0.867739	13	Very High	BCmicrO|Cupid|DIANA|MBStar|MirAncesTar|miranda_May_2021|miRDB_v6|MiRNATIP|miRTar2GO|MirTar2|mirzag|PACCMIT|TargetScan_v7_2
SLC22A23	A1A5C7		hsa-miR-106a-5p	0.867728	16	Very High	BCmicrO|DIANA|MBStar|MirAncesTar|miranda_May_2021|mirbase|miRcode|miRDB_v6|MiRNATIP|miRTar2GO|MirTar2|mirzag|MultiMiTar|PACCMIT|RNA22|TargetScan_v7_2
TBC1D20	Q96BZ9		hsa-miR-106a-5p	0.867669	14	Very High	BCmicrO|Cupid|DIANA|MBStar|MirAncesTar|miranda_May_2021|miRcode|miRDB_v6|MiRNATIP|miRTar2GO|MirTar2|mirzag|PITA_May_2021|TargetScan_v7_2
FJX1	Q86VR8		hsa-miR-106a-5p	0.867543	15	Very High	BCmicrO|CoMeTa|Cupid|DIANA|MBStar|MirAncesTar|miranda_May_2021|miRDB_v6|MiRNATIP|MirSNPInTarget|miRTar2GO|MirTar2|mirzag|MultiMiTar|TargetScan_v7_2
DOCK9	Q9BZ29		hsa-miR-363-3p	0.86752	14	Very High	BCmicrO|CoMeTa|MBStar|MirAncesTar|mirbase|miRcode|miRDB_v6|MiRNATIP|miRTar2GO|MirTar2|mirzag|PACCMIT|RNA22|TargetScan_v7_2
RAB11FIP5	Q9BXF6		hsa-miR-106a-5p	0.867326	17	Very High	BCmicrO|bitargeting_May_2021|CoMeTa|Cupid|DIANA|MirAncesTar|miranda_May_2021|miRcode|miRDB_v6|MiRNATIP|MirSNPInTarget|miRTar2GO|MirTar2|mirzag|MultiMiTar|PACCMIT|TargetScan_v7_2
CAMTA1	Q9Y6Y1		hsa-miR-106a-5p	0.867319	16	Very High	BCmicrO|CoMeTa|Cupid|DIANA|MBStar|MirAncesTar|miranda_May_2021|miRcode|miRDB_v6|MiRNATIP|miRTar2GO|MirTar2|mirzag|MultiMiTar|PACCMIT|PITA_May_2021
IRS1	P35568		hsa-miR-96-5p	0.867272	17	Very High	BCmicrO|bitargeting_May_2021|CoMeTa|DIANA|MBStar|MirAncesTar|miranda_May_2021|miRcode|miRDB_v6|MiRNATIP|miRTar2GO|MirTar2|mirzag|MultiMiTar|PACCMIT|RNA22|TargetScan_v7_2
HECTD2	Q5U5R9		hsa-miR-106a-5p	0.867131	15	Very High	BCmicrO|Cupid|DIANA|MBStar|MirAncesTar|miranda_May_2021|miRcode|miRDB_v6|MiRNATIP|miRTar2GO|MirTar2|mirzag|MultiMiTar|RNA22|TargetScan_v7_2
ACTC1	P68032		hsa-miR-92a-3p	0.866845	16	Very High	BCmicrO|CoMeTa|Cupid|DIANA|MBStar|MirAncesTar|miranda_May_2021|mirbase|miRDB_v6|MiRNATIP|miRTar2GO|MirTar2|mirzag|MultiMiTar|RNA22|TargetScan_v7_2
PHLPP2	Q6ZVD8		hsa-miR-106a-5p	0.866833	17	Very High	BCmicrO|bitargeting_May_2021|CoMeTa|Cupid|DIANA|MBStar|MirAncesTar|miranda_May_2021|miRcode|miRDB_v6|MiRNATIP|miRTar2GO|MirTar2|mirzag|MultiMiTar|PACCMIT|TargetScan_v7_2
ADAMTS3	O15072		hsa-miR-502-3p	0.866603	17	Very High	BCmicrO|bitargeting_May_2021|CoMeTa|Cupid|DIANA|MBStar|MirAncesTar|miranda_May_2021|mirbase|miRDB_v6|MirTar2|mirzag|MultiMiTar|PACCMIT|PITA_May_2021|RNA22|TargetScan_v7_2
MAT2A	P31153		hsa-miR-22-3p	0.866406	17	Very High	BCmicrO|bitargeting_May_2021|CoMeTa|Cupid|DIANA|MirAncesTar|miranda_May_2021|mirbase|miRcode|mirCoX|miRDB_v6|MiRNATIP|miRTar2GO|MirTar2|mirzag|MultiMiTar|TargetScan_v7_2
TPM1	P09493		hsa-miR-96-5p	0.86637	16	Very High	BCmicrO|CoMeTa|DIANA|MBStar|MirAncesTar|miranda_May_2021|mirbase|miRcode|MiRNATIP|MirSNPInTarget|miRTar2GO|mirzag|MultiMiTar|PACCMIT|RNA22|TargetScan_v7_2
CLIC4	Q9Y696		hsa-miR-22-3p	0.866364	18	Very High	BCmicrO|bitargeting_May_2021|CoMeTa|Cupid|DIANA|MBStar|MirAncesTar|miranda_May_2021|miRcode|mirCoX|miRDB_v6|MiRNATIP|miRTar2GO|mirzag|MultiMiTar|PACCMIT|RNA22|TargetScan_v7_2
STK17A	Q9UEE5		hsa-miR-96-5p	0.866343	13	Very High	BCmicrO|CoMeTa|DIANA|MirAncesTar|miranda_May_2021|miRcode|miRDB_v6|miRTar2GO|MirTar2|mirzag|MultiMiTar|RNA22|TargetScan_v7_2
TGIF1	Q15583		hsa-miR-92a-3p	0.866209	15	Very High	BCmicrO|bitargeting_May_2021|CoMeTa|DIANA|MirAncesTar|miranda_May_2021|mirbase|miRDB_v6|MiRNATIP|miRTar2GO|MirTar2|mirzag|PACCMIT|PITA_May_2021|TargetScan_v7_2
MED13	Q9UHV7		hsa-miR-134-5p	0.866136	19	Very High	BCmicrO|bitargeting_May_2021|CoMeTa|Cupid|DIANA|MBStar|MirAncesTar|mirbase|miRDB_v6|MiRNATIP|MirSNPInTarget|miRTar2GO|MirTar2|mirzag|MultiMiTar|PACCMIT|PITA_May_2021|RNA22|TargetScan_v7_2
ERGIC2	Q96RQ1		hsa-miR-92a-3p	0.866023	14	Very High	BCmicrO|bitargeting_May_2021|CoMeTa|Cupid|DIANA|MirAncesTar|miranda_May_2021|miRDB_v6|MiRNATIP|MirTar2|mirzag|PACCMIT|RNA22|TargetScan_v7_2
SYNJ1	O43426		hsa-miR-363-3p	0.865943	15	Very High	BCmicrO|CoMeTa|DIANA|MBStar|MirAncesTar|miRcode|miRDB_v6|MiRNATIP|MirSNPInTarget|miRTar2GO|MirTar2|mirzag|MultiMiTar|PACCMIT|TargetScan_v7_2
KLF2	Q9Y5W3		hsa-miR-363-3p	0.865793	14	Very High	BCmicrO|CoMeTa|Cupid|DIANA|MirAncesTar|mirbase|miRcode|miRDB_v6|MiRNATIP|miRTar2GO|MirTar2|mirzag|PACCMIT|TargetScan_v7_2
PCOLCE2	Q9UKZ9		hsa-miR-92a-3p	0.865724	14	Very High	BCmicrO|CoMeTa|Cupid|MirAncesTar|miranda_May_2021|mirbase|miRDB_v6|MiRNATIP|MirSNPInTarget|miRTar2GO|MirTar2|mirzag|PACCMIT|TargetScan_v7_2
ANKIB1	Q9P2G1		hsa-miR-96-5p	0.865338	16	Very High	BCmicrO|Cupid|DIANA|MBStar|MirAncesTar|miranda_May_2021|miRcode|miRDB_v6|MiRNATIP|miRTar2GO|MirTar2|mirzag|MultiMiTar|PACCMIT|RNA22|TargetScan_v7_2
MON2	Q7Z3U7		hsa-miR-22-3p	0.865276	18	Very High	BCmicrO|bitargeting_May_2021|CoMeTa|Cupid|DIANA|MBStar|MirAncesTar|miranda_May_2021|mirbase|miRcode|mirCoX|MiRNATIP|MirSNPInTarget|MirTar2|mirzag|PACCMIT|RNA22|TargetScan_v7_2
LRRC7	Q96NW7		hsa-miR-96-5p	0.865041	14	Very High	BCmicrO|bitargeting_May_2021|Cupid|DIANA|MirAncesTar|miranda_May_2021|mirbase|miRcode|miRDB_v6|MirTar2|mirzag|MultiMiTar|RNA22|TargetScan_v7_2
ZNF704	Q6ZNC4		hsa-miR-96-5p	0.865026	14	Very High	BCmicrO|Cupid|DIANA|MBStar|MirAncesTar|miranda_May_2021|miRcode|miRDB_v6|MiRNATIP|MirTar2|mirzag|PACCMIT|RNA22|TargetScan_v7_2
SGPP1	Q9BX95		hsa-miR-363-3p	0.864878	14	Very High	BCmicrO|CoMeTa|Cupid|DIANA|MBStar|MirAncesTar|miRcode|miRDB_v6|miRTar2GO|MirTar2|mirzag|MultiMiTar|PACCMIT|TargetScan_v7_2
WWC2	Q6AWC2		hsa-miR-22-3p	0.864855	17	Very High	BCmicrO|bitargeting_May_2021|CoMeTa|DIANA|MBStar|MirAncesTar|miranda_May_2021|miRcode|mirCoX|miRDB_v6|MiRNATIP|miRTar2GO|MirTar2|mirzag|MultiMiTar|RNA22|TargetScan_v7_2
ACTC1	P68032		hsa-miR-363-3p	0.864742	16	Very High	BCmicrO|bitargeting_May_2021|CoMeTa|DIANA|MBStar|MirAncesTar|mirbase|miRcode|miRDB_v6|MiRNATIP|miRTar2GO|MirTar2|mirzag|MultiMiTar|RNA22|TargetScan_v7_2
ZMYM4	Q5VZL5		hsa-miR-22-3p	0.864699	17	Very High	BCmicrO|bitargeting_May_2021|CoMeTa|DIANA|MBStar|MirAncesTar|miranda_May_2021|miRcode|mirCoX|miRDB_v6|MirSNPInTarget|miRTar2GO|MirTar2|mirzag|MultiMiTar|RNA22|TargetScan_v7_2
NEFM	P07197		hsa-miR-92a-3p	0.864692	15	Very High	BCmicrO|CoMeTa|Cupid|DIANA|MirAncesTar|miranda_May_2021|mirbase|miRDB_v6|MiRNATIP|MirTar2|mirzag|MultiMiTar|PACCMIT|RNA22|TargetScan_v7_2
NBEA	Q8NFP9		hsa-miR-381-3p	0.864627	16	Very High	BCmicrO|CoMeTa|Cupid|DIANA|MBStar|MirAncesTar|miranda_May_2021|miRDB_v6|mirmap_May_2021|MiRNATIP|MirSNPInTarget|MirTar2|mirzag|MultiMiTar|PACCMIT|TargetScan_v7_2
HP1BP3	Q5SSJ5		hsa-miR-185-5p	0.864609	18	Very High	BCmicrO|bitargeting_May_2021|CoMeTa|Cupid|DIANA|MBStar|MirAncesTar|miranda_May_2021|miRDB_v6|mirmap_May_2021|MiRNATIP|miRTar2GO|MirTar2|mirzag|MultiMiTar|PITA_May_2021|RNA22|TargetScan_v7_2
PPCS	Q9HAB8		hsa-miR-92a-3p	0.864577	15	Very High	BCmicrO|CoMeTa|Cupid|DIANA|MirAncesTar|miranda_May_2021|mirbase|miRDB_v6|MiRNATIP|miRTar2GO|MirTar2|PACCMIT|PITA_May_2021|RNA22|TargetScan_v7_2
PLEKHB2	Q96CS7		hsa-miR-363-3p	0.864557	13	Very High	BCmicrO|CoMeTa|Cupid|DIANA|MBStar|MirAncesTar|miRcode|miRDB_v6|MiRNATIP|miRTar2GO|MirTar2|MultiMiTar|TargetScan_v7_2
FBXW11	Q9UKB1		hsa-miR-96-5p	0.864458	18	Very High	BCmicrO|bitargeting_May_2021|CoMeTa|DIANA|MBStar|MirAncesTar|miranda_May_2021|mirbase|miRcode|miRDB_v6|MiRNATIP|miRTar2GO|MirTar2|mirzag|MultiMiTar|PACCMIT|RNA22|TargetScan_v7_2
KCTD9	Q7L273		hsa-miR-502-3p	0.864423	14	Very High	BCmicrO|CoMeTa|Cupid|DIANA|MBStar|MirAncesTar|miranda_May_2021|miRDB_v6|MiRNATIP|MirTar2|mirzag|PACCMIT|RNA22|TargetScan_v7_2
CD2AP	Q9Y5K6		hsa-miR-363-3p	0.864233	15	Very High	BCmicrO|CoMeTa|Cupid|DIANA|MBStar|MirAncesTar|miRcode|miRDB_v6|MiRNATIP|miRTar2GO|MirTar2|mirzag|MultiMiTar|PACCMIT|TargetScan_v7_2
PRPF38A	Q8NAV1		hsa-miR-22-3p	0.86401	16	Very High	BCmicrO|Cupid|DIANA|MBStar|MirAncesTar|miranda_May_2021|mirbase|miRcode|mirCoX|miRDB_v6|miRTar2GO|MirTar2|mirzag|MultiMiTar|RNA22|TargetScan_v7_2
RAB23	Q9ULC3		hsa-miR-96-5p	0.863999	16	Very High	BCmicrO|bitargeting_May_2021|CoMeTa|Cupid|DIANA|MBStar|MirAncesTar|miranda_May_2021|mirbase|miRcode|miRDB_v6|MiRNATIP|miRTar2GO|mirzag|PITA_May_2021|TargetScan_v7_2
ARRDC3	Q96B67		hsa-miR-363-3p	0.863937	12	Very High	BCmicrO|Cupid|DIANA|MirAncesTar|miRcode|miRDB_v6|MiRNATIP|miRTar2GO|MirTar2|mirzag|PACCMIT|TargetScan_v7_2
CPEB2	Q7Z5Q1		hsa-miR-363-3p	0.863763	15	Very High	BCmicrO|Cupid|DIANA|MBStar|MirAncesTar|miRcode|miRDB_v6|mirmap_May_2021|MiRNATIP|miRTar2GO|mirzag|MultiMiTar|PACCMIT|PITA_May_2021|TargetScan_v7_2
TYRO3	Q06418		hsa-miR-22-3p	0.863714	16	Very High	BCmicrO|bitargeting_May_2021|CoMeTa|Cupid|DIANA|MirAncesTar|miranda_May_2021|miRcode|mirCoX|mirmap_May_2021|MirTar2|mirzag|MultiMiTar|PACCMIT|RNA22|TargetScan_v7_2
SOX13	Q9UN79		hsa-miR-185-5p	0.863712	18	Very High	BCmicrO|bitargeting_May_2021|CoMeTa|DIANA|MBStar|MirAncesTar|miranda_May_2021|miRDB_v6|mirmap_May_2021|MiRNATIP|MirSNPInTarget|miRTar2GO|MirTar2|mirzag|MultiMiTar|PITA_May_2021|RNA22|TargetScan_v7_2
DUS2	Q9NX74		hsa-miR-363-3p	0.863708	15	Very High	BCmicrO|bitargeting_May_2021|CoMeTa|Cupid|MirAncesTar|mirbase|miRcode|miRDB_v6|MiRNATIP|miRTar2GO|MirTar2|PACCMIT|PITA_May_2021|RNA22|TargetScan_v7_2
PITX2	Q99697		hsa-miR-494-3p	0.86369	15	Very High	BCmicrO|CoMeTa|Cupid|DIANA|MBStar|MirAncesTar|miranda_May_2021|mirbase|miRDB_v6|mirmap_May_2021|miRTar2GO|MirTar2|mirzag|PACCMIT|TargetScan_v7_2
TCF12	Q99081		hsa-miR-185-5p	0.863511	18	Very High	BCmicrO|bitargeting_May_2021|CoMeTa|Cupid|DIANA|MBStar|MirAncesTar|miranda_May_2021|mirbase|miRDB_v6|mirmap_May_2021|MiRNATIP|miRTar2GO|mirzag|MultiMiTar|PACCMIT|PITA_May_2021|TargetScan_v7_2
GOLGA4	Q13439		hsa-miR-92a-3p	0.863443	15	Very High	BCmicrO|CoMeTa|Cupid|DIANA|MirAncesTar|miranda_May_2021|mirbase|miRDB_v6|MiRNATIP|miRTar2GO|MirTar2|mirzag|PACCMIT|RNA22|TargetScan_v7_2
MITF	O75030		hsa-miR-96-5p	0.863208	15	Very High	BCmicrO|bitargeting_May_2021|CoMeTa|Cupid|DIANA|MBStar|MirAncesTar|miranda_May_2021|miRcode|miRDB_v6|MiRNATIP|miRTar2GO|mirzag|MultiMiTar|TargetScan_v7_2
WDR82P1		Yes	hsa-miR-22-3p	0.863087	13	Very High	BCmicrO|CoMeTa|Cupid|DIANA|MBStar|MirAncesTar|miRcode|mirCoX|miRTar2GO|mirzag|MultiMiTar|PACCMIT|TargetScan_v7_2
TMEM87A	Q8NBN3		hsa-miR-363-3p	0.863038	15	Very High	BCmicrO|CoMeTa|Cupid|DIANA|MBStar|MirAncesTar|miRcode|miRDB_v6|MiRNATIP|MirSNPInTarget|miRTar2GO|MirTar2|mirzag|PACCMIT|TargetScan_v7_2
CNOT6L	Q96LI5		hsa-miR-96-5p	0.862944	17	Very High	BCmicrO|bitargeting_May_2021|Cupid|DIANA|MBStar|MirAncesTar|miranda_May_2021|miRcode|miRDB_v6|MiRNATIP|miRTar2GO|MirTar2|mirzag|MultiMiTar|PACCMIT|PITA_May_2021|TargetScan_v7_2
GALNT2	Q10471		hsa-miR-96-5p	0.862909	16	Very High	BCmicrO|bitargeting_May_2021|CoMeTa|DIANA|MBStar|MirAncesTar|miranda_May_2021|miRcode|miRDB_v6|MiRNATIP|MirSNPInTarget|miRTar2GO|MirTar2|mirzag|MultiMiTar|TargetScan_v7_2
RIC8B	Q9NVN3		hsa-miR-22-3p	0.862886	17	Very High	BCmicrO|bitargeting_May_2021|CoMeTa|Cupid|DIANA|MBStar|MirAncesTar|miranda_May_2021|miRcode|mirCoX|miRDB_v6|MiRNATIP|mirzag|MultiMiTar|PACCMIT|RNA22|TargetScan_v7_2
TNS3	Q68CZ2		hsa-miR-96-5p	0.862841	15	Very High	BCmicrO|CoMeTa|Cupid|DIANA|MBStar|MirAncesTar|miranda_May_2021|miRcode|miRDB_v6|MiRNATIP|miRTar2GO|mirzag|MultiMiTar|RNA22|TargetScan_v7_2
IDH1	O75874		hsa-miR-363-3p	0.86284	13	Very High	BCmicrO|CoMeTa|Cupid|DIANA|MBStar|MirAncesTar|miRcode|miRDB_v6|MiRNATIP|miRTar2GO|MirTar2|mirzag|TargetScan_v7_2
BTG1	P62324		hsa-miR-22-3p	0.862839	15	Very High	BCmicrO|CoMeTa|DIANA|MBStar|MirAncesTar|miranda_May_2021|miRcode|mirCoX|miRDB_v6|MiRNATIP|MirSNPInTarget|MirTar2|mirzag|PACCMIT|TargetScan_v7_2
ZNF207	O43670		hsa-miR-299-3p	0.862722	18	Very High	BCmicrO|bitargeting_May_2021|DIANA|MBStar|MirAncesTar|miranda_May_2021|mirbase|mirCoX|miRDB_v6|MiRNATIP|miRTar2GO|MirTar2|mirzag|MultiMiTar|PACCMIT|PITA_May_2021|RNA22|TargetScan_v7_2
RGS2	P41220		hsa-miR-96-5p	0.862678	16	Very High	BCmicrO|bitargeting_May_2021|CoMeTa|Cupid|DIANA|MBStar|MirAncesTar|miranda_May_2021|mirbase|miRcode|miRDB_v6|MiRNATIP|MirTar2|mirzag|MultiMiTar|TargetScan_v7_2
PCDHA6	Q9UN73		hsa-miR-185-5p	0.862626	16	Very High	BCmicrO|bitargeting_May_2021|CoMeTa|DIANA|MBStar|MirAncesTar|miranda_May_2021|miRDB_v6|mirmap_May_2021|MiRNATIP|miRTar2GO|MirTar2|mirzag|MultiMiTar|PITA_May_2021|TargetScan_v7_2
ARHGAP6	O43182		hsa-miR-96-5p	0.862534	15	Very High	BCmicrO|bitargeting_May_2021|CoMeTa|Cupid|DIANA|MBStar|MirAncesTar|miranda_May_2021|miRcode|miRDB_v6|MirTar2|mirzag|MultiMiTar|RNA22|TargetScan_v7_2
KPNB1	Q14974		hsa-miR-96-5p	0.862516	16	Very High	BCmicrO|bitargeting_May_2021|CoMeTa|DIANA|MBStar|MirAncesTar|miranda_May_2021|miRcode|miRDB_v6|MiRNATIP|miRTar2GO|MirTar2|mirzag|PACCMIT|RNA22|TargetScan_v7_2
TCF7L2	Q9NQB0		hsa-miR-183-5p	0.862232	17	Very High	bitargeting_May_2021|CoMeTa|Cupid|DIANA|MBStar|MirAncesTar|miranda_May_2021|mirbase|miRcode|miRDB_v6|mirmap_May_2021|MiRNATIP|miRTar2GO|MirTar2|mirzag|MultiMiTar|PACCMIT
NCOA1	Q15788		hsa-miR-22-3p	0.862146	16	Very High	BCmicrO|bitargeting_May_2021|CoMeTa|Cupid|DIANA|MBStar|MirAncesTar|miranda_May_2021|miRcode|mirCoX|miRDB_v6|MiRNATIP|miRTar2GO|mirzag|MultiMiTar|TargetScan_v7_2
ADGRA2	Q96PE1		hsa-miR-96-5p	0.862017	16	Very High	BCmicrO|bitargeting_May_2021|CoMeTa|DIANA|MBStar|MirAncesTar|miranda_May_2021|mirbase|miRcode|miRDB_v6|MirSNPInTarget|MirTar2|mirzag|MultiMiTar|PACCMIT|TargetScan_v7_2
PDSS1	Q5T2R2		hsa-miR-22-3p	0.861733	17	Very High	BCmicrO|bitargeting_May_2021|CoMeTa|Cupid|DIANA|MirAncesTar|miranda_May_2021|mirbase|miRcode|mirCoX|miRDB_v6|MirSNPInTarget|miRTar2GO|MultiMiTar|PITA_May_2021|RNA22|TargetScan_v7_2
ITPRID2	P28290		hsa-miR-92a-3p	0.861513	14	Very High	BCmicrO|CoMeTa|Cupid|DIANA|MBStar|MirAncesTar|miranda_May_2021|miRDB_v6|MiRNATIP|miRTar2GO|MirTar2|mirzag|PACCMIT|TargetScan_v7_2
SRPRA	P08240		hsa-miR-363-3p	0.861327	14	Very High	BCmicrO|bitargeting_May_2021|CoMeTa|DIANA|MBStar|MirAncesTar|mirbase|miRcode|miRDB_v6|MiRNATIP|miRTar2GO|MirTar2|mirzag|TargetScan_v7_2
FOXN3	O00409		hsa-miR-450b-5p	0.861085	16	Very High	BCmicrO|bitargeting_May_2021|CoMeTa|Cupid|DIANA|MBStar|MirAncesTar|miranda_May_2021|miRDB_v6|MiRNATIP|MirSNPInTarget|MirTar2|mirzag|MultiMiTar|PACCMIT|RNA22
SOCS5	O75159		hsa-miR-363-3p	0.86106	15	Very High	BCmicrO|CoMeTa|Cupid|DIANA|MBStar|MirAncesTar|miRcode|miRDB_v6|MiRNATIP|miRTar2GO|MirTar2|mirzag|MultiMiTar|PACCMIT|TargetScan_v7_2
SORT1	Q99523		hsa-miR-96-5p	0.861004	17	Very High	BCmicrO|bitargeting_May_2021|CoMeTa|DIANA|MBStar|MirAncesTar|miranda_May_2021|miRcode|miRDB_v6|MiRNATIP|MirSNPInTarget|miRTar2GO|MirTar2|mirzag|MultiMiTar|RNA22|TargetScan_v7_2
PHLPP2	Q6ZVD8		hsa-miR-92a-3p	0.860996	17	Very High	BCmicrO|bitargeting_May_2021|CoMeTa|Cupid|DIANA|MBStar|MirAncesTar|miranda_May_2021|miRDB_v6|MiRNATIP|miRTar2GO|MirTar2|mirzag|MultiMiTar|PACCMIT|RNA22|TargetScan_v7_2
SLAIN2	Q9P270		hsa-miR-96-5p	0.860974	13	Very High	BCmicrO|Cupid|DIANA|MirAncesTar|miranda_May_2021|miRcode|miRDB_v6|MiRNATIP|miRTar2GO|mirzag|PACCMIT|PITA_May_2021|TargetScan_v7_2
GPC3	P51654		hsa-miR-96-5p	0.860945	15	Very High	BCmicrO|CoMeTa|Cupid|DIANA|MBStar|MirAncesTar|miranda_May_2021|mirbase|miRcode|miRDB_v6|MiRNATIP|MirTar2|mirzag|PACCMIT|TargetScan_v7_2
STK39	Q9UEW8		hsa-miR-22-3p	0.860533	16	Very High	BCmicrO|bitargeting_May_2021|CoMeTa|Cupid|DIANA|MBStar|MirAncesTar|miranda_May_2021|miRcode|mirCoX|miRDB_v6|miRTar2GO|MirTar2|mirzag|MultiMiTar|TargetScan_v7_2
TACC2	O95359		hsa-miR-363-3p	0.86051	14	Very High	BCmicrO|CoMeTa|Cupid|MBStar|MirAncesTar|mirbase|miRcode|miRDB_v6|MiRNATIP|MirSNPInTarget|miRTar2GO|MirTar2|PACCMIT|TargetScan_v7_2
PHTF2	Q8N3S3		hsa-miR-363-3p	0.860067	14	Very High	BCmicrO|CoMeTa|Cupid|DIANA|MBStar|MirAncesTar|miRcode|miRDB_v6|MiRNATIP|miRTar2GO|MirTar2|mirzag|RNA22|TargetScan_v7_2
SOX4	Q06945		hsa-miR-92a-3p	0.860028	16	Very High	BCmicrO|bitargeting_May_2021|CoMeTa|Cupid|DIANA|MBStar|MirAncesTar|miranda_May_2021|miRDB_v6|MiRNATIP|miRTar2GO|MirTar2|mirzag|PACCMIT|RNA22|TargetScan_v7_2
ERLIN1	O75477		hsa-miR-96-5p	0.859998	16	Very High	BCmicrO|CoMeTa|Cupid|DIANA|MirAncesTar|miranda_May_2021|miRcode|miRDB_v6|MiRNATIP|miRTar2GO|MirTar2|mirzag|MultiMiTar|PACCMIT|RNA22|TargetScan_v7_2
BRWD1	Q9NSI6		hsa-miR-96-5p	0.859852	18	Very High	BCmicrO|bitargeting_May_2021|CoMeTa|DIANA|MBStar|MirAncesTar|miranda_May_2021|miRcode|miRDB_v6|MiRNATIP|MirSNPInTarget|miRTar2GO|MirTar2|mirzag|MultiMiTar|PACCMIT|PITA_May_2021|TargetScan_v7_2
SPSB1	Q96BD6		hsa-miR-96-5p	0.859765	17	Very High	BCmicrO|bitargeting_May_2021|CoMeTa|DIANA|MirAncesTar|miranda_May_2021|mirbase|miRcode|miRDB_v6|MiRNATIP|miRTar2GO|MirTar2|mirzag|MultiMiTar|PACCMIT|RNA22|TargetScan_v7_2
WRNIP1	Q96S55		hsa-miR-22-3p	0.859761	16	Very High	BCmicrO|bitargeting_May_2021|CoMeTa|Cupid|DIANA|MirAncesTar|miranda_May_2021|mirbase|miRcode|mirCoX|miRDB_v6|miRTar2GO|mirzag|MultiMiTar|RNA22|TargetScan_v7_2
CUL2	Q13617		hsa-miR-154-5p	0.859588	14	Very High	BCmicrO|bitargeting_May_2021|Cupid|DIANA|MBStar|MirAncesTar|miranda_May_2021|mirbase|miRDB_v6|MiRNATIP|MirTar2|mirzag|PACCMIT|TargetScan_v7_2
ARHGEF12	Q9NZN5		hsa-miR-22-3p	0.859343	17	Very High	BCmicrO|bitargeting_May_2021|CoMeTa|Cupid|DIANA|MirAncesTar|miranda_May_2021|miRcode|mirCoX|MiRNATIP|miRTar2GO|MirTar2|mirzag|MultiMiTar|PACCMIT|PITA_May_2021|TargetScan_v7_2
RGS2	P41220		hsa-miR-22-3p	0.859219	15	Very High	BCmicrO|bitargeting_May_2021|CoMeTa|Cupid|DIANA|MBStar|MirAncesTar|miranda_May_2021|miRcode|mirCoX|miRDB_v6|MirTar2|mirzag|MultiMiTar|TargetScan_v7_2
YIPF4	Q9BSR8		hsa-miR-363-3p	0.858854	16	Very High	BCmicrO|bitargeting_May_2021|CoMeTa|Cupid|DIANA|MirAncesTar|miRcode|miRDB_v6|MiRNATIP|MirSNPInTarget|miRTar2GO|MirTar2|mirzag|PACCMIT|RNA22|TargetScan_v7_2
ANP32E	Q9BTT0		hsa-miR-363-3p	0.858813	16	Very High	BCmicrO|bitargeting_May_2021|CoMeTa|DIANA|MBStar|MirAncesTar|mirbase|miRcode|miRDB_v6|MiRNATIP|miRTar2GO|MirTar2|mirzag|MultiMiTar|PACCMIT|TargetScan_v7_2
ATP6V1G1	O75348		hsa-miR-376a-3p	0.858783	15	Very High	BCmicrO|CoMeTa|Cupid|DIANA|MBStar|MirAncesTar|miRDB_v6|MiRNATIP|MirSNPInTarget|miRTar2GO|MirTar2|mirzag|MultiMiTar|PACCMIT|TargetScan_v7_2
TMF1	P82094		hsa-miR-92a-3p	0.8587	14	Very High	BCmicrO|CoMeTa|DIANA|MBStar|MirAncesTar|miranda_May_2021|mirbase|miRDB_v6|MiRNATIP|miRTar2GO|MirTar2|mirzag|MultiMiTar|TargetScan_v7_2
MECOM	Q03112		hsa-miR-96-5p	0.85864	15	Very High	BCmicrO|bitargeting_May_2021|Cupid|DIANA|MBStar|MirAncesTar|miranda_May_2021|miRcode|miRDB_v6|miRTar2GO|MirTar2|mirzag|PACCMIT|RNA22|TargetScan_v7_2
PLEKHA1	Q9HB21		hsa-miR-363-3p	0.858636	15	Very High	BCmicrO|bitargeting_May_2021|CoMeTa|DIANA|MBStar|MirAncesTar|miRcode|miRDB_v6|MiRNATIP|miRTar2GO|MirTar2|mirzag|MultiMiTar|PACCMIT|TargetScan_v7_2
CYTH3	O43739		hsa-miR-22-3p	0.85863	15	Very High	BCmicrO|bitargeting_May_2021|CoMeTa|DIANA|MirAncesTar|miranda_May_2021|miRcode|mirCoX|miRDB_v6|mirmap_May_2021|miRTar2GO|MirTar2|mirzag|MultiMiTar|TargetScan_v7_2
MARK1	Q9P0L2		hsa-miR-363-3p	0.85852	16	Very High	BCmicrO|bitargeting_May_2021|CoMeTa|Cupid|DIANA|MBStar|MirAncesTar|mirbase|miRcode|miRDB_v6|miRTar2GO|MirTar2|mirzag|MultiMiTar|PACCMIT|TargetScan_v7_2
NFIA	Q12857		hsa-miR-363-3p	0.858322	14	Very High	BCmicrO|Cupid|DIANA|MBStar|MirAncesTar|mirbase|miRcode|miRDB_v6|MiRNATIP|miRTar2GO|MirTar2|mirzag|PACCMIT|TargetScan_v7_2
BNC2	Q6ZN30		hsa-miR-96-5p	0.8582	16	Very High	BCmicrO|bitargeting_May_2021|CoMeTa|Cupid|DIANA|MBStar|MirAncesTar|miranda_May_2021|miRcode|miRDB_v6|MiRNATIP|miRTar2GO|mirzag|MultiMiTar|RNA22|TargetScan_v7_2
BACH2	Q9BYV9		hsa-miR-96-5p	0.858165	16	Very High	BCmicrO|CoMeTa|Cupid|DIANA|MBStar|MirAncesTar|miranda_May_2021|miRcode|MiRNATIP|MirSNPInTarget|miRTar2GO|mirzag|MultiMiTar|PACCMIT|RNA22|TargetScan_v7_2
RAD21	O60216		hsa-miR-92a-3p	0.858109	15	Very High	BCmicrO|CoMeTa|Cupid|DIANA|MBStar|MirAncesTar|miranda_May_2021|mirbase|miRDB_v6|MiRNATIP|miRTar2GO|MirTar2|mirzag|PACCMIT|TargetScan_v7_2
BAZ2B	Q9UIF8		hsa-miR-92a-3p	0.858004	18	Very High	BCmicrO|bitargeting_May_2021|CoMeTa|Cupid|DIANA|MBStar|MirAncesTar|miranda_May_2021|mirbase|miRDB_v6|MiRNATIP|miRTar2GO|MirTar2|mirzag|MultiMiTar|PACCMIT|RNA22|TargetScan_v7_2
ITPR1	Q14643		hsa-miR-363-3p	0.857962	15	Very High	BCmicrO|CoMeTa|Cupid|DIANA|MBStar|MirAncesTar|mirbase|miRcode|miRDB_v6|MiRNATIP|miRTar2GO|MirTar2|mirzag|MultiMiTar|TargetScan_v7_2
HOXA5	P20719		hsa-miR-96-5p	0.857857	16	Very High	BCmicrO|bitargeting_May_2021|CoMeTa|Cupid|DIANA|MirAncesTar|miranda_May_2021|mirbase|miRcode|miRDB_v6|MiRNATIP|miRTar2GO|mirzag|PACCMIT|PITA_May_2021|TargetScan_v7_2
DYRK2	Q92630		hsa-miR-363-3p	0.857796	15	Very High	BCmicrO|CoMeTa|Cupid|DIANA|MBStar|MirAncesTar|miRcode|miRDB_v6|MiRNATIP|miRTar2GO|MirTar2|mirzag|MultiMiTar|PACCMIT|TargetScan_v7_2
TACC1	O75410		hsa-miR-96-5p	0.857672	18	Very High	BCmicrO|CoMeTa|Cupid|DIANA|MBStar|MirAncesTar|miranda_May_2021|miRcode|miRDB_v6|MiRNATIP|MirSNPInTarget|miRTar2GO|MirTar2|mirzag|MultiMiTar|PACCMIT|PITA_May_2021|TargetScan_v7_2
MIA3	Q5JRA6		hsa-miR-92a-3p	0.857575	15	Very High	BCmicrO|CoMeTa|Cupid|DIANA|MBStar|MirAncesTar|miranda_May_2021|mirbase|miRDB_v6|MiRNATIP|miRTar2GO|MirTar2|mirzag|RNA22|TargetScan_v7_2
ZFC3H1	O60293		hsa-miR-92a-3p	0.857501	15	Very High	BCmicrO|CoMeTa|Cupid|DIANA|MBStar|MirAncesTar|miranda_May_2021|miRDB_v6|MiRNATIP|MirSNPInTarget|miRTar2GO|MirTar2|mirzag|PACCMIT|TargetScan_v7_2
WIPI2	Q9Y4P8		hsa-miR-96-5p	0.857478	14	Very High	BCmicrO|CoMeTa|Cupid|DIANA|MBStar|MirAncesTar|miranda_May_2021|miRcode|miRDB_v6|MiRNATIP|miRTar2GO|mirzag|MultiMiTar|TargetScan_v7_2
CRKL	P46109		hsa-miR-96-5p	0.857455	17	Very High	BCmicrO|CoMeTa|Cupid|DIANA|MBStar|MirAncesTar|miranda_May_2021|miRcode|miRDB_v6|MiRNATIP|MirSNPInTarget|miRTar2GO|mirzag|MultiMiTar|PACCMIT|RNA22|TargetScan_v7_2
CPEB3	Q8NE35		hsa-miR-363-3p	0.857455	15	Very High	BCmicrO|bitargeting_May_2021|CoMeTa|Cupid|DIANA|MBStar|MirAncesTar|miRcode|miRDB_v6|MiRNATIP|miRTar2GO|mirzag|MultiMiTar|RNA22|TargetScan_v7_2
SNN	O75324		hsa-miR-363-3p	0.857318	13	Very High	BCmicrO|CoMeTa|Cupid|DIANA|MBStar|MirAncesTar|miRcode|miRDB_v6|miRTar2GO|MirTar2|mirzag|PACCMIT|TargetScan_v7_2
MYCBP2	O75592		hsa-miR-92a-3p	0.857038	16	Very High	BCmicrO|CoMeTa|Cupid|DIANA|MBStar|MirAncesTar|miranda_May_2021|mirbase|miRDB_v6|MiRNATIP|MirTar2|mirzag|MultiMiTar|PACCMIT|RNA22|TargetScan_v7_2
PCDH11X	Q9BZA7		hsa-miR-92a-3p	0.857029	17	Very High	BCmicrO|bitargeting_May_2021|CoMeTa|Cupid|DIANA|MBStar|MirAncesTar|miranda_May_2021|mirbase|miRDB_v6|miRTar2GO|MirTar2|mirzag|MultiMiTar|PACCMIT|RNA22|TargetScan_v7_2
PCMTD1	Q96MG8		hsa-miR-363-3p	0.85697	15	Very High	BCmicrO|Cupid|DIANA|MBStar|MirAncesTar|miRcode|miRDB_v6|MiRNATIP|MirSNPInTarget|miRTar2GO|MirTar2|mirzag|PACCMIT|RNA22|TargetScan_v7_2
SOX6	P35712		hsa-miR-96-5p	0.856757	14	Very High	BCmicrO|Cupid|DIANA|MBStar|MirAncesTar|miranda_May_2021|miRcode|miRDB_v6|MiRNATIP|MirTar2|mirzag|MultiMiTar|PACCMIT|TargetScan_v7_2
DNAJA2	O60884		hsa-miR-494-3p	0.856471	16	Very High	BCmicrO|CoMeTa|Cupid|DIANA|MBStar|MirAncesTar|miranda_May_2021|mirbase|miRDB_v6|mirmap_May_2021|MiRNATIP|miRTar2GO|MirTar2|mirzag|PACCMIT|TargetScan_v7_2
PTEN	P60484		hsa-miR-363-3p	0.856446	14	Very High	BCmicrO|CoMeTa|DIANA|MBStar|MirAncesTar|miRcode|miRDB_v6|MiRNATIP|miRTar2GO|MirTar2|mirzag|MultiMiTar|PACCMIT|TargetScan_v7_2
CREB3L2	Q70SY1		hsa-miR-96-5p	0.856427	16	Very High	BCmicrO|bitargeting_May_2021|CoMeTa|DIANA|MirAncesTar|miranda_May_2021|miRcode|miRDB_v6|MiRNATIP|miRTar2GO|MirTar2|mirzag|MultiMiTar|PACCMIT|RNA22|TargetScan_v7_2
PRRX1	P54821		hsa-miR-96-5p	0.855824	13	Very High	BCmicrO|CoMeTa|Cupid|DIANA|MBStar|MirAncesTar|miranda_May_2021|miRcode|miRDB_v6|MiRNATIP|MultiMiTar|PACCMIT|TargetScan_v7_2
CDK6	Q00534		hsa-miR-502-3p	0.855785	15	Very High	BCmicrO|bitargeting_May_2021|CoMeTa|DIANA|MBStar|MirAncesTar|miranda_May_2021|miRDB_v6|MirSNPInTarget|miRTar2GO|MirTar2|mirzag|MultiMiTar|PACCMIT|TargetScan_v7_2
PPM1K	Q8N3J5		hsa-miR-22-3p	0.855774	17	Very High	BCmicrO|bitargeting_May_2021|DIANA|MBStar|MirAncesTar|miranda_May_2021|mirbase|miRcode|mirCoX|miRDB_v6|miRTar2GO|MirTar2|mirzag|MultiMiTar|PITA_May_2021|RNA22|TargetScan_v7_2
LATS2	Q9NRM7		hsa-miR-363-3p	0.855587	13	Very High	BCmicrO|bitargeting_May_2021|Cupid|DIANA|MBStar|MirAncesTar|miRcode|miRDB_v6|MiRNATIP|miRTar2GO|MirTar2|PACCMIT|TargetScan_v7_2
APPL1	Q9UKG1		hsa-miR-363-3p	0.855564	15	Very High	BCmicrO|bitargeting_May_2021|CoMeTa|DIANA|MBStar|MirAncesTar|miRcode|miRDB_v6|MiRNATIP|miRTar2GO|MirTar2|mirzag|MultiMiTar|PACCMIT|TargetScan_v7_2
ROBO2	Q9HCK4		hsa-miR-92a-3p	0.855404	17	Very High	BCmicrO|CoMeTa|Cupid|DIANA|MBStar|MirAncesTar|miranda_May_2021|miRDB_v6|MiRNATIP|miRTar2GO|MirTar2|mirzag|MultiMiTar|PACCMIT|PITA_May_2021|RNA22|TargetScan_v7_2
PCMTD1	Q96MG8		hsa-miR-92a-3p	0.855374	16	Very High	BCmicrO|bitargeting_May_2021|Cupid|DIANA|MBStar|MirAncesTar|miranda_May_2021|miRDB_v6|MiRNATIP|MirSNPInTarget|miRTar2GO|MirTar2|mirzag|PACCMIT|RNA22|TargetScan_v7_2
CA10	Q9NS85		hsa-miR-185-5p	0.855342	15	Very High	BCmicrO|bitargeting_May_2021|CoMeTa|DIANA|MBStar|MirAncesTar|miranda_May_2021|miRDB_v6|mirmap_May_2021|MiRNATIP|MirTar2|mirzag|MultiMiTar|PACCMIT|TargetScan_v7_2
SCYL3	Q8IZE3		hsa-miR-22-3p	0.855317	18	Very High	BCmicrO|bitargeting_May_2021|CoMeTa|Cupid|DIANA|MBStar|MirAncesTar|miranda_May_2021|mirbase|miRcode|mirCoX|miRDB_v6|mirmap_May_2021|MiRNATIP|miRTar2GO|mirzag|MultiMiTar|TargetScan_v7_2
BCL11B	Q9C0K0		hsa-miR-92a-3p	0.855273	16	Very High	BCmicrO|CoMeTa|Cupid|DIANA|MBStar|MirAncesTar|miranda_May_2021|miRDB_v6|MiRNATIP|miRTar2GO|MirTar2|mirzag|MultiMiTar|PACCMIT|RNA22|TargetScan_v7_2
MAGI2	Q86UL8		hsa-miR-22-3p	0.855257	13	Very High	BCmicrO|CoMeTa|Cupid|DIANA|MBStar|MirAncesTar|miranda_May_2021|miRcode|mirCoX|miRDB_v6|MultiMiTar|PACCMIT|TargetScan_v7_2
FRY	Q5TBA9		hsa-miR-363-3p	0.855116	16	Very High	BCmicrO|bitargeting_May_2021|CoMeTa|Cupid|DIANA|MBStar|MirAncesTar|mirbase|miRcode|miRDB_v6|MiRNATIP|MirTar2|mirzag|PACCMIT|RNA22|TargetScan_v7_2
RIC1	Q4ADV7		hsa-miR-92a-3p	0.854922	15	Very High	BCmicrO|Cupid|DIANA|MBStar|MirAncesTar|miranda_May_2021|miRDB_v6|MiRNATIP|miRTar2GO|MirTar2|mirzag|PACCMIT|PITA_May_2021|RNA22|TargetScan_v7_2
SUN1	O94901		hsa-miR-363-3p	0.854838	15	Very High	BCmicrO|bitargeting_May_2021|CoMeTa|Cupid|MBStar|MirAncesTar|mirbase|miRcode|MiRNATIP|MirSNPInTarget|miRTar2GO|MirTar2|mirzag|PACCMIT|TargetScan_v7_2
UBE2D2	P62837		hsa-miR-409-3p	0.854813	17	Very High	BCmicrO|CoMeTa|Cupid|DIANA|MBStar|MirAncesTar|miranda_May_2021|mirbase|miRDB_v6|MiRNATIP|miRTar2GO|MirTar2|mirzag|MultiMiTar|PACCMIT|RNA22|TargetScan_v7_2
PCDHA4	Q9UN74		hsa-miR-185-5p	0.854575	17	Very High	BCmicrO|bitargeting_May_2021|DIANA|MBStar|MirAncesTar|miranda_May_2021|miRDB_v6|mirmap_May_2021|MiRNATIP|miRTar2GO|MirTar2|mirzag|MultiMiTar|PACCMIT|PITA_May_2021|RNA22|TargetScan_v7_2
NFATC3	Q12968		hsa-miR-185-5p	0.854566	19	Very High	BCmicrO|bitargeting_May_2021|CoMeTa|Cupid|DIANA|MirAncesTar|miranda_May_2021|mirbase|miRDB_v6|mirmap_May_2021|MiRNATIP|miRTar2GO|MirTar2|mirzag|MultiMiTar|PACCMIT|PITA_May_2021|RNA22|TargetScan_v7_2
RYBP	Q8N488		hsa-miR-376a-3p	0.854498	14	Very High	BCmicrO|CoMeTa|Cupid|DIANA|MBStar|MirAncesTar|miRDB_v6|MiRNATIP|miRTar2GO|MirTar2|mirzag|MultiMiTar|PACCMIT|TargetScan_v7_2
FN1	P02751		hsa-miR-96-5p	0.854296	14	Very High	BCmicrO|CoMeTa|Cupid|DIANA|MirAncesTar|miranda_May_2021|miRcode|miRDB_v6|MiRNATIP|MirTar2|mirzag|MultiMiTar|RNA22|TargetScan_v7_2
GALNT7	Q86SF2		hsa-miR-494-3p	0.854274	16	Very High	BCmicrO|bitargeting_May_2021|CoMeTa|Cupid|DIANA|MBStar|MirAncesTar|miranda_May_2021|miRDB_v6|mirmap_May_2021|miRTar2GO|MirTar2|mirzag|MultiMiTar|PACCMIT|TargetScan_v7_2
SGPP1	Q9BX95		hsa-miR-92a-3p	0.85426	15	Very High	BCmicrO|CoMeTa|Cupid|DIANA|MBStar|MirAncesTar|miranda_May_2021|miRDB_v6|MiRNATIP|miRTar2GO|MirTar2|mirzag|MultiMiTar|PACCMIT|TargetScan_v7_2
MYLIP	Q8WY64		hsa-miR-363-3p	0.854229	16	Very High	BCmicrO|bitargeting_May_2021|CoMeTa|Cupid|DIANA|MBStar|MirAncesTar|miRcode|miRDB_v6|MiRNATIP|MirSNPInTarget|miRTar2GO|MirTar2|mirzag|RNA22|TargetScan_v7_2
ADM	P35318		hsa-miR-363-3p	0.85405	15	Very High	BCmicrO|CoMeTa|Cupid|DIANA|MirAncesTar|mirbase|miRcode|miRDB_v6|MiRNATIP|miRTar2GO|MirTar2|mirzag|PACCMIT|RNA22|TargetScan_v7_2
MORF4L1	Q9UBU8		hsa-miR-96-5p	0.854035	18	Very High	BCmicrO|bitargeting_May_2021|CoMeTa|Cupid|DIANA|MBStar|MirAncesTar|miranda_May_2021|mirbase|miRcode|miRDB_v6|MiRNATIP|miRTar2GO|MirTar2|mirzag|PACCMIT|RNA22|TargetScan_v7_2
KHNYN	O15037		hsa-miR-22-3p	0.854006	16	Very High	BCmicrO|CoMeTa|DIANA|MBStar|MirAncesTar|miranda_May_2021|miRcode|mirCoX|miRDB_v6|mirmap_May_2021|miRTar2GO|mirzag|MultiMiTar|PACCMIT|RNA22|TargetScan_v7_2
CDKN1C	P49918		hsa-miR-363-3p	0.853614	15	Very High	BCmicrO|CoMeTa|DIANA|MBStar|MirAncesTar|mirbase|miRcode|miRDB_v6|MiRNATIP|MirSNPInTarget|miRTar2GO|MirTar2|mirzag|PACCMIT|TargetScan_v7_2
HERPUD2	Q9BSE4		hsa-miR-363-3p	0.853602	12	Very High	BCmicrO|DIANA|MirAncesTar|mirbase|miRcode|miRDB_v6|MiRNATIP|miRTar2GO|MirTar2|mirzag|PACCMIT|TargetScan_v7_2
CPEB4	Q17RY0		hsa-miR-363-3p	0.853317	14	Very High	BCmicrO|Cupid|DIANA|MBStar|MirAncesTar|miRcode|miRDB_v6|MiRNATIP|miRTar2GO|mirzag|MultiMiTar|PACCMIT|RNA22|TargetScan_v7_2
NSMAF	Q92636		hsa-miR-363-3p	0.853252	15	Very High	BCmicrO|bitargeting_May_2021|CoMeTa|Cupid|DIANA|MirAncesTar|mirbase|miRcode|miRDB_v6|MiRNATIP|MirTar2|mirzag|PACCMIT|RNA22|TargetScan_v7_2
YWHAZ	P63104		hsa-miR-22-3p	0.852785	18	Very High	BCmicrO|bitargeting_May_2021|CoMeTa|DIANA|MBStar|MirAncesTar|miranda_May_2021|miRcode|mirCoX|miRDB_v6|mirmap_May_2021|MiRNATIP|miRTar2GO|mirzag|MultiMiTar|PACCMIT|RNA22|TargetScan_v7_2
PTEN	P60484		hsa-miR-92a-3p	0.852697	15	Very High	BCmicrO|CoMeTa|Cupid|DIANA|MBStar|MirAncesTar|miranda_May_2021|miRDB_v6|MiRNATIP|miRTar2GO|MirTar2|mirzag|MultiMiTar|PACCMIT|TargetScan_v7_2
PAFAH1B1	P43034		hsa-miR-376c-3p	0.852596	14	Very High	CoMeTa|Cupid|DIANA|MirAncesTar|miRDB_v6|mirmap_May_2021|MiRNATIP|miRTar2GO|MirTar2|mirzag|MultiMiTar|PACCMIT|RNA22|TargetScan_v7_2
MED13	Q9UHV7		hsa-miR-369-3p	0.852391	13	Very High	BCmicrO|CoMeTa|Cupid|DIANA|MBStar|MirAncesTar|miranda_May_2021|miRDB_v6|MiRNATIP|MirTar2|mirzag|PACCMIT|TargetScan_v7_2
DAB2IP	Q5VWQ8		hsa-miR-363-3p	0.85232	14	Very High	BCmicrO|bitargeting_May_2021|Cupid|DIANA|MirAncesTar|mirbase|miRcode|miRDB_v6|MiRNATIP|miRTar2GO|mirzag|MultiMiTar|PACCMIT|TargetScan_v7_2
SLC16A9	Q7RTY1		hsa-miR-96-5p	0.852225	15	Very High	BCmicrO|Cupid|DIANA|MBStar|MirAncesTar|miranda_May_2021|miRcode|miRDB_v6|MiRNATIP|MirTar2|mirzag|MultiMiTar|PACCMIT|RNA22|TargetScan_v7_2
CACNA2D2	Q9NY47		hsa-miR-96-5p	0.851719	15	Very High	BCmicrO|bitargeting_May_2021|CoMeTa|Cupid|DIANA|MBStar|MirAncesTar|miranda_May_2021|miRcode|miRDB_v6|MirTar2|mirzag|PACCMIT|RNA22|TargetScan_v7_2
MBLAC2	Q68D91		hsa-miR-96-5p	0.85157	15	Very High	BCmicrO|bitargeting_May_2021|Cupid|DIANA|MBStar|MirAncesTar|miranda_May_2021|miRcode|miRDB_v6|MiRNATIP|miRTar2GO|MirTar2|mirzag|MultiMiTar|TargetScan_v7_2
HBP1	O60381		hsa-miR-96-5p	0.851422	15	Very High	BCmicrO|bitargeting_May_2021|CoMeTa|Cupid|DIANA|MBStar|MirAncesTar|miranda_May_2021|mirbase|miRcode|miRDB_v6|MiRNATIP|miRTar2GO|mirzag|TargetScan_v7_2
RALB	P11234		hsa-miR-96-5p	0.851346	14	Very High	BCmicrO|bitargeting_May_2021|CoMeTa|DIANA|MBStar|MirAncesTar|miranda_May_2021|miRcode|miRDB_v6|MiRNATIP|miRTar2GO|mirzag|MultiMiTar|TargetScan_v7_2
SOCS6	O14544		hsa-miR-494-3p	0.851208	16	Very High	BCmicrO|bitargeting_May_2021|CoMeTa|Cupid|DIANA|MBStar|MirAncesTar|miranda_May_2021|miRDB_v6|mirmap_May_2021|MiRNATIP|MirTar2|mirzag|MultiMiTar|PACCMIT|TargetScan_v7_2
INSIG2	Q9Y5U4		hsa-miR-96-5p	0.850873	12	Very High	BCmicrO|CoMeTa|DIANA|MirAncesTar|miranda_May_2021|miRcode|MiRNATIP|MirTar2|mirzag|MultiMiTar|PACCMIT|TargetScan_v7_2
KAT6A	Q92794		hsa-miR-22-3p	0.850866	20	Very High	BCmicrO|bitargeting_May_2021|CoMeTa|Cupid|DIANA|MBStar|MirAncesTar|miranda_May_2021|miRcode|mirCoX|miRDB_v6|mirmap_May_2021|MiRNATIP|MirSNPInTarget|miRTar2GO|mirzag|MultiMiTar|PACCMIT|RNA22|TargetScan_v7_2
FNBP4	Q8N3X1		hsa-miR-22-3p	0.850851	18	Very High	BCmicrO|bitargeting_May_2021|CoMeTa|Cupid|DIANA|MBStar|MirAncesTar|miranda_May_2021|mirbase|miRcode|mirCoX|miRDB_v6|miRTar2GO|mirzag|MultiMiTar|PITA_May_2021|RNA22|TargetScan_v7_2
VEGFA	P15692		hsa-miR-299-3p	0.850837	17	Very High	BCmicrO|bitargeting_May_2021|CoMeTa|Cupid|DIANA|MBStar|MirAncesTar|miranda_May_2021|mirCoX|miRDB_v6|MiRNATIP|miRTar2GO|MirTar2|mirzag|MultiMiTar|PACCMIT|TargetScan_v7_2
GPHN	Q9NQX3		hsa-miR-96-5p	0.850808	16	Very High	BCmicrO|bitargeting_May_2021|CoMeTa|Cupid|DIANA|MirAncesTar|miranda_May_2021|mirbase|miRcode|miRDB_v6|MiRNATIP|miRTar2GO|mirzag|PITA_May_2021|RNA22|TargetScan_v7_2
PPM1F	P49593		hsa-miR-96-5p	0.850756	15	Very High	BCmicrO|bitargeting_May_2021|CoMeTa|DIANA|MirAncesTar|miranda_May_2021|miRcode|miRDB_v6|MiRNATIP|MirSNPInTarget|miRTar2GO|mirzag|MultiMiTar|PACCMIT|TargetScan_v7_2
ARHGAP5	Q13017		hsa-miR-494-3p	0.850751	14	Very High	BCmicrO|CoMeTa|DIANA|MBStar|MirAncesTar|miranda_May_2021|miRDB_v6|mirmap_May_2021|MiRNATIP|MirTar2|mirzag|MultiMiTar|PACCMIT|TargetScan_v7_2
UCK2	Q9BZX2		hsa-miR-96-5p	0.850666	14	Very High	BCmicrO|CoMeTa|Cupid|MBStar|MirAncesTar|miranda_May_2021|mirbase|miRcode|miRDB_v6|MiRNATIP|miRTar2GO|MirTar2|mirzag|TargetScan_v7_2
NEFH	P12036		hsa-miR-363-3p	0.850552	12	Very High	BCmicrO|CoMeTa|Cupid|DIANA|MirAncesTar|mirbase|miRcode|miRDB_v6|MiRNATIP|miRTar2GO|MirTar2|TargetScan_v7_2
PCDHA2	Q9Y5H9		hsa-miR-185-5p	0.850513	16	Very High	BCmicrO|bitargeting_May_2021|CoMeTa|DIANA|MBStar|MirAncesTar|miranda_May_2021|miRDB_v6|mirmap_May_2021|MiRNATIP|miRTar2GO|MirTar2|mirzag|MultiMiTar|PITA_May_2021|TargetScan_v7_2
ZEB2	O60315		hsa-miR-369-3p	0.850477	14	Very High	BCmicrO|CoMeTa|Cupid|DIANA|MBStar|MirAncesTar|miranda_May_2021|miRDB_v6|MiRNATIP|MirSNPInTarget|MirTar2|mirzag|PACCMIT|TargetScan_v7_2
PAX9	P55771		hsa-miR-363-3p	0.850315	13	Very High	BCmicrO|CoMeTa|Cupid|DIANA|MBStar|MirAncesTar|mirbase|miRcode|miRTar2GO|MirTar2|mirzag|PACCMIT|TargetScan_v7_2
PTGER3	P43115		hsa-miR-96-5p	0.850245	14	Very High	BCmicrO|bitargeting_May_2021|CoMeTa|DIANA|MBStar|MirAncesTar|miranda_May_2021|miRcode|MirTar2|mirzag|MultiMiTar|PACCMIT|RNA22|TargetScan_v7_2
NTN4	Q9HB63		hsa-miR-96-5p	0.850148	14	Very High	BCmicrO|DIANA|MirAncesTar|miranda_May_2021|mirbase|miRcode|miRDB_v6|MiRNATIP|MirTar2|mirzag|MultiMiTar|PACCMIT|RNA22|TargetScan_v7_2
ANP32E	Q9BTT0		hsa-miR-92a-3p	0.850147	16	Very High	BCmicrO|CoMeTa|Cupid|DIANA|MBStar|MirAncesTar|miranda_May_2021|mirbase|miRDB_v6|MiRNATIP|miRTar2GO|MirTar2|mirzag|MultiMiTar|PACCMIT|TargetScan_v7_2
SGK3	Q96BR1		hsa-miR-363-3p	0.849717	15	Very High	BCmicrO|CoMeTa|Cupid|DIANA|MBStar|MirAncesTar|miRcode|miRDB_v6|MiRNATIP|miRTar2GO|MirTar2|mirzag|MultiMiTar|PACCMIT|TargetScan_v7_2
FUT9	Q9Y231		hsa-miR-22-3p	0.849708	14	Very High	BCmicrO|bitargeting_May_2021|CoMeTa|Cupid|MBStar|MirAncesTar|miranda_May_2021|miRcode|mirCoX|miRDB_v6|MiRNATIP|MirTar2|mirzag|TargetScan_v7_2
C21orf91	Q9NYK6		hsa-miR-92a-3p	0.849548	15	Very High	BCmicrO|CoMeTa|Cupid|DIANA|MBStar|MirAncesTar|miranda_May_2021|miRDB_v6|MiRNATIP|miRTar2GO|MirTar2|mirzag|MultiMiTar|PACCMIT|TargetScan_v7_2
ZBTB39	O15060		hsa-miR-22-3p	0.849509	16	Very High	BCmicrO|bitargeting_May_2021|CoMeTa|DIANA|MirAncesTar|miranda_May_2021|miRcode|mirCoX|miRDB_v6|MirSNPInTarget|miRTar2GO|MirTar2|mirzag|PACCMIT|PITA_May_2021|TargetScan_v7_2
PPCS	Q9HAB8		hsa-miR-363-3p	0.849411	13	Very High	BCmicrO|CoMeTa|Cupid|DIANA|MirAncesTar|mirbase|miRcode|miRDB_v6|MiRNATIP|miRTar2GO|MirTar2|PACCMIT|TargetScan_v7_2
NUS1	Q96E22		hsa-miR-96-5p	0.849214	13	Very High	BCmicrO|Cupid|DIANA|MBStar|MirAncesTar|miranda_May_2021|miRcode|miRDB_v6|MiRNATIP|miRTar2GO|mirzag|PACCMIT|TargetScan_v7_2
YIPF4	Q9BSR8		hsa-miR-92a-3p	0.849187	17	Very High	BCmicrO|bitargeting_May_2021|CoMeTa|Cupid|DIANA|MirAncesTar|miranda_May_2021|mirbase|miRDB_v6|MiRNATIP|MirSNPInTarget|miRTar2GO|MirTar2|mirzag|PACCMIT|RNA22|TargetScan_v7_2
DKK3	Q9UBP4		hsa-miR-92a-3p	0.84915	14	Very High	BCmicrO|bitargeting_May_2021|CoMeTa|Cupid|DIANA|MirAncesTar|miranda_May_2021|mirbase|miRDB_v6|MirSNPInTarget|miRTar2GO|PACCMIT|PITA_May_2021|TargetScan_v7_2
KLHDC10	Q6PID8		hsa-miR-363-3p	0.849123	14	Very High	BCmicrO|CoMeTa|Cupid|DIANA|MBStar|MirAncesTar|miRcode|miRDB_v6|MiRNATIP|miRTar2GO|MirTar2|PACCMIT|RNA22|TargetScan_v7_2
RGS17	Q9UGC6		hsa-miR-92a-3p	0.849031	13	Very High	BCmicrO|CoMeTa|Cupid|DIANA|MirAncesTar|miranda_May_2021|miRDB_v6|MiRNATIP|miRTar2GO|MirTar2|mirzag|RNA22|TargetScan_v7_2
DSTYK	Q6XUX3		hsa-miR-363-3p	0.848991	15	Very High	BCmicrO|CoMeTa|Cupid|DIANA|MBStar|MirAncesTar|miRcode|miRDB_v6|MiRNATIP|miRTar2GO|MirTar2|mirzag|MultiMiTar|RNA22|TargetScan_v7_2
EXT1	Q16394		hsa-miR-96-5p	0.848972	15	Very High	BCmicrO|bitargeting_May_2021|CoMeTa|DIANA|MirAncesTar|miranda_May_2021|miRcode|miRDB_v6|MiRNATIP|miRTar2GO|MirTar2|MultiMiTar|PACCMIT|RNA22|TargetScan_v7_2
SLC18A1	P54219		hsa-miR-96-5p	0.848949	13	Very High	BCmicrO|CoMeTa|Cupid|DIANA|MBStar|MirAncesTar|miRcode|MiRNATIP|MirTar2|mirzag|MultiMiTar|PACCMIT|TargetScan_v7_2
FZD10	Q9ULW2		hsa-miR-363-3p	0.848817	13	Very High	BCmicrO|CoMeTa|Cupid|DIANA|MBStar|MirAncesTar|miRcode|miRDB_v6|MiRNATIP|miRTar2GO|mirzag|PACCMIT|TargetScan_v7_2
HNRNPA0	Q13151		hsa-miR-376a-3p	0.848783	14	Very High	BCmicrO|bitargeting_May_2021|Cupid|DIANA|MBStar|MirAncesTar|miRDB_v6|MiRNATIP|MirTar2|mirzag|MultiMiTar|PACCMIT|RNA22|TargetScan_v7_2
LRP12	Q9Y561		hsa-miR-493-5p	0.848221	12	Very High	Cupid|DIANA|MBStar|MirAncesTar|miranda_May_2021|miRDB_v6|MiRNATIP|MirSNPInTarget|MirTar2|mirzag|PACCMIT|TargetScan_v7_2
SEC63	Q9UGP8		hsa-miR-502-3p	0.848166	14	Very High	BCmicrO|bitargeting_May_2021|CoMeTa|DIANA|MBStar|MirAncesTar|miranda_May_2021|miRDB_v6|MiRNATIP|MirSNPInTarget|MirTar2|mirzag|RNA22|TargetScan_v7_2
ITGA6	P23229		hsa-miR-363-3p	0.848079	14	Very High	BCmicrO|CoMeTa|Cupid|DIANA|MBStar|MirAncesTar|miRcode|miRDB_v6|MiRNATIP|miRTar2GO|MirTar2|mirzag|PACCMIT|TargetScan_v7_2
BSDC1	Q9NW68		hsa-miR-92a-3p	0.848025	14	Very High	BCmicrO|CoMeTa|Cupid|DIANA|MBStar|MirAncesTar|miranda_May_2021|miRDB_v6|MiRNATIP|miRTar2GO|MirTar2|mirzag|PACCMIT|TargetScan_v7_2
ASH1L	Q9NR48		hsa-miR-96-5p	0.848005	17	Very High	BCmicrO|CoMeTa|Cupid|DIANA|MBStar|MirAncesTar|miranda_May_2021|miRcode|miRDB_v6|MiRNATIP|miRTar2GO|MirTar2|mirzag|MultiMiTar|PACCMIT|RNA22|TargetScan_v7_2
KLF2	Q9Y5W3		hsa-miR-92a-3p	0.847888	14	Very High	BCmicrO|CoMeTa|Cupid|DIANA|MirAncesTar|miranda_May_2021|mirbase|miRDB_v6|MiRNATIP|miRTar2GO|MirTar2|mirzag|PACCMIT|TargetScan_v7_2
JOSD1	Q15040		hsa-miR-363-3p	0.847792	15	Very High	BCmicrO|bitargeting_May_2021|CoMeTa|DIANA|MirAncesTar|miRcode|miRDB_v6|MiRNATIP|miRTar2GO|MirTar2|mirzag|MultiMiTar|PACCMIT|RNA22|TargetScan_v7_2
RNF141	Q8WVD5		hsa-miR-92a-3p	0.847695	16	Very High	BCmicrO|bitargeting_May_2021|CoMeTa|DIANA|MBStar|MirAncesTar|miranda_May_2021|miRDB_v6|MiRNATIP|miRTar2GO|MirTar2|mirzag|MultiMiTar|PACCMIT|PITA_May_2021|TargetScan_v7_2
ARL1	P40616		hsa-miR-323a-3p	0.847631	11	Very High	BCmicrO|CoMeTa|Cupid|DIANA|MirAncesTar|mirbase|miRDB_v6|MirTar2|mirzag|PACCMIT|TargetScan_v7_2
DKK3	Q9UBP4		hsa-miR-363-3p	0.847586	13	Very High	BCmicrO|bitargeting_May_2021|CoMeTa|Cupid|DIANA|MirAncesTar|mirbase|miRcode|miRDB_v6|MirSNPInTarget|miRTar2GO|PACCMIT|TargetScan_v7_2
GRIA1	P42261		hsa-miR-96-5p	0.847582	15	Very High	BCmicrO|CoMeTa|Cupid|DIANA|MBStar|MirAncesTar|miranda_May_2021|mirbase|miRcode|miRDB_v6|MiRNATIP|MirTar2|mirzag|MultiMiTar|TargetScan_v7_2
PCDH8	O95206		hsa-miR-323a-3p	0.847572	12	Very High	BCmicrO|CoMeTa|Cupid|DIANA|MBStar|MirAncesTar|mirbase|miRDB_v6|MiRNATIP|MirTar2|mirzag|TargetScan_v7_2
GPM6A	P51674		hsa-miR-96-5p	0.847535	14	Very High	BCmicrO|CoMeTa|Cupid|DIANA|MBStar|MirAncesTar|miranda_May_2021|miRcode|miRDB_v6|MirTar2|mirzag|MultiMiTar|PACCMIT|TargetScan_v7_2
CBLN4	Q9NTU7		hsa-miR-92a-3p	0.847527	12	Very High	BCmicrO|Cupid|DIANA|MBStar|MirAncesTar|miranda_May_2021|miRDB_v6|MiRNATIP|MirTar2|mirzag|PACCMIT|TargetScan_v7_2
OTUD3	Q5T2D3		hsa-miR-363-3p	0.847515	16	Very High	BCmicrO|bitargeting_May_2021|CoMeTa|Cupid|DIANA|MBStar|MirAncesTar|miRcode|miRDB_v6|MiRNATIP|miRTar2GO|MirTar2|mirzag|PACCMIT|RNA22|TargetScan_v7_2
CPSF6	Q16630		hsa-miR-409-5p	0.847455	14	Very High	BCmicrO|bitargeting_May_2021|CoMeTa|Cupid|DIANA|MBStar|MirAncesTar|miranda_May_2021|mirbase|miRDB_v6|MirTar2|mirzag|PACCMIT|TargetScan_v7_2
PUM1	Q14671		hsa-miR-323a-3p	0.847413	12	Very High	BCmicrO|CoMeTa|Cupid|DIANA|MBStar|MirAncesTar|miRDB_v6|MiRNATIP|MirTar2|mirzag|PACCMIT|TargetScan_v7_2
PAN3	Q58A45		hsa-miR-381-3p	0.847358	14	Very High	BCmicrO|bitargeting_May_2021|Cupid|DIANA|MBStar|MirAncesTar|miranda_May_2021|miRDB_v6|MiRNATIP|MirTar2|mirzag|MultiMiTar|PACCMIT|TargetScan_v7_2
ADRB1	P08588		hsa-miR-363-3p	0.847098	11	Very High	BCmicrO|CoMeTa|Cupid|DIANA|MBStar|MirAncesTar|miRcode|miRDB_v6|miRTar2GO|PACCMIT|TargetScan_v7_2
MBNL1	Q9NR56		hsa-miR-183-5p	0.847013	17	Very High	bitargeting_May_2021|CoMeTa|Cupid|DIANA|MBStar|MirAncesTar|miranda_May_2021|miRcode|miRDB_v6|MiRNATIP|MirSNPInTarget|miRTar2GO|MirTar2|mirzag|MultiMiTar|PACCMIT|PITA_May_2021
TULP4	Q9NRJ4		hsa-miR-92a-3p	0.846904	16	Very High	BCmicrO|CoMeTa|Cupid|DIANA|MBStar|MirAncesTar|miranda_May_2021|miRDB_v6|MiRNATIP|miRTar2GO|MirTar2|mirzag|MultiMiTar|PACCMIT|RNA22|TargetScan_v7_2
TEF	Q10587		hsa-miR-363-3p	0.846659	13	Very High	BCmicrO|CoMeTa|DIANA|MirAncesTar|miRcode|miRDB_v6|MiRNATIP|MirSNPInTarget|miRTar2GO|MirTar2|mirzag|PACCMIT|TargetScan_v7_2
PKDCC	Q504Y2		hsa-miR-363-3p	0.846497	12	Very High	BCmicrO|Cupid|MBStar|MirAncesTar|miRcode|miRDB_v6|MiRNATIP|miRTar2GO|MirTar2|mirzag|PACCMIT|TargetScan_v7_2
GNAI3	P08754		hsa-miR-96-5p	0.846392	15	Very High	BCmicrO|bitargeting_May_2021|CoMeTa|DIANA|MBStar|MirAncesTar|miranda_May_2021|miRcode|miRDB_v6|MiRNATIP|mirzag|MultiMiTar|PACCMIT|RNA22|TargetScan_v7_2
FAM126B	Q8IXS8		hsa-miR-363-3p	0.846239	14	Very High	BCmicrO|Cupid|DIANA|MBStar|MirAncesTar|miRcode|miRDB_v6|MiRNATIP|MirSNPInTarget|miRTar2GO|mirzag|MultiMiTar|PACCMIT|TargetScan_v7_2
JMJD6	Q6NYC1		hsa-miR-96-5p	0.846233	15	Very High	BCmicrO|bitargeting_May_2021|Cupid|DIANA|MirAncesTar|miranda_May_2021|miRcode|miRDB_v6|MiRNATIP|MirSNPInTarget|miRTar2GO|MirTar2|mirzag|RNA22|TargetScan_v7_2
NFIB	O00712		hsa-miR-92a-3p	0.846218	15	Very High	BCmicrO|bitargeting_May_2021|CoMeTa|Cupid|DIANA|MBStar|MirAncesTar|miranda_May_2021|mirbase|MiRNATIP|mirzag|MultiMiTar|PACCMIT|PITA_May_2021|TargetScan_v7_2
HMGA1	P17096		hsa-miR-296-5p	0.845941	15	Very High	BCmicrO|bitargeting_May_2021|CoMeTa|DIANA|MirAncesTar|miranda_May_2021|mirCoX|miRDB_v6|mirmap_May_2021|MiRNATIP|miRTar2GO|MirTar2|mirzag|PITA_May_2021|TargetScan_v7_2
PCDH11Y	Q9BZA8		hsa-miR-92a-3p	0.845936	15	Very High	BCmicrO|bitargeting_May_2021|CoMeTa|DIANA|MBStar|MirAncesTar|miranda_May_2021|miRDB_v6|miRTar2GO|MirTar2|mirzag|MultiMiTar|PACCMIT|RNA22|TargetScan_v7_2
PLEKHA1	Q9HB21		hsa-miR-92a-3p	0.845849	15	Very High	BCmicrO|bitargeting_May_2021|CoMeTa|DIANA|MBStar|MirAncesTar|miranda_May_2021|miRDB_v6|MiRNATIP|miRTar2GO|MirTar2|mirzag|MultiMiTar|PACCMIT|TargetScan_v7_2
B3GALT2	O43825		hsa-miR-363-3p	0.845847	12	Very High	BCmicrO|CoMeTa|Cupid|DIANA|MBStar|MirAncesTar|miRcode|miRDB_v6|mirzag|MultiMiTar|RNA22|TargetScan_v7_2
ADGRB3	O60242		hsa-miR-96-5p	0.845831	13	Very High	BCmicrO|CoMeTa|Cupid|DIANA|MirAncesTar|miranda_May_2021|mirbase|miRcode|miRDB_v6|MiRNATIP|MirTar2|mirzag|TargetScan_v7_2
PCDHA9	Q9Y5H5		hsa-miR-185-5p	0.845801	15	Very High	BCmicrO|bitargeting_May_2021|CoMeTa|MBStar|MirAncesTar|miranda_May_2021|miRDB_v6|mirmap_May_2021|miRTar2GO|MirTar2|mirzag|MultiMiTar|PITA_May_2021|RNA22|TargetScan_v7_2
KCNK10	P57789		hsa-miR-22-3p	0.845603	15	Very High	BCmicrO|CoMeTa|Cupid|DIANA|MBStar|MirAncesTar|miranda_May_2021|miRcode|mirCoX|miRDB_v6|MirTar2|mirzag|PACCMIT|RNA22|TargetScan_v7_2
DOCK9	Q9BZ29		hsa-miR-92a-3p	0.845439	14	Very High	BCmicrO|CoMeTa|DIANA|MBStar|MirAncesTar|miranda_May_2021|miRDB_v6|MiRNATIP|miRTar2GO|MirTar2|mirzag|PACCMIT|RNA22|TargetScan_v7_2
SNAP91	O60641		hsa-miR-22-3p	0.845402	18	Very High	BCmicrO|bitargeting_May_2021|CoMeTa|Cupid|DIANA|MBStar|MirAncesTar|miranda_May_2021|miRcode|mirCoX|miRDB_v6|MiRNATIP|MirTar2|mirzag|MultiMiTar|PACCMIT|RNA22|TargetScan_v7_2
HNRNPA0	Q13151		hsa-miR-376b-3p	0.845271	15	Very High	BCmicrO|bitargeting_May_2021|DIANA|MBStar|MirAncesTar|miranda_May_2021|mirbase|miRDB_v6|MiRNATIP|MirTar2|mirzag|MultiMiTar|PACCMIT|PITA_May_2021|TargetScan_v7_2
LPGAT1	Q92604		hsa-miR-450b-5p	0.845247	14	Very High	BCmicrO|CoMeTa|Cupid|DIANA|MBStar|MirAncesTar|miranda_May_2021|miRDB_v6|MiRNATIP|MirSNPInTarget|MirTar2|mirzag|MultiMiTar|PACCMIT
ANKIB1	Q9P2G1		hsa-miR-92a-3p	0.8452	15	Very High	BCmicrO|Cupid|DIANA|MBStar|MirAncesTar|miranda_May_2021|miRDB_v6|MiRNATIP|miRTar2GO|MirTar2|mirzag|MultiMiTar|PACCMIT|PITA_May_2021|TargetScan_v7_2
PCDHA11	Q9Y5I1		hsa-miR-185-5p	0.845177	16	Very High	BCmicrO|bitargeting_May_2021|DIANA|MBStar|MirAncesTar|miranda_May_2021|miRDB_v6|mirmap_May_2021|MiRNATIP|miRTar2GO|MirTar2|mirzag|MultiMiTar|PITA_May_2021|RNA22|TargetScan_v7_2
PIKFYVE	Q9Y2I7		hsa-miR-92a-3p	0.845085	16	Very High	BCmicrO|bitargeting_May_2021|CoMeTa|Cupid|DIANA|MBStar|MirAncesTar|miranda_May_2021|miRDB_v6|MiRNATIP|MirTar2|mirzag|MultiMiTar|PACCMIT|RNA22|TargetScan_v7_2
LYPLA2	O95372		hsa-miR-296-5p	0.845012	18	Very High	BCmicrO|bitargeting_May_2021|CoMeTa|DIANA|MirAncesTar|miranda_May_2021|mirbase|mirCoX|miRDB_v6|mirmap_May_2021|MiRNATIP|miRTar2GO|MirTar2|MultiMiTar|PACCMIT|PITA_May_2021|RNA22|TargetScan_v7_2
RYBP	Q8N488		hsa-miR-381-3p	0.844978	18	Very High	BCmicrO|bitargeting_May_2021|CoMeTa|Cupid|DIANA|MBStar|MirAncesTar|miranda_May_2021|miRDB_v6|mirmap_May_2021|MiRNATIP|MirSNPInTarget|MirTar2|mirzag|MultiMiTar|PACCMIT|PITA_May_2021|TargetScan_v7_2
PTBP3	O95758		hsa-miR-381-3p	0.844867	15	Very High	BCmicrO|CoMeTa|Cupid|DIANA|MBStar|MirAncesTar|miranda_May_2021|miRDB_v6|MiRNATIP|MirTar2|mirzag|MultiMiTar|PACCMIT|RNA22|TargetScan_v7_2
CBL	P22681		hsa-miR-22-3p	0.844849	18	Very High	BCmicrO|bitargeting_May_2021|CoMeTa|DIANA|MBStar|MirAncesTar|miranda_May_2021|miRcode|mirCoX|miRDB_v6|mirmap_May_2021|MiRNATIP|miRTar2GO|MirTar2|mirzag|MultiMiTar|PACCMIT|TargetScan_v7_2
KIAA1109	Q2LD37		hsa-miR-92a-3p	0.844773	14	Very High	BCmicrO|CoMeTa|Cupid|DIANA|MirAncesTar|miranda_May_2021|mirbase|MiRNATIP|miRTar2GO|MirTar2|mirzag|PACCMIT|RNA22|TargetScan_v7_2
KPNA4	O00629		hsa-miR-376a-3p	0.844762	14	Very High	BCmicrO|CoMeTa|Cupid|DIANA|MBStar|MirAncesTar|miRDB_v6|mirmap_May_2021|MiRNATIP|miRTar2GO|MirTar2|mirzag|PACCMIT|TargetScan_v7_2
IL13RA1	P78552		hsa-miR-22-3p	0.84466	17	Very High	BCmicrO|bitargeting_May_2021|CoMeTa|DIANA|MirAncesTar|miranda_May_2021|mirbase|miRcode|mirCoX|miRDB_v6|MiRNATIP|MirSNPInTarget|MirTar2|mirzag|MultiMiTar|RNA22|TargetScan_v7_2
ATXN3	P54252		hsa-miR-96-5p	0.844562	16	Very High	BCmicrO|bitargeting_May_2021|Cupid|DIANA|MBStar|MirAncesTar|miranda_May_2021|miRcode|miRDB_v6|MirSNPInTarget|miRTar2GO|MirTar2|mirzag|PITA_May_2021|RNA22|TargetScan_v7_2
CNN3	Q15417		hsa-miR-96-5p	0.844221	17	Very High	BCmicrO|CoMeTa|Cupid|DIANA|MBStar|MirAncesTar|miranda_May_2021|mirbase|miRcode|miRDB_v6|MiRNATIP|miRTar2GO|MirTar2|mirzag|MultiMiTar|PACCMIT|TargetScan_v7_2
CBLN4	Q9NTU7		hsa-miR-363-3p	0.844196	13	Very High	BCmicrO|Cupid|DIANA|MBStar|MirAncesTar|mirbase|miRcode|miRDB_v6|MiRNATIP|MirTar2|mirzag|PACCMIT|TargetScan_v7_2
LMBR1L	Q6UX01		hsa-miR-363-3p	0.843801	13	Very High	BCmicrO|Cupid|DIANA|MirAncesTar|mirbase|miRcode|miRDB_v6|MiRNATIP|MirSNPInTarget|miRTar2GO|mirzag|PACCMIT|TargetScan_v7_2
SLC25A32	Q9H2D1		hsa-miR-92a-3p	0.843738	14	Very High	BCmicrO|bitargeting_May_2021|CoMeTa|DIANA|MBStar|MirAncesTar|miranda_May_2021|miRDB_v6|MiRNATIP|miRTar2GO|MirTar2|mirzag|PACCMIT|TargetScan_v7_2
SP4	Q02446		hsa-miR-299-3p	0.843393	18	Very High	BCmicrO|bitargeting_May_2021|CoMeTa|Cupid|DIANA|MBStar|MirAncesTar|miranda_May_2021|mirCoX|miRDB_v6|MiRNATIP|miRTar2GO|mirzag|MultiMiTar|PACCMIT|PITA_May_2021|RNA22|TargetScan_v7_2
EDEM1	Q92611		hsa-miR-363-3p	0.843299	15	Very High	BCmicrO|CoMeTa|DIANA|MBStar|MirAncesTar|miRcode|miRDB_v6|MiRNATIP|miRTar2GO|MirTar2|mirzag|MultiMiTar|PACCMIT|RNA22|TargetScan_v7_2
ATP8A1	Q9Y2Q0		hsa-miR-22-3p	0.843286	16	Very High	BCmicrO|bitargeting_May_2021|CoMeTa|Cupid|DIANA|MBStar|MirAncesTar|miranda_May_2021|miRcode|mirCoX|MiRNATIP|mirzag|MultiMiTar|PACCMIT|RNA22|TargetScan_v7_2
SNX30	Q5VWJ9		hsa-miR-96-5p	0.843209	14	Very High	BCmicrO|bitargeting_May_2021|Cupid|DIANA|MBStar|MirAncesTar|miranda_May_2021|miRcode|miRDB_v6|MiRNATIP|miRTar2GO|mirzag|PITA_May_2021|TargetScan_v7_2
CD2AP	Q9Y5K6		hsa-miR-92a-3p	0.843172	15	Very High	BCmicrO|CoMeTa|Cupid|DIANA|MBStar|MirAncesTar|miranda_May_2021|miRDB_v6|MiRNATIP|miRTar2GO|MirTar2|mirzag|MultiMiTar|PACCMIT|TargetScan_v7_2
ETV1	P50549		hsa-miR-22-3p	0.843114	15	Very High	BCmicrO|CoMeTa|Cupid|DIANA|MBStar|MirAncesTar|miranda_May_2021|miRcode|mirCoX|MirSNPInTarget|miRTar2GO|mirzag|MultiMiTar|RNA22|TargetScan_v7_2
KAT6B	Q8WYB5		hsa-miR-22-3p	0.843046	15	Very High	BCmicrO|bitargeting_May_2021|CoMeTa|Cupid|DIANA|MirAncesTar|miranda_May_2021|miRcode|mirCoX|MiRNATIP|MirTar2|mirzag|MultiMiTar|RNA22|TargetScan_v7_2
FHL1	Q13642		hsa-miR-96-5p	0.842999	14	Very High	BCmicrO|bitargeting_May_2021|CoMeTa|Cupid|DIANA|MBStar|MirAncesTar|miranda_May_2021|miRcode|MiRNATIP|MirSNPInTarget|miRTar2GO|mirzag|TargetScan_v7_2
UBE2H	P62256		hsa-miR-299-3p	0.842915	19	Very High	BCmicrO|bitargeting_May_2021|CoMeTa|DIANA|MBStar|MirAncesTar|miranda_May_2021|mirbase|mirCoX|miRDB_v6|MiRNATIP|MirSNPInTarget|miRTar2GO|MirTar2|mirzag|MultiMiTar|PACCMIT|RNA22|TargetScan_v7_2
CRISPLD2	Q9H0B8		hsa-miR-376b-3p	0.842797	15	Very High	BCmicrO|bitargeting_May_2021|CoMeTa|Cupid|DIANA|MBStar|MirAncesTar|miranda_May_2021|miRDB_v6|MiRNATIP|MirTar2|mirzag|MultiMiTar|PACCMIT|TargetScan_v7_2
B3GALT2	O43825		hsa-miR-92a-3p	0.842769	11	Very High	BCmicrO|CoMeTa|Cupid|DIANA|MBStar|MirAncesTar|miranda_May_2021|miRDB_v6|mirzag|MultiMiTar|TargetScan_v7_2
TBL1XR1	Q9BZK7		hsa-miR-363-3p	0.842702	14	Very High	BCmicrO|CoMeTa|Cupid|DIANA|MBStar|MirAncesTar|miRcode|miRDB_v6|MiRNATIP|miRTar2GO|MirTar2|mirzag|MultiMiTar|TargetScan_v7_2
EIF5	P55010		hsa-miR-96-5p	0.842601	17	Very High	BCmicrO|bitargeting_May_2021|CoMeTa|Cupid|DIANA|MBStar|MirAncesTar|miranda_May_2021|miRcode|miRDB_v6|MiRNATIP|MirSNPInTarget|miRTar2GO|mirzag|PACCMIT|RNA22|TargetScan_v7_2
CNEP1R1	Q8N9A8		hsa-miR-363-3p	0.842533	13	Very High	BCmicrO|Cupid|DIANA|MBStar|MirAncesTar|miRcode|miRDB_v6|MiRNATIP|miRTar2GO|MirTar2|mirzag|PACCMIT|TargetScan_v7_2
PCDHA10	Q9Y5I2		hsa-miR-185-5p	0.842454	15	Very High	BCmicrO|bitargeting_May_2021|CoMeTa|MBStar|MirAncesTar|miranda_May_2021|miRDB_v6|mirmap_May_2021|miRTar2GO|MirTar2|mirzag|MultiMiTar|PITA_May_2021|RNA22|TargetScan_v7_2
PCDHA5	Q9Y5H7		hsa-miR-185-5p	0.842368	15	Very High	BCmicrO|bitargeting_May_2021|CoMeTa|DIANA|MBStar|MirAncesTar|miranda_May_2021|miRDB_v6|mirmap_May_2021|miRTar2GO|MirTar2|mirzag|MultiMiTar|PITA_May_2021|TargetScan_v7_2
CSDE1	O75534		hsa-miR-502-3p	0.842143	14	Very High	BCmicrO|CoMeTa|Cupid|DIANA|MBStar|MirAncesTar|miranda_May_2021|miRDB_v6|MiRNATIP|miRTar2GO|MirTar2|mirzag|PACCMIT|TargetScan_v7_2
RNF44	Q7L0R7		hsa-miR-363-3p	0.842142	15	Very High	BCmicrO|CoMeTa|Cupid|DIANA|MBStar|MirAncesTar|miRcode|miRDB_v6|MiRNATIP|miRTar2GO|mirzag|MultiMiTar|PACCMIT|RNA22|TargetScan_v7_2
GCNT1	Q02742		hsa-miR-96-5p	0.842048	14	Very High	BCmicrO|bitargeting_May_2021|CoMeTa|Cupid|DIANA|MirAncesTar|miranda_May_2021|miRcode|miRDB_v6|MiRNATIP|MirTar2|mirzag|PITA_May_2021|TargetScan_v7_2
SH3PXD2A	Q5TCZ1		hsa-miR-363-3p	0.842025	16	Very High	BCmicrO|bitargeting_May_2021|CoMeTa|Cupid|DIANA|MBStar|MirAncesTar|miRcode|miRDB_v6|MiRNATIP|miRTar2GO|MirTar2|mirzag|PACCMIT|RNA22|TargetScan_v7_2
SYNJ1	O43426		hsa-miR-92a-3p	0.842007	15	Very High	BCmicrO|CoMeTa|Cupid|DIANA|MBStar|MirAncesTar|miranda_May_2021|miRDB_v6|MiRNATIP|MirSNPInTarget|MirTar2|mirzag|MultiMiTar|PACCMIT|TargetScan_v7_2
PCDHA3	Q9Y5H8		hsa-miR-185-5p	0.841957	15	Very High	BCmicrO|bitargeting_May_2021|CoMeTa|DIANA|MBStar|MirAncesTar|miranda_May_2021|miRDB_v6|mirmap_May_2021|miRTar2GO|MirTar2|mirzag|MultiMiTar|PITA_May_2021|TargetScan_v7_2
KMT2A	Q03164		hsa-miR-96-5p	0.841903	17	Very High	BCmicrO|bitargeting_May_2021|CoMeTa|Cupid|DIANA|MBStar|MirAncesTar|miranda_May_2021|mirbase|miRcode|MiRNATIP|miRTar2GO|mirzag|MultiMiTar|PACCMIT|RNA22|TargetScan_v7_2
NSF	P46459		hsa-miR-363-3p	0.84186	12	Very High	BCmicrO|CoMeTa|Cupid|MBStar|MirAncesTar|miRcode|miRDB_v6|MiRNATIP|miRTar2GO|MirTar2|mirzag|TargetScan_v7_2
PDIA6	Q15084		hsa-miR-376b-3p	0.841813	14	Very High	BCmicrO|CoMeTa|DIANA|MBStar|MirAncesTar|miranda_May_2021|mirbase|miRDB_v6|MiRNATIP|MirTar2|mirzag|MultiMiTar|PACCMIT|TargetScan_v7_2
LTBP1	Q14766		hsa-miR-369-3p	0.841811	15	Very High	BCmicrO|CoMeTa|Cupid|DIANA|MBStar|MirAncesTar|miranda_May_2021|mirbase|miRDB_v6|MiRNATIP|MirSNPInTarget|MirTar2|mirzag|PACCMIT|TargetScan_v7_2
TRIB3	Q96RU7		hsa-miR-96-5p	0.841808	16	Very High	BCmicrO|bitargeting_May_2021|CoMeTa|Cupid|DIANA|MBStar|MirAncesTar|miranda_May_2021|mirbase|miRcode|miRDB_v6|MiRNATIP|miRTar2GO|MultiMiTar|RNA22|TargetScan_v7_2
LRP6	O75581		hsa-miR-96-5p	0.841756	15	Very High	BCmicrO|CoMeTa|Cupid|DIANA|MBStar|MirAncesTar|miranda_May_2021|mirbase|miRcode|miRDB_v6|MiRNATIP|miRTar2GO|mirzag|MultiMiTar|TargetScan_v7_2
UBE2D1	P51668		hsa-miR-431-5p	0.841755	13	Very High	BCmicrO|CoMeTa|Cupid|DIANA|MBStar|MirAncesTar|miRDB_v6|MiRNATIP|MirTar2|mirzag|PACCMIT|RNA22|TargetScan_v7_2
SNX13	Q9Y5W8		hsa-miR-363-3p	0.841744	16	Very High	BCmicrO|bitargeting_May_2021|CoMeTa|Cupid|DIANA|MBStar|MirAncesTar|mirbase|miRcode|miRDB_v6|MiRNATIP|miRTar2GO|MirTar2|mirzag|PITA_May_2021|TargetScan_v7_2
CRISPLD2	Q9H0B8		hsa-miR-376a-3p	0.84149	13	Very High	BCmicrO|bitargeting_May_2021|CoMeTa|Cupid|DIANA|MirAncesTar|miRDB_v6|MiRNATIP|MirTar2|mirzag|MultiMiTar|PACCMIT|TargetScan_v7_2
WASF1	Q92558		hsa-miR-22-3p	0.841476	14	Very High	BCmicrO|bitargeting_May_2021|CoMeTa|Cupid|DIANA|MirAncesTar|miranda_May_2021|miRcode|mirCoX|MirTar2|mirzag|PACCMIT|RNA22|TargetScan_v7_2
RBMS1	P29558		hsa-miR-502-3p	0.841428	14	Very High	BCmicrO|CoMeTa|DIANA|MBStar|MirAncesTar|miranda_May_2021|mirbase|miRDB_v6|MiRNATIP|miRTar2GO|MirTar2|mirzag|PACCMIT|TargetScan_v7_2
CNIH1	O95406		hsa-miR-92a-3p	0.841249	11	Very High	BCmicrO|CoMeTa|Cupid|DIANA|MirAncesTar|miranda_May_2021|miRDB_v6|MiRNATIP|miRTar2GO|MirTar2|TargetScan_v7_2
IQGAP2	Q13576		hsa-miR-363-3p	0.841129	14	Very High	BCmicrO|bitargeting_May_2021|CoMeTa|Cupid|DIANA|MirAncesTar|mirbase|miRcode|miRDB_v6|miRTar2GO|mirzag|PACCMIT|RNA22|TargetScan_v7_2
MAP3K3	Q99759		hsa-miR-96-5p	0.841019	16	Very High	BCmicrO|bitargeting_May_2021|CoMeTa|DIANA|MBStar|MirAncesTar|miranda_May_2021|miRcode|miRDB_v6|MiRNATIP|MirSNPInTarget|miRTar2GO|mirzag|PACCMIT|RNA22|TargetScan_v7_2
ZBTB41	Q5SVQ8		hsa-miR-96-5p	0.840681	14	Very High	BCmicrO|bitargeting_May_2021|Cupid|MBStar|MirAncesTar|miranda_May_2021|mirbase|miRDB_v6|MiRNATIP|miRTar2GO|MirTar2|mirzag|MultiMiTar|TargetScan_v7_2
ADD1	P35611		hsa-miR-299-3p	0.840635	16	Very High	BCmicrO|bitargeting_May_2021|CoMeTa|DIANA|MBStar|MirAncesTar|miranda_May_2021|mirCoX|miRDB_v6|MiRNATIP|miRTar2GO|MirTar2|mirzag|MultiMiTar|PACCMIT|TargetScan_v7_2
PROK2	Q9HC23		hsa-miR-96-5p	0.840597	16	Very High	BCmicrO|bitargeting_May_2021|Cupid|DIANA|MBStar|MirAncesTar|miranda_May_2021|mirbase|miRcode|miRDB_v6|MiRNATIP|miRTar2GO|MirTar2|mirzag|RNA22|TargetScan_v7_2
CHD7	Q9P2D1		hsa-miR-22-3p	0.84059	15	Very High	BCmicrO|CoMeTa|Cupid|DIANA|MBStar|MirAncesTar|miranda_May_2021|miRcode|mirCoX|miRDB_v6|MirSNPInTarget|miRTar2GO|PACCMIT|RNA22|TargetScan_v7_2
SLC6A5	Q9Y345		hsa-miR-22-3p	0.840512	15	Very High	BCmicrO|CoMeTa|DIANA|MBStar|MirAncesTar|miRcode|mirCoX|MirSNPInTarget|miRTar2GO|MirTar2|mirzag|MultiMiTar|PACCMIT|RNA22|TargetScan_v7_2
SF1	Q15637		hsa-miR-185-5p	0.840443	18	Very High	BCmicrO|bitargeting_May_2021|CoMeTa|DIANA|MBStar|MirAncesTar|miranda_May_2021|miRDB_v6|mirmap_May_2021|MiRNATIP|MirSNPInTarget|miRTar2GO|MirTar2|mirzag|MultiMiTar|PITA_May_2021|RNA22|TargetScan_v7_2
ABCA1	O95477		hsa-miR-96-5p	0.840406	17	Very High	BCmicrO|CoMeTa|DIANA|MBStar|MirAncesTar|miranda_May_2021|miRcode|miRDB_v6|MiRNATIP|MirSNPInTarget|miRTar2GO|MirTar2|mirzag|MultiMiTar|PITA_May_2021|RNA22|TargetScan_v7_2
CCNJL	Q8IV13		hsa-miR-363-3p	0.840329	15	Very High	BCmicrO|bitargeting_May_2021|CoMeTa|Cupid|DIANA|MBStar|MirAncesTar|miRcode|miRDB_v6|MirSNPInTarget|MirTar2|mirzag|MultiMiTar|PACCMIT|TargetScan_v7_2
TRAPPC8	Q9Y2L5		hsa-miR-369-3p	0.840239	12	Very High	BCmicrO|CoMeTa|Cupid|DIANA|MBStar|MirAncesTar|miranda_May_2021|mirbase|miRDB_v6|MirTar2|mirzag|TargetScan_v7_2
TET2	Q6N021		hsa-miR-22-3p	0.840168	16	Very High	BCmicrO|bitargeting_May_2021|Cupid|DIANA|MBStar|MirAncesTar|miranda_May_2021|miRcode|mirCoX|miRDB_v6|MirTar2|mirzag|MultiMiTar|PACCMIT|RNA22|TargetScan_v7_2
COL1A2	P08123		hsa-miR-363-3p	0.840158	14	Very High	BCmicrO|CoMeTa|Cupid|DIANA|MBStar|MirAncesTar|mirbase|miRcode|miRDB_v6|MiRNATIP|MirTar2|mirzag|PACCMIT|TargetScan_v7_2
UBE2E3	Q969T4		hsa-miR-379-5p	0.840145	14	Very High	BCmicrO|bitargeting_May_2021|CoMeTa|DIANA|MBStar|MirAncesTar|miranda_May_2021|miRDB_v6|MiRNATIP|MirTar2|mirzag|MultiMiTar|PACCMIT|TargetScan_v7_2
SIX3	O95343		hsa-miR-185-5p	0.840138	15	Very High	BCmicrO|bitargeting_May_2021|Cupid|DIANA|MBStar|MirAncesTar|miranda_May_2021|miRDB_v6|mirmap_May_2021|MirTar2|mirzag|MultiMiTar|PITA_May_2021|RNA22|TargetScan_v7_2
PAK6	Q9NQU5		hsa-miR-185-5p	0.840122	18	Very High	BCmicrO|bitargeting_May_2021|CoMeTa|DIANA|MBStar|MirAncesTar|miranda_May_2021|mirbase|mirmap_May_2021|MiRNATIP|MirSNPInTarget|MirTar2|mirzag|MultiMiTar|PACCMIT|PITA_May_2021|RNA22|TargetScan_v7_2
NECAP1	Q8NC96		hsa-miR-92a-3p	0.840038	12	Very High	BCmicrO|CoMeTa|Cupid|DIANA|MirAncesTar|miranda_May_2021|miRDB_v6|MiRNATIP|miRTar2GO|MirTar2|PACCMIT|TargetScan_v7_2
CLDN11	O75508		hsa-miR-92a-3p	0.839935	13	Very High	BCmicrO|CoMeTa|DIANA|MirAncesTar|miranda_May_2021|miRDB_v6|miRTar2GO|MirTar2|mirzag|MultiMiTar|PACCMIT|PITA_May_2021|TargetScan_v7_2
PTPN9	P43378		hsa-miR-96-5p	0.839918	17	Very High	BCmicrO|bitargeting_May_2021|CoMeTa|Cupid|DIANA|MirAncesTar|miranda_May_2021|mirbase|miRcode|miRDB_v6|MiRNATIP|MirTar2|mirzag|MultiMiTar|PACCMIT|RNA22|TargetScan_v7_2
CNIH1	O95406		hsa-miR-363-3p	0.839684	11	Very High	BCmicrO|CoMeTa|Cupid|DIANA|MirAncesTar|miRcode|miRDB_v6|MiRNATIP|miRTar2GO|MirTar2|TargetScan_v7_2
UBE2Z	Q9H832		hsa-miR-363-3p	0.839306	13	Very High	BCmicrO|CoMeTa|DIANA|MBStar|MirAncesTar|miRcode|miRDB_v6|miRTar2GO|MirTar2|MultiMiTar|PACCMIT|RNA22|TargetScan_v7_2
NTRK2	Q16620		hsa-miR-22-3p	0.839154	17	Very High	BCmicrO|bitargeting_May_2021|CoMeTa|DIANA|MBStar|MirAncesTar|miranda_May_2021|miRcode|mirCoX|miRDB_v6|MiRNATIP|MirSNPInTarget|MirTar2|mirzag|MultiMiTar|RNA22|TargetScan_v7_2
TRAF3	Q13114		hsa-miR-363-3p	0.839146	14	Very High	BCmicrO|CoMeTa|Cupid|DIANA|MBStar|MirAncesTar|miRcode|MiRNATIP|MirSNPInTarget|MirTar2|mirzag|MultiMiTar|PACCMIT|TargetScan_v7_2
BRWD3	Q6RI45		hsa-miR-22-3p	0.839139	15	Very High	BCmicrO|bitargeting_May_2021|Cupid|DIANA|MBStar|MirAncesTar|miranda_May_2021|miRcode|mirCoX|miRDB_v6|miRTar2GO|MirTar2|mirzag|RNA22|TargetScan_v7_2
GOLGA3	Q08378		hsa-miR-363-3p	0.83881	14	Very High	BCmicrO|bitargeting_May_2021|CoMeTa|DIANA|MBStar|MirAncesTar|miRcode|miRDB_v6|MiRNATIP|miRTar2GO|MirTar2|MultiMiTar|RNA22|TargetScan_v7_2
BSN	Q9UPA5		hsa-miR-363-3p	0.83852	16	Very High	BCmicrO|bitargeting_May_2021|CoMeTa|Cupid|DIANA|MirAncesTar|miRcode|miRDB_v6|MiRNATIP|miRTar2GO|MirTar2|mirzag|MultiMiTar|PACCMIT|RNA22|TargetScan_v7_2
PDIK1L	Q8N165		hsa-miR-22-3p	0.838447	14	Very High	BCmicrO|Cupid|DIANA|MBStar|MirAncesTar|miranda_May_2021|miRcode|mirCoX|miRDB_v6|MiRNATIP|miRTar2GO|mirzag|MultiMiTar|TargetScan_v7_2
ZMYM4	Q5VZL5		hsa-miR-502-3p	0.83841	14	Very High	BCmicrO|CoMeTa|Cupid|DIANA|MBStar|MirAncesTar|miranda_May_2021|miRDB_v6|miRTar2GO|MirTar2|mirzag|PACCMIT|RNA22|TargetScan_v7_2
MORF4L2	Q15014		hsa-miR-494-3p	0.838325	16	Very High	BCmicrO|CoMeTa|Cupid|DIANA|MBStar|MirAncesTar|miranda_May_2021|miRDB_v6|mirmap_May_2021|MiRNATIP|miRTar2GO|MirTar2|mirzag|PACCMIT|RNA22|TargetScan_v7_2
VEZF1	Q14119		hsa-miR-22-3p	0.838269	15	Very High	BCmicrO|CoMeTa|Cupid|DIANA|MirAncesTar|miranda_May_2021|miRcode|mirCoX|MiRNATIP|MirTar2|mirzag|MultiMiTar|PACCMIT|RNA22|TargetScan_v7_2
SLC38A2	Q96QD8		hsa-miR-363-3p	0.838246	16	Very High	BCmicrO|bitargeting_May_2021|CoMeTa|Cupid|DIANA|MBStar|MirAncesTar|miRcode|miRDB_v6|MiRNATIP|miRTar2GO|MirTar2|mirzag|MultiMiTar|PACCMIT|TargetScan_v7_2
ARPP19	P56211		hsa-miR-183-5p	0.838191	15	Very High	bitargeting_May_2021|CoMeTa|Cupid|DIANA|MBStar|MirAncesTar|miranda_May_2021|miRcode|miRDB_v6|MiRNATIP|miRTar2GO|MirTar2|mirzag|MultiMiTar|PACCMIT
CNOT6	Q9ULM6		hsa-miR-339-5p	0.838085	14	Very High	BCmicrO|bitargeting_May_2021|CoMeTa|Cupid|DIANA|MirAncesTar|miranda_May_2021|MiRNATIP|miRTar2GO|MirTar2|mirzag|PACCMIT|PITA_May_2021|TargetScan_v7_2
BSN	Q9UPA5		hsa-miR-185-5p	0.838029	16	Very High	BCmicrO|bitargeting_May_2021|CoMeTa|DIANA|MirAncesTar|miranda_May_2021|miRDB_v6|mirmap_May_2021|MiRNATIP|miRTar2GO|MirTar2|mirzag|MultiMiTar|PITA_May_2021|RNA22|TargetScan_v7_2
PDCD10	Q9BUL8		hsa-miR-425-5p	0.837998	13	Very High	Cupid|DIANA|MBStar|MirAncesTar|miranda_May_2021|mirbase|miRcode|miRDB_v6|MiRNATIP|MirTar2|mirzag|PACCMIT|TargetScan_v7_2
PDS5A	Q29RF7		hsa-miR-22-3p	0.837781	15	Very High	BCmicrO|bitargeting_May_2021|CoMeTa|Cupid|DIANA|MirAncesTar|miranda_May_2021|miRcode|mirCoX|MiRNATIP|mirzag|MultiMiTar|PACCMIT|RNA22|TargetScan_v7_2
NPTN	Q9Y639		hsa-miR-363-3p	0.837622	14	Very High	BCmicrO|bitargeting_May_2021|CoMeTa|Cupid|DIANA|MBStar|MirAncesTar|mirbase|miRcode|MiRNATIP|miRTar2GO|MirTar2|mirzag|TargetScan_v7_2
ZCCHC14	Q8WYQ9		hsa-miR-22-3p	0.837387	15	Very High	BCmicrO|bitargeting_May_2021|CoMeTa|DIANA|MirAncesTar|miranda_May_2021|miRcode|mirCoX|miRDB_v6|miRTar2GO|mirzag|MultiMiTar|PACCMIT|RNA22|TargetScan_v7_2
PDE4B	Q07343		hsa-miR-323a-3p	0.837243	13	Very High	BCmicrO|CoMeTa|Cupid|DIANA|MBStar|MirAncesTar|mirbase|miRDB_v6|MirSNPInTarget|MirTar2|mirzag|PACCMIT|TargetScan_v7_2
NR3C1	P04150		hsa-miR-381-3p	0.83714	16	Very High	BCmicrO|bitargeting_May_2021|CoMeTa|Cupid|DIANA|MBStar|MirAncesTar|miranda_May_2021|miRDB_v6|mirmap_May_2021|MiRNATIP|MirTar2|mirzag|MultiMiTar|RNA22|TargetScan_v7_2
E2F3	O00716		hsa-miR-363-3p	0.837138	17	Very High	BCmicrO|bitargeting_May_2021|CoMeTa|Cupid|DIANA|MBStar|MirAncesTar|mirbase|miRcode|miRDB_v6|MiRNATIP|miRTar2GO|mirzag|MultiMiTar|PACCMIT|RNA22|TargetScan_v7_2
RPE	Q96AT9		hsa-miR-329-3p	0.837023	15	Very High	BCmicrO|bitargeting_May_2021|CoMeTa|Cupid|DIANA|MBStar|MirAncesTar|miranda_May_2021|mirbase|miRDB_v6|mirmap_May_2021|MiRNATIP|MirTar2|mirzag|TargetScan_v7_2
CDC27	P30260		hsa-miR-92a-3p	0.83691	14	Very High	BCmicrO|CoMeTa|Cupid|DIANA|MBStar|MirAncesTar|miranda_May_2021|mirbase|MiRNATIP|miRTar2GO|MirTar2|mirzag|MultiMiTar|TargetScan_v7_2
ZFHX4	Q86UP3		hsa-miR-96-5p	0.836892	14	Very High	BCmicrO|CoMeTa|Cupid|DIANA|MBStar|MirAncesTar|miranda_May_2021|miRcode|miRDB_v6|MiRNATIP|mirzag|MultiMiTar|PACCMIT|TargetScan_v7_2
CNOT6L	Q96LI5		hsa-miR-22-3p	0.836839	16	Very High	BCmicrO|bitargeting_May_2021|Cupid|DIANA|MBStar|MirAncesTar|miranda_May_2021|miRcode|mirCoX|miRDB_v6|MirSNPInTarget|miRTar2GO|mirzag|MultiMiTar|PACCMIT|TargetScan_v7_2
DPP10	Q8N608		hsa-miR-363-3p	0.836783	13	Very High	BCmicrO|Cupid|DIANA|MBStar|MirAncesTar|miRcode|miRDB_v6|MirSNPInTarget|MirTar2|mirzag|MultiMiTar|PACCMIT|TargetScan_v7_2
ATP2A2	P16615		hsa-miR-363-3p	0.836711	14	Very High	BCmicrO|bitargeting_May_2021|CoMeTa|Cupid|DIANA|MBStar|MirAncesTar|mirbase|miRcode|MiRNATIP|miRTar2GO|MirTar2|mirzag|TargetScan_v7_2
HMGCS1	Q01581		hsa-miR-494-3p	0.836621	17	Very High	BCmicrO|bitargeting_May_2021|CoMeTa|Cupid|DIANA|MBStar|MirAncesTar|miranda_May_2021|miRDB_v6|mirmap_May_2021|MiRNATIP|MirSNPInTarget|MirTar2|mirzag|PACCMIT|PITA_May_2021|TargetScan_v7_2
ITM2B	Q9Y287		hsa-miR-363-3p	0.836602	15	Very High	BCmicrO|bitargeting_May_2021|CoMeTa|Cupid|DIANA|MBStar|MirAncesTar|mirbase|miRcode|miRDB_v6|MiRNATIP|miRTar2GO|mirzag|RNA22|TargetScan_v7_2
SLC25A1	P53007		hsa-miR-96-5p	0.836548	15	Very High	BCmicrO|bitargeting_May_2021|CoMeTa|DIANA|MirAncesTar|miranda_May_2021|mirbase|miRcode|miRDB_v6|MiRNATIP|MirSNPInTarget|mirzag|MultiMiTar|PACCMIT|TargetScan_v7_2
FOXN2	P32314		hsa-miR-363-3p	0.836516	13	Very High	BCmicrO|CoMeTa|DIANA|MBStar|MirAncesTar|miRcode|miRDB_v6|MiRNATIP|miRTar2GO|mirzag|MultiMiTar|PACCMIT|TargetScan_v7_2
NAV3	Q8IVL0		hsa-miR-96-5p	0.83646	16	Very High	BCmicrO|bitargeting_May_2021|CoMeTa|Cupid|DIANA|MBStar|MirAncesTar|miranda_May_2021|miRcode|miRDB_v6|MiRNATIP|MirSNPInTarget|mirzag|MultiMiTar|RNA22|TargetScan_v7_2
OVOL1	O14753		hsa-miR-96-5p	0.836288	15	Very High	BCmicrO|CoMeTa|DIANA|MBStar|MirAncesTar|miranda_May_2021|miRcode|miRDB_v6|MiRNATIP|MirSNPInTarget|MirTar2|mirzag|MultiMiTar|PACCMIT|TargetScan_v7_2
RNF4	P78317		hsa-miR-92a-3p	0.836285	15	Very High	BCmicrO|CoMeTa|Cupid|DIANA|MBStar|MirAncesTar|miranda_May_2021|miRDB_v6|MiRNATIP|miRTar2GO|MirTar2|mirzag|PACCMIT|RNA22|TargetScan_v7_2
TOB1	P50616		hsa-miR-92a-3p	0.836215	12	Very High	BCmicrO|CoMeTa|Cupid|DIANA|MBStar|MirAncesTar|miranda_May_2021|miRDB_v6|MiRNATIP|MirTar2|mirzag|TargetScan_v7_2
EXOC5	O00471		hsa-miR-363-3p	0.836205	14	Very High	BCmicrO|CoMeTa|Cupid|DIANA|MBStar|MirAncesTar|miRcode|miRDB_v6|MiRNATIP|miRTar2GO|mirzag|MultiMiTar|PACCMIT|TargetScan_v7_2
SNAPC1	Q16533		hsa-miR-92a-3p	0.836078	14	Very High	BCmicrO|CoMeTa|DIANA|MBStar|MirAncesTar|miranda_May_2021|mirbase|miRDB_v6|MiRNATIP|miRTar2GO|mirzag|PACCMIT|RNA22|TargetScan_v7_2
FRAT2	O75474		hsa-miR-22-3p	0.836069	16	Very High	BCmicrO|bitargeting_May_2021|CoMeTa|DIANA|MBStar|MirAncesTar|miranda_May_2021|miRcode|mirCoX|miRDB_v6|mirmap_May_2021|MirTar2|mirzag|MultiMiTar|PACCMIT|TargetScan_v7_2
KCNK10	P57789		hsa-miR-183-5p	0.835929	14	Very High	CoMeTa|Cupid|DIANA|MBStar|MirAncesTar|miranda_May_2021|mirbase|miRcode|miRDB_v6|MirSNPInTarget|MirTar2|mirzag|MultiMiTar|PACCMIT
FAM135A	Q9P2D6		hsa-miR-92a-3p	0.835791	14	Very High	BCmicrO|CoMeTa|Cupid|DIANA|MBStar|MirAncesTar|miranda_May_2021|miRDB_v6|MiRNATIP|MirTar2|mirzag|PACCMIT|RNA22|TargetScan_v7_2
GABRA5	P31644		hsa-miR-493-5p	0.835752	12	Very High	Cupid|DIANA|MBStar|MirAncesTar|miranda_May_2021|mirbase|miRDB_v6|MirTar2|mirzag|PACCMIT|RNA22|TargetScan_v7_2
USP1	O94782		hsa-miR-381-3p	0.835594	15	Very High	BCmicrO|bitargeting_May_2021|CoMeTa|Cupid|DIANA|MBStar|MirAncesTar|miranda_May_2021|mirbase|miRDB_v6|mirmap_May_2021|MiRNATIP|MirTar2|mirzag|TargetScan_v7_2
DLAT	P10515		hsa-miR-96-5p	0.835449	15	Very High	BCmicrO|CoMeTa|Cupid|MirAncesTar|miranda_May_2021|mirbase|miRcode|miRDB_v6|MiRNATIP|miRTar2GO|MirTar2|mirzag|MultiMiTar|PACCMIT|TargetScan_v7_2
KHDRBS3	O75525		hsa-miR-376b-3p	0.835255	14	Very High	BCmicrO|CoMeTa|Cupid|MBStar|MirAncesTar|miranda_May_2021|mirbase|miRDB_v6|MiRNATIP|MirTar2|mirzag|PACCMIT|RNA22|TargetScan_v7_2
SMAD7	O15105		hsa-miR-363-3p	0.835223	13	Very High	BCmicrO|CoMeTa|DIANA|MirAncesTar|mirbase|miRcode|miRDB_v6|MiRNATIP|miRTar2GO|MirTar2|mirzag|PACCMIT|TargetScan_v7_2
PCDH11Y	Q9BZA8		hsa-miR-363-3p	0.835031	14	Very High	BCmicrO|CoMeTa|DIANA|MBStar|MirAncesTar|miRcode|miRDB_v6|miRTar2GO|MirTar2|mirzag|MultiMiTar|PACCMIT|RNA22|TargetScan_v7_2
PTAR1	Q7Z6K3		hsa-miR-92a-3p	0.834997	13	Very High	BCmicrO|DIANA|MBStar|MirAncesTar|miranda_May_2021|mirbase|miRDB_v6|MiRNATIP|miRTar2GO|MirTar2|mirzag|PACCMIT|TargetScan_v7_2
CELSR2	Q9HCU4		hsa-miR-96-5p	0.834822	18	Very High	BCmicrO|bitargeting_May_2021|CoMeTa|Cupid|DIANA|MBStar|MirAncesTar|miranda_May_2021|mirbase|miRcode|miRDB_v6|MiRNATIP|MirSNPInTarget|miRTar2GO|MultiMiTar|PACCMIT|RNA22|TargetScan_v7_2
KIF5B	P33176		hsa-miR-363-3p	0.83469	16	Very High	BCmicrO|bitargeting_May_2021|CoMeTa|Cupid|DIANA|MBStar|MirAncesTar|mirbase|miRcode|miRDB_v6|MiRNATIP|miRTar2GO|MirTar2|mirzag|PACCMIT|TargetScan_v7_2
AK4	P27144		hsa-miR-96-5p	0.834533	11	Very High	BCmicrO|CoMeTa|DIANA|MBStar|MirAncesTar|miRcode|MiRNATIP|miRTar2GO|MirTar2|mirzag|TargetScan_v7_2
COL13A1	Q5TAT6		hsa-miR-96-5p	0.83438	14	Very High	BCmicrO|bitargeting_May_2021|CoMeTa|Cupid|MirAncesTar|miranda_May_2021|mirbase|miRcode|miRTar2GO|mirzag|MultiMiTar|PACCMIT|RNA22|TargetScan_v7_2
CDKN2AIP	Q9NXV6		hsa-miR-379-5p	0.834248	13	Very High	BCmicrO|CoMeTa|Cupid|DIANA|MirAncesTar|miranda_May_2021|mirbase|miRDB_v6|MiRNATIP|MirTar2|mirzag|PACCMIT|TargetScan_v7_2
LRRC1	Q9BTT6		hsa-miR-22-3p	0.834225	14	Very High	BCmicrO|bitargeting_May_2021|CoMeTa|Cupid|DIANA|MirAncesTar|miranda_May_2021|miRcode|mirCoX|MirTar2|mirzag|MultiMiTar|PACCMIT|TargetScan_v7_2
RNF4	P78317		hsa-miR-363-3p	0.834141	14	Very High	BCmicrO|CoMeTa|Cupid|DIANA|MBStar|MirAncesTar|miRcode|miRDB_v6|miRTar2GO|MirTar2|mirzag|PACCMIT|RNA22|TargetScan_v7_2
NSMAF	Q92636		hsa-miR-92a-3p	0.833898	16	Very High	BCmicrO|bitargeting_May_2021|CoMeTa|Cupid|DIANA|MirAncesTar|miranda_May_2021|mirbase|miRDB_v6|MiRNATIP|MirTar2|mirzag|PACCMIT|PITA_May_2021|RNA22|TargetScan_v7_2
DOCK1	Q14185		hsa-miR-154-5p	0.833895	15	Very High	BCmicrO|Cupid|DIANA|MBStar|MirAncesTar|miranda_May_2021|miRDB_v6|MiRNATIP|MirSNPInTarget|MirTar2|mirzag|MultiMiTar|PACCMIT|RNA22|TargetScan_v7_2
TOX3	O15405		hsa-miR-185-5p	0.833843	16	Very High	BCmicrO|bitargeting_May_2021|CoMeTa|Cupid|DIANA|MBStar|MirAncesTar|miranda_May_2021|miRDB_v6|mirmap_May_2021|MiRNATIP|MirTar2|mirzag|PACCMIT|RNA22|TargetScan_v7_2
PHOX2B	Q99453		hsa-miR-502-3p	0.833763	14	Very High	BCmicrO|bitargeting_May_2021|CoMeTa|Cupid|DIANA|MirAncesTar|miranda_May_2021|mirbase|miRDB_v6|mirzag|MultiMiTar|PACCMIT|PITA_May_2021|TargetScan_v7_2
ZFAND5	O76080		hsa-miR-493-5p	0.833725	13	Very High	bitargeting_May_2021|DIANA|MBStar|MirAncesTar|miranda_May_2021|miRDB_v6|MiRNATIP|MirSNPInTarget|MirTar2|mirzag|PACCMIT|RNA22|TargetScan_v7_2
KDM3A	Q9Y4C1		hsa-miR-22-3p	0.833706	13	Very High	BCmicrO|CoMeTa|DIANA|MirAncesTar|miranda_May_2021|mirbase|miRcode|mirCoX|MiRNATIP|MirTar2|MultiMiTar|PACCMIT|TargetScan_v7_2
HIPK1	Q86Z02		hsa-miR-450b-5p	0.833674	13	Very High	BCmicrO|CoMeTa|Cupid|DIANA|MBStar|MirAncesTar|miranda_May_2021|miRDB_v6|MiRNATIP|MirSNPInTarget|MirTar2|mirzag|MultiMiTar
DPY30	Q9C005		hsa-miR-22-3p	0.833496	15	Very High	BCmicrO|bitargeting_May_2021|MirAncesTar|miranda_May_2021|mirbase|miRcode|mirCoX|miRDB_v6|MiRNATIP|miRTar2GO|MirTar2|mirzag|MultiMiTar|PACCMIT|TargetScan_v7_2
LUZP1	Q86V48		hsa-miR-96-5p	0.833388	16	Very High	BCmicrO|bitargeting_May_2021|CoMeTa|Cupid|DIANA|MBStar|MirAncesTar|miranda_May_2021|miRcode|miRDB_v6|MiRNATIP|MirSNPInTarget|miRTar2GO|MultiMiTar|PACCMIT|TargetScan_v7_2
UNC13C	Q8NB66		hsa-miR-96-5p	0.833383	13	Very High	BCmicrO|bitargeting_May_2021|DIANA|MirAncesTar|miranda_May_2021|miRcode|MiRNATIP|MirSNPInTarget|MirTar2|mirzag|PACCMIT|RNA22|TargetScan_v7_2
RNF44	Q7L0R7		hsa-miR-92a-3p	0.833274	15	Very High	BCmicrO|CoMeTa|Cupid|DIANA|MBStar|MirAncesTar|miranda_May_2021|miRDB_v6|MiRNATIP|miRTar2GO|MirTar2|mirzag|MultiMiTar|PACCMIT|TargetScan_v7_2
FYN	P06241		hsa-miR-96-5p	0.833265	14	Very High	BCmicrO|bitargeting_May_2021|CoMeTa|DIANA|MBStar|MirAncesTar|miranda_May_2021|mirbase|miRcode|MiRNATIP|mirzag|PACCMIT|RNA22|TargetScan_v7_2
CPEB3	Q8NE35		hsa-miR-92a-3p	0.83322	15	Very High	BCmicrO|CoMeTa|Cupid|DIANA|MBStar|MirAncesTar|miranda_May_2021|miRDB_v6|MiRNATIP|miRTar2GO|MirTar2|mirzag|MultiMiTar|RNA22|TargetScan_v7_2
DEUP1	Q05D60		hsa-miR-22-3p	0.83319	13	Very High	BCmicrO|DIANA|MBStar|MirAncesTar|miranda_May_2021|miRcode|mirCoX|miRDB_v6|MirTar2|mirzag|MultiMiTar|PACCMIT|TargetScan_v7_2
PEAK1	Q9H792		hsa-miR-363-3p	0.833187	14	Very High	BCmicrO|bitargeting_May_2021|CoMeTa|Cupid|DIANA|MBStar|MirAncesTar|MiRNATIP|miRTar2GO|MirTar2|mirzag|PACCMIT|RNA22|TargetScan_v7_2
CPEB1	Q9BZB8		hsa-miR-96-5p	0.833185	13	Very High	BCmicrO|bitargeting_May_2021|CoMeTa|Cupid|DIANA|MBStar|MirAncesTar|miranda_May_2021|miRcode|miRDB_v6|mirzag|PACCMIT|TargetScan_v7_2
LDLRAD4	O15165		hsa-miR-96-5p	0.833174	16	Very High	BCmicrO|bitargeting_May_2021|CoMeTa|Cupid|DIANA|MBStar|MirAncesTar|miranda_May_2021|miRcode|MiRNATIP|miRTar2GO|mirzag|MultiMiTar|PACCMIT|RNA22|TargetScan_v7_2
RYBP	Q8N488		hsa-miR-376b-3p	0.83317	15	Very High	BCmicrO|bitargeting_May_2021|CoMeTa|Cupid|DIANA|MBStar|MirAncesTar|miranda_May_2021|miRDB_v6|MiRNATIP|MirTar2|mirzag|MultiMiTar|PACCMIT|TargetScan_v7_2
SESN3	P58005		hsa-miR-363-3p	0.833126	14	Very High	BCmicrO|Cupid|DIANA|MBStar|MirAncesTar|mirbase|miRcode|miRDB_v6|MiRNATIP|MirTar2|mirzag|PACCMIT|RNA22|TargetScan_v7_2
AVIL	O75366		hsa-miR-96-5p	0.832857	16	Very High	BCmicrO|bitargeting_May_2021|CoMeTa|DIANA|MBStar|MirAncesTar|miranda_May_2021|mirbase|miRcode|miRDB_v6|MiRNATIP|MirTar2|PACCMIT|PITA_May_2021|RNA22|TargetScan_v7_2
FBXW7	Q969H0		hsa-miR-22-3p	0.832833	17	Very High	BCmicrO|bitargeting_May_2021|CoMeTa|Cupid|DIANA|MBStar|MirAncesTar|miranda_May_2021|miRcode|mirCoX|miRDB_v6|MiRNATIP|miRTar2GO|mirzag|MultiMiTar|PACCMIT|TargetScan_v7_2
PTPRK	Q15262		hsa-miR-363-3p	0.832798	14	Very High	BCmicrO|CoMeTa|Cupid|MBStar|MirAncesTar|miRcode|miRDB_v6|MiRNATIP|MirSNPInTarget|miRTar2GO|MirTar2|mirzag|PACCMIT|TargetScan_v7_2
DDX3X	O00571		hsa-miR-363-3p	0.832773	13	Very High	BCmicrO|CoMeTa|Cupid|DIANA|MBStar|MirAncesTar|miRcode|MiRNATIP|miRTar2GO|MirTar2|mirzag|PACCMIT|TargetScan_v7_2
CACNB1	Q02641		hsa-miR-96-5p	0.832731	13	Very High	BCmicrO|CoMeTa|Cupid|DIANA|MirAncesTar|miranda_May_2021|miRcode|miRDB_v6|MiRNATIP|MirSNPInTarget|MultiMiTar|RNA22|TargetScan_v7_2
KBTBD8	Q8NFY9		hsa-miR-363-3p	0.832553	12	Very High	BCmicrO|Cupid|DIANA|MBStar|MirAncesTar|miRcode|miRDB_v6|MiRNATIP|miRTar2GO|MirTar2|mirzag|TargetScan_v7_2
CEP41	Q9BYV8		hsa-miR-363-3p	0.832404	14	Very High	BCmicrO|bitargeting_May_2021|CoMeTa|Cupid|DIANA|MBStar|MirAncesTar|miRcode|miRDB_v6|MiRNATIP|MirTar2|mirzag|PACCMIT|TargetScan_v7_2
DEPDC1	Q5TB30		hsa-miR-96-5p	0.832107	15	Very High	BCmicrO|bitargeting_May_2021|CoMeTa|DIANA|MBStar|MirAncesTar|miranda_May_2021|miRcode|miRDB_v6|MiRNATIP|MirSNPInTarget|MirTar2|mirzag|RNA22|TargetScan_v7_2
PDZD2	O15018		hsa-miR-92a-3p	0.832094	14	Very High	BCmicrO|CoMeTa|DIANA|MBStar|MirAncesTar|miranda_May_2021|miRDB_v6|MiRNATIP|MirTar2|mirzag|MultiMiTar|PACCMIT|RNA22|TargetScan_v7_2
DUSP5	Q16690		hsa-miR-92a-3p	0.83202	12	Very High	BCmicrO|CoMeTa|Cupid|DIANA|MirAncesTar|miranda_May_2021|miRDB_v6|MiRNATIP|miRTar2GO|MirTar2|mirzag|TargetScan_v7_2
EIF1	P41567		hsa-miR-323a-3p	0.831996	13	Very High	BCmicrO|CoMeTa|DIANA|MBStar|MirAncesTar|mirbase|miRDB_v6|MiRNATIP|MirSNPInTarget|MirTar2|mirzag|PACCMIT|TargetScan_v7_2
PCDH11X	Q9BZA7		hsa-miR-363-3p	0.831941	15	Very High	BCmicrO|CoMeTa|DIANA|MBStar|MirAncesTar|miRcode|miRDB_v6|MirSNPInTarget|miRTar2GO|MirTar2|mirzag|MultiMiTar|PACCMIT|RNA22|TargetScan_v7_2
ITGA5	P08648		hsa-miR-363-3p	0.831849	12	Very High	BCmicrO|CoMeTa|Cupid|DIANA|MirAncesTar|miRcode|miRDB_v6|miRTar2GO|MirTar2|PACCMIT|RNA22|TargetScan_v7_2
PTPN4	P29074		hsa-miR-183-5p	0.831411	17	Very High	bitargeting_May_2021|CoMeTa|Cupid|DIANA|MBStar|MirAncesTar|miranda_May_2021|mirbase|miRcode|miRDB_v6|MiRNATIP|MirSNPInTarget|miRTar2GO|MirTar2|mirzag|MultiMiTar|PACCMIT
CDCA7L	Q96GN5		hsa-miR-363-3p	0.831398	14	Very High	BCmicrO|DIANA|MBStar|MirAncesTar|miRcode|miRDB_v6|MiRNATIP|miRTar2GO|MirTar2|mirzag|MultiMiTar|PACCMIT|RNA22|TargetScan_v7_2
MATR3	P43243		hsa-miR-409-3p	0.831389	17	Very High	BCmicrO|CoMeTa|Cupid|DIANA|MBStar|MirAncesTar|miranda_May_2021|miRDB_v6|MiRNATIP|MirSNPInTarget|miRTar2GO|MirTar2|mirzag|MultiMiTar|PACCMIT|RNA22|TargetScan_v7_2
PDS5B	Q9NTI5		hsa-miR-363-3p	0.831277	15	Very High	BCmicrO|CoMeTa|Cupid|DIANA|MBStar|MirAncesTar|miRcode|miRDB_v6|MiRNATIP|miRTar2GO|MirTar2|mirzag|MultiMiTar|PACCMIT|TargetScan_v7_2
ARRDC3	Q96B67		hsa-miR-92a-3p	0.831266	12	Very High	BCmicrO|DIANA|MirAncesTar|miranda_May_2021|miRDB_v6|MiRNATIP|miRTar2GO|MirTar2|mirzag|PACCMIT|RNA22|TargetScan_v7_2
CNR1	P21554		hsa-miR-494-3p	0.831236	13	Very High	BCmicrO|CoMeTa|DIANA|MBStar|MirAncesTar|miranda_May_2021|miRDB_v6|mirmap_May_2021|MirSNPInTarget|miRTar2GO|MirTar2|mirzag|TargetScan_v7_2
OGT	O15294		hsa-miR-96-5p	0.831185	14	Very High	BCmicrO|bitargeting_May_2021|CoMeTa|Cupid|DIANA|MirAncesTar|miranda_May_2021|miRcode|miRDB_v6|MiRNATIP|miRTar2GO|mirzag|PACCMIT|TargetScan_v7_2
ARHGEF12	Q9NZN5		hsa-miR-96-5p	0.831066	15	Very High	BCmicrO|CoMeTa|Cupid|DIANA|MBStar|MirAncesTar|miranda_May_2021|miRcode|miRDB_v6|MiRNATIP|miRTar2GO|mirzag|MultiMiTar|PACCMIT|TargetScan_v7_2
RAB11FIP2	Q7L804		hsa-miR-381-3p	0.831009	13	Very High	BCmicrO|CoMeTa|DIANA|MBStar|MirAncesTar|miranda_May_2021|miRDB_v6|mirmap_May_2021|MiRNATIP|MirTar2|mirzag|MultiMiTar|TargetScan_v7_2
ADK	P55263		hsa-miR-96-5p	0.830987	14	Very High	BCmicrO|CoMeTa|Cupid|DIANA|MBStar|MirAncesTar|miranda_May_2021|miRcode|miRDB_v6|MiRNATIP|MirTar2|mirzag|MultiMiTar|TargetScan_v7_2
FRY	Q5TBA9		hsa-miR-92a-3p	0.830746	15	Very High	BCmicrO|CoMeTa|Cupid|DIANA|MBStar|MirAncesTar|miranda_May_2021|mirbase|miRDB_v6|MiRNATIP|MirTar2|mirzag|PACCMIT|RNA22|TargetScan_v7_2
VLDLR	P98155		hsa-miR-96-5p	0.830733	17	Very High	BCmicrO|bitargeting_May_2021|CoMeTa|Cupid|DIANA|MBStar|MirAncesTar|miranda_May_2021|miRcode|MiRNATIP|miRTar2GO|mirzag|MultiMiTar|PACCMIT|PITA_May_2021|RNA22|TargetScan_v7_2
HAND2	P61296		hsa-miR-363-3p	0.83066	11	Very High	BCmicrO|CoMeTa|DIANA|MBStar|MirAncesTar|miRcode|miRDB_v6|MiRNATIP|mirzag|PACCMIT|TargetScan_v7_2
MAP2K3	P46734		hsa-miR-96-5p	0.83066	15	Very High	BCmicrO|bitargeting_May_2021|CoMeTa|DIANA|MirAncesTar|miranda_May_2021|miRcode|miRDB_v6|MiRNATIP|MirSNPInTarget|miRTar2GO|MirTar2|PACCMIT|RNA22|TargetScan_v7_2
NSF	P46459		hsa-miR-92a-3p	0.830577	13	Very High	BCmicrO|CoMeTa|Cupid|MBStar|MirAncesTar|miranda_May_2021|mirbase|miRDB_v6|MiRNATIP|MirTar2|mirzag|RNA22|TargetScan_v7_2
FAR1	Q8WVX9		hsa-miR-363-3p	0.830557	15	Very High	BCmicrO|bitargeting_May_2021|Cupid|DIANA|MBStar|MirAncesTar|miRcode|miRDB_v6|MiRNATIP|MirSNPInTarget|miRTar2GO|mirzag|PACCMIT|PITA_May_2021|TargetScan_v7_2
TRUB1	Q8WWH5		hsa-miR-22-3p	0.830438	16	Very High	BCmicrO|bitargeting_May_2021|DIANA|MBStar|MirAncesTar|miranda_May_2021|mirbase|miRcode|mirCoX|miRDB_v6|mirmap_May_2021|miRTar2GO|MirTar2|mirzag|PACCMIT|TargetScan_v7_2
APPL1	Q9UKG1		hsa-miR-92a-3p	0.830413	15	Very High	BCmicrO|bitargeting_May_2021|CoMeTa|DIANA|MBStar|MirAncesTar|miranda_May_2021|miRDB_v6|MiRNATIP|miRTar2GO|MirTar2|mirzag|MultiMiTar|PACCMIT|TargetScan_v7_2
MYCN	P04198		hsa-miR-502-3p	0.830387	16	Very High	BCmicrO|bitargeting_May_2021|CoMeTa|Cupid|DIANA|MBStar|MirAncesTar|miranda_May_2021|mirbase|miRDB_v6|MirSNPInTarget|MirTar2|mirzag|PACCMIT|RNA22|TargetScan_v7_2
EPHA3	P29320		hsa-miR-96-5p	0.830314	13	Very High	BCmicrO|CoMeTa|Cupid|DIANA|MBStar|MirAncesTar|miranda_May_2021|miRcode|miRDB_v6|mirzag|PACCMIT|RNA22|TargetScan_v7_2
FAM135A	Q9P2D6		hsa-miR-323a-3p	0.830281	15	Very High	BCmicrO|bitargeting_May_2021|CoMeTa|Cupid|DIANA|MBStar|MirAncesTar|miRDB_v6|MiRNATIP|MirSNPInTarget|MirTar2|mirzag|PACCMIT|RNA22|TargetScan_v7_2
DMD	P11532		hsa-miR-369-3p	0.830269	15	Very High	BCmicrO|bitargeting_May_2021|CoMeTa|Cupid|DIANA|MBStar|MirAncesTar|miranda_May_2021|mirbase|miRDB_v6|MiRNATIP|MirTar2|mirzag|PACCMIT|TargetScan_v7_2
ITGB1	P05556		hsa-miR-183-5p	0.830213	17	Very High	bitargeting_May_2021|CoMeTa|Cupid|DIANA|MBStar|MirAncesTar|miranda_May_2021|mirbase|miRcode|miRDB_v6|mirmap_May_2021|MiRNATIP|MirTar2|mirzag|MultiMiTar|PACCMIT|PITA_May_2021
CHST7	Q9NS84		hsa-miR-363-3p	0.830062	14	Very High	BCmicrO|bitargeting_May_2021|CoMeTa|DIANA|MirAncesTar|mirbase|miRcode|miRDB_v6|MiRNATIP|miRTar2GO|MirTar2|mirzag|PACCMIT|TargetScan_v7_2
CEP76	Q8TAP6		hsa-miR-381-3p	0.829952	11	Very High	BCmicrO|bitargeting_May_2021|CoMeTa|Cupid|DIANA|MirAncesTar|miranda_May_2021|miRDB_v6|MirTar2|mirzag|TargetScan_v7_2
ITGA5	P08648		hsa-miR-92a-3p	0.829929	15	Very High	BCmicrO|bitargeting_May_2021|CoMeTa|Cupid|DIANA|MirAncesTar|miranda_May_2021|mirbase|miRDB_v6|MiRNATIP|MirTar2|PACCMIT|PITA_May_2021|RNA22|TargetScan_v7_2
DNAJB12	Q9NXW2		hsa-miR-363-3p	0.829857	15	Very High	BCmicrO|bitargeting_May_2021|CoMeTa|Cupid|DIANA|MirAncesTar|miRcode|miRDB_v6|MiRNATIP|miRTar2GO|MirTar2|mirzag|MultiMiTar|RNA22|TargetScan_v7_2
ABCE1	P61221		hsa-miR-299-3p	0.829747	15	Very High	BCmicrO|CoMeTa|DIANA|MBStar|MirAncesTar|miranda_May_2021|mirCoX|miRDB_v6|MiRNATIP|MirSNPInTarget|miRTar2GO|MirTar2|mirzag|MultiMiTar|TargetScan_v7_2
TEF	Q10587		hsa-miR-92a-3p	0.82973	14	Very High	BCmicrO|CoMeTa|DIANA|MirAncesTar|miranda_May_2021|miRDB_v6|MiRNATIP|MirSNPInTarget|miRTar2GO|MirTar2|mirzag|PACCMIT|RNA22|TargetScan_v7_2
RYK	P34925		hsa-miR-96-5p	0.829714	15	Very High	BCmicrO|CoMeTa|Cupid|DIANA|MirAncesTar|miranda_May_2021|mirbase|miRcode|miRDB_v6|MiRNATIP|MirTar2|mirzag|MultiMiTar|PACCMIT|TargetScan_v7_2
DUS2	Q9NX74		hsa-miR-92a-3p	0.829704	13	Very High	BCmicrO|CoMeTa|Cupid|MirAncesTar|miranda_May_2021|mirbase|miRDB_v6|MiRNATIP|miRTar2GO|MirTar2|PACCMIT|RNA22|TargetScan_v7_2
SIN3B	O75182		hsa-miR-96-5p	0.829677	15	Very High	BCmicrO|bitargeting_May_2021|CoMeTa|DIANA|MirAncesTar|miranda_May_2021|miRcode|miRDB_v6|MiRNATIP|MirSNPInTarget|MirTar2|mirzag|MultiMiTar|RNA22|TargetScan_v7_2
TLL1	O43897		hsa-miR-96-5p	0.829649	15	Very High	BCmicrO|bitargeting_May_2021|CoMeTa|DIANA|MBStar|MirAncesTar|miranda_May_2021|miRcode|MiRNATIP|miRTar2GO|mirzag|MultiMiTar|PACCMIT|RNA22|TargetScan_v7_2
SHOX2	O60902		hsa-miR-96-5p	0.829535	13	Very High	BCmicrO|CoMeTa|DIANA|MirAncesTar|miranda_May_2021|miRcode|miRDB_v6|miRTar2GO|MirTar2|mirzag|PACCMIT|RNA22|TargetScan_v7_2
SNRK	Q9NRH2		hsa-miR-22-3p	0.829525	17	Very High	BCmicrO|bitargeting_May_2021|CoMeTa|DIANA|MBStar|MirAncesTar|miranda_May_2021|miRcode|mirCoX|miRDB_v6|MiRNATIP|MirSNPInTarget|miRTar2GO|mirzag|MultiMiTar|PACCMIT|TargetScan_v7_2
ZFPM2	Q8WW38		hsa-miR-381-3p	0.829518	15	Very High	BCmicrO|CoMeTa|Cupid|DIANA|MBStar|MirAncesTar|miranda_May_2021|mirbase|mirmap_May_2021|MiRNATIP|MirTar2|mirzag|PACCMIT|RNA22|TargetScan_v7_2
NR5A2	O00482		hsa-miR-381-3p	0.829469	15	Very High	BCmicrO|bitargeting_May_2021|CoMeTa|Cupid|DIANA|MBStar|MirAncesTar|miranda_May_2021|miRDB_v6|MiRNATIP|MirTar2|mirzag|MultiMiTar|PACCMIT|TargetScan_v7_2
PCDHA1	Q9Y5I3		hsa-miR-185-5p	0.82928	14	Very High	BCmicrO|bitargeting_May_2021|DIANA|MBStar|MirAncesTar|miranda_May_2021|miRDB_v6|mirmap_May_2021|miRTar2GO|MirTar2|mirzag|MultiMiTar|PITA_May_2021|TargetScan_v7_2
DMXL1	Q9Y485		hsa-miR-363-3p	0.829262	16	Very High	BCmicrO|CoMeTa|Cupid|DIANA|MBStar|MirAncesTar|mirbase|miRcode|miRDB_v6|MiRNATIP|miRTar2GO|MirTar2|mirzag|MultiMiTar|PACCMIT|TargetScan_v7_2
CHST7	Q9NS84		hsa-miR-92a-3p	0.829169	15	Very High	BCmicrO|bitargeting_May_2021|CoMeTa|DIANA|MirAncesTar|miranda_May_2021|mirbase|miRDB_v6|MiRNATIP|miRTar2GO|MirTar2|mirzag|PACCMIT|PITA_May_2021|TargetScan_v7_2
MGAT4A	Q9UM21		hsa-miR-369-3p	0.829105	15	Very High	BCmicrO|CoMeTa|Cupid|DIANA|MBStar|MirAncesTar|miranda_May_2021|mirbase|miRDB_v6|MiRNATIP|MirSNPInTarget|MirTar2|mirzag|PACCMIT|TargetScan_v7_2
FAM76A	Q8TAV0		hsa-miR-185-5p	0.828852	17	Very High	BCmicrO|bitargeting_May_2021|CoMeTa|DIANA|MBStar|MirAncesTar|miranda_May_2021|mirbase|miRDB_v6|mirmap_May_2021|MiRNATIP|miRTar2GO|mirzag|MultiMiTar|PITA_May_2021|RNA22|TargetScan_v7_2
SPRYD4	Q8WW59		hsa-miR-92a-3p	0.82885	13	Very High	BCmicrO|bitargeting_May_2021|DIANA|MirAncesTar|miranda_May_2021|miRDB_v6|MiRNATIP|miRTar2GO|MirTar2|mirzag|PACCMIT|PITA_May_2021|TargetScan_v7_2
RNF44	Q7L0R7		hsa-miR-296-5p	0.828611	18	Very High	BCmicrO|bitargeting_May_2021|CoMeTa|DIANA|MirAncesTar|miranda_May_2021|mirCoX|miRDB_v6|mirmap_May_2021|MiRNATIP|miRTar2GO|MirTar2|mirzag|MultiMiTar|PACCMIT|PITA_May_2021|RNA22|TargetScan_v7_2
OGN	P20774		hsa-miR-22-3p	0.828541	13	Very High	BCmicrO|bitargeting_May_2021|CoMeTa|DIANA|MirAncesTar|miranda_May_2021|miRcode|mirCoX|miRDB_v6|MirTar2|mirzag|PACCMIT|TargetScan_v7_2
ARPP19	P56211		hsa-miR-96-5p	0.82849	16	Very High	BCmicrO|CoMeTa|Cupid|DIANA|MBStar|MirAncesTar|miranda_May_2021|miRcode|miRDB_v6|MiRNATIP|miRTar2GO|mirzag|MultiMiTar|PACCMIT|RNA22|TargetScan_v7_2
HIVEP1	P15822		hsa-miR-363-3p	0.828458	12	Very High	BCmicrO|CoMeTa|Cupid|MirAncesTar|mirbase|miRcode|miRDB_v6|MiRNATIP|miRTar2GO|mirzag|PACCMIT|TargetScan_v7_2
TIAM1	Q13009		hsa-miR-22-3p	0.82844	16	Very High	BCmicrO|bitargeting_May_2021|CoMeTa|Cupid|DIANA|MBStar|MirAncesTar|miranda_May_2021|mirbase|miRcode|mirCoX|miRDB_v6|mirzag|MultiMiTar|PACCMIT|TargetScan_v7_2
LRP6	O75581		hsa-miR-183-5p	0.828396	16	Very High	bitargeting_May_2021|CoMeTa|Cupid|DIANA|MBStar|MirAncesTar|miranda_May_2021|mirbase|miRcode|miRDB_v6|MiRNATIP|miRTar2GO|MirTar2|mirzag|MultiMiTar|PACCMIT
JAZF1	Q86VZ6		hsa-miR-96-5p	0.828369	13	Very High	BCmicrO|Cupid|MBStar|MirAncesTar|miranda_May_2021|miRcode|miRDB_v6|MiRNATIP|miRTar2GO|MultiMiTar|PACCMIT|RNA22|TargetScan_v7_2
HOMER1	Q86YM7		hsa-miR-22-3p	0.828316	14	Very High	BCmicrO|bitargeting_May_2021|CoMeTa|Cupid|DIANA|MirAncesTar|miranda_May_2021|miRcode|mirCoX|miRDB_v6|miRTar2GO|mirzag|MultiMiTar|TargetScan_v7_2
RALGPS1	Q5JS13		hsa-miR-96-5p	0.828314	14	Very High	BCmicrO|CoMeTa|DIANA|MirAncesTar|miranda_May_2021|mirbase|miRcode|miRDB_v6|MirTar2|mirzag|MultiMiTar|PACCMIT|RNA22|TargetScan_v7_2
NR3C1	P04150		hsa-miR-22-3p	0.828082	17	Very High	BCmicrO|bitargeting_May_2021|CoMeTa|DIANA|MBStar|MirAncesTar|miranda_May_2021|miRcode|mirCoX|MiRNATIP|miRTar2GO|MirTar2|mirzag|MultiMiTar|PACCMIT|RNA22|TargetScan_v7_2
PPP1R12A	O14974		hsa-miR-363-3p	0.82808	13	Very High	BCmicrO|CoMeTa|Cupid|DIANA|MBStar|MirAncesTar|miRcode|miRDB_v6|MiRNATIP|mirzag|PACCMIT|RNA22|TargetScan_v7_2
RSBN1	Q5VWQ0		hsa-miR-185-5p	0.828029	15	Very High	BCmicrO|CoMeTa|Cupid|DIANA|MBStar|MirAncesTar|miranda_May_2021|miRDB_v6|mirmap_May_2021|MiRNATIP|miRTar2GO|MirTar2|mirzag|MultiMiTar|TargetScan_v7_2
TMEM87A	Q8NBN3		hsa-miR-92a-3p	0.827959	16	Very High	BCmicrO|CoMeTa|DIANA|MBStar|MirAncesTar|miranda_May_2021|mirbase|miRDB_v6|MiRNATIP|MirSNPInTarget|miRTar2GO|MirTar2|mirzag|PACCMIT|RNA22|TargetScan_v7_2
QSER1	Q2KHR3		hsa-miR-363-3p	0.82793	15	Very High	BCmicrO|bitargeting_May_2021|CoMeTa|Cupid|DIANA|MBStar|MirAncesTar|miRcode|MiRNATIP|miRTar2GO|MirTar2|mirzag|PACCMIT|RNA22|TargetScan_v7_2
FOXO3	O43524		hsa-miR-96-5p	0.827917	15	Very High	BCmicrO|bitargeting_May_2021|CoMeTa|Cupid|DIANA|MBStar|MirAncesTar|miranda_May_2021|mirbase|miRcode|miRDB_v6|MiRNATIP|mirzag|MultiMiTar|TargetScan_v7_2
SERTAD2	Q14140		hsa-miR-363-3p	0.827888	13	Very High	BCmicrO|CoMeTa|Cupid|DIANA|MBStar|miRcode|miRDB_v6|MiRNATIP|miRTar2GO|mirzag|MultiMiTar|PACCMIT|TargetScan_v7_2
ARID1A	O14497		hsa-miR-185-5p	0.827877	18	Very High	BCmicrO|bitargeting_May_2021|CoMeTa|Cupid|DIANA|MBStar|MirAncesTar|miranda_May_2021|miRDB_v6|mirmap_May_2021|MiRNATIP|miRTar2GO|MirTar2|mirzag|MultiMiTar|PACCMIT|PITA_May_2021|RNA22
MMD	Q15546		hsa-miR-92a-3p	0.827871	12	Very High	BCmicrO|CoMeTa|Cupid|DIANA|MirAncesTar|miranda_May_2021|miRDB_v6|MiRNATIP|miRTar2GO|mirzag|PACCMIT|TargetScan_v7_2
KLHDC10	Q6PID8		hsa-miR-92a-3p	0.827739	14	Very High	BCmicrO|CoMeTa|Cupid|DIANA|MBStar|MirAncesTar|miranda_May_2021|miRDB_v6|MiRNATIP|miRTar2GO|MirTar2|mirzag|PACCMIT|TargetScan_v7_2
RBPJ	Q06330		hsa-miR-381-3p	0.827669	15	Very High	BCmicrO|CoMeTa|Cupid|DIANA|MBStar|MirAncesTar|miranda_May_2021|mirbase|miRDB_v6|mirmap_May_2021|MiRNATIP|MirTar2|mirzag|PACCMIT|TargetScan_v7_2
LUC7L3	O95232		hsa-miR-299-3p	0.827635	18	Very High	BCmicrO|bitargeting_May_2021|CoMeTa|DIANA|MBStar|MirAncesTar|miranda_May_2021|mirCoX|miRDB_v6|MiRNATIP|miRTar2GO|MirTar2|mirzag|MultiMiTar|PACCMIT|PITA_May_2021|RNA22|TargetScan_v7_2
TRIM63	Q969Q1		hsa-miR-381-3p	0.827463	11	Very High	BCmicrO|Cupid|DIANA|MirAncesTar|miranda_May_2021|mirbase|miRDB_v6|MiRNATIP|MirTar2|mirzag|TargetScan_v7_2
FHL2	Q14192		hsa-miR-92a-3p	0.827323	15	Very High	BCmicrO|bitargeting_May_2021|DIANA|MBStar|MirAncesTar|miranda_May_2021|mirbase|miRDB_v6|MiRNATIP|miRTar2GO|MirTar2|mirzag|PACCMIT|RNA22|TargetScan_v7_2
ARPP21	Q9UBL0		hsa-miR-502-3p	0.82728	13	Very High	BCmicrO|CoMeTa|Cupid|DIANA|MBStar|MirAncesTar|miranda_May_2021|MiRNATIP|MirSNPInTarget|MirTar2|mirzag|RNA22|TargetScan_v7_2
KMT5B	Q4FZB7		hsa-miR-363-3p	0.827251	14	Very High	BCmicrO|CoMeTa|Cupid|DIANA|MBStar|MirAncesTar|miRcode|miRDB_v6|MiRNATIP|miRTar2GO|mirzag|MultiMiTar|PACCMIT|TargetScan_v7_2
ZDHHC16	Q969W1		hsa-miR-22-3p	0.827247	15	Very High	BCmicrO|bitargeting_May_2021|DIANA|MirAncesTar|miranda_May_2021|mirbase|miRcode|mirCoX|miRDB_v6|miRTar2GO|MirTar2|mirzag|MultiMiTar|RNA22|TargetScan_v7_2
BCAP29	Q9UHQ4		hsa-miR-494-3p	0.827095	13	Very High	BCmicrO|CoMeTa|DIANA|MBStar|MirAncesTar|miranda_May_2021|miRDB_v6|mirmap_May_2021|MiRNATIP|MirTar2|mirzag|PACCMIT|TargetScan_v7_2
FBN1	P35555		hsa-miR-92a-3p	0.826879	16	Very High	BCmicrO|bitargeting_May_2021|CoMeTa|Cupid|DIANA|MBStar|MirAncesTar|miranda_May_2021|mirbase|miRDB_v6|MiRNATIP|MirTar2|mirzag|PACCMIT|PITA_May_2021|TargetScan_v7_2
PTGS1	P23219		hsa-miR-22-3p	0.826877	15	Very High	BCmicrO|bitargeting_May_2021|CoMeTa|DIANA|MirAncesTar|miranda_May_2021|miRcode|mirCoX|miRDB_v6|MiRNATIP|mirzag|MultiMiTar|PACCMIT|RNA22|TargetScan_v7_2
MEF2C	Q06413		hsa-miR-183-5p	0.826877	16	Very High	bitargeting_May_2021|CoMeTa|Cupid|DIANA|MBStar|MirAncesTar|miranda_May_2021|miRcode|miRDB_v6|mirmap_May_2021|MiRNATIP|miRTar2GO|MirTar2|mirzag|MultiMiTar|PACCMIT
CAV3	P56539		hsa-miR-22-3p	0.826782	14	Very High	BCmicrO|bitargeting_May_2021|CoMeTa|DIANA|MirAncesTar|miranda_May_2021|mirbase|miRcode|mirCoX|miRDB_v6|MirTar2|MultiMiTar|PACCMIT|TargetScan_v7_2
TNRC6B	Q9UPQ9		hsa-miR-329-3p	0.826743	16	Very High	BCmicrO|bitargeting_May_2021|CoMeTa|DIANA|MBStar|MirAncesTar|miranda_May_2021|miRDB_v6|mirmap_May_2021|MiRNATIP|MirTar2|mirzag|PACCMIT|PITA_May_2021|RNA22|TargetScan_v7_2
FXR1	P51114		hsa-miR-92a-3p	0.826692	14	Very High	BCmicrO|CoMeTa|DIANA|MBStar|MirAncesTar|miranda_May_2021|miRDB_v6|MiRNATIP|miRTar2GO|MirTar2|mirzag|PACCMIT|RNA22|TargetScan_v7_2
CDKN1C	P49918		hsa-miR-92a-3p	0.826614	15	Very High	BCmicrO|CoMeTa|Cupid|DIANA|MBStar|MirAncesTar|miranda_May_2021|mirbase|miRDB_v6|MiRNATIP|miRTar2GO|MirTar2|mirzag|PACCMIT|TargetScan_v7_2
THRB	P10828		hsa-miR-425-5p	0.826588	15	Very High	Cupid|DIANA|MBStar|MirAncesTar|miranda_May_2021|miRcode|miRDB_v6|MiRNATIP|MirSNPInTarget|miRTar2GO|MirTar2|mirzag|PACCMIT|RNA22|TargetScan_v7_2
ITPR1	Q14643		hsa-miR-92a-3p	0.826564	15	Very High	BCmicrO|CoMeTa|Cupid|DIANA|MBStar|MirAncesTar|miranda_May_2021|mirbase|miRDB_v6|MiRNATIP|miRTar2GO|MirTar2|mirzag|MultiMiTar|TargetScan_v7_2
ITGA6	P23229		hsa-miR-92a-3p	0.826373	14	Very High	BCmicrO|CoMeTa|Cupid|DIANA|MBStar|MirAncesTar|miranda_May_2021|miRDB_v6|MiRNATIP|miRTar2GO|MirTar2|mirzag|PACCMIT|TargetScan_v7_2
AP1AR	Q63HQ0		hsa-miR-363-3p	0.826348	12	Very High	BCmicrO|CoMeTa|Cupid|DIANA|MBStar|MirAncesTar|miRcode|MiRNATIP|miRTar2GO|MirTar2|mirzag|TargetScan_v7_2
CNKSR3	Q6P9H4		hsa-miR-96-5p	0.826238	15	Very High	BCmicrO|bitargeting_May_2021|CoMeTa|Cupid|DIANA|MBStar|MirAncesTar|miranda_May_2021|miRcode|MiRNATIP|miRTar2GO|mirzag|MultiMiTar|RNA22|TargetScan_v7_2
TSC22D3	Q99576		hsa-miR-96-5p	0.826162	17	Very High	BCmicrO|bitargeting_May_2021|CoMeTa|Cupid|DIANA|MBStar|MirAncesTar|miranda_May_2021|mirbase|miRcode|MiRNATIP|miRTar2GO|mirzag|MultiMiTar|PACCMIT|rnahybrid_May_2021|TargetScan_v7_2
TENT4B	Q8NDF8		hsa-miR-363-3p	0.826162	15	Very High	BCmicrO|Cupid|DIANA|MBStar|MirAncesTar|mirbase|miRcode|MiRNATIP|MirSNPInTarget|miRTar2GO|MirTar2|mirzag|MultiMiTar|PACCMIT|TargetScan_v7_2
TACC2	O95359		hsa-miR-92a-3p	0.826039	15	Very High	BCmicrO|CoMeTa|Cupid|MBStar|MirAncesTar|miranda_May_2021|mirbase|miRDB_v6|MiRNATIP|MirSNPInTarget|miRTar2GO|MirTar2|PACCMIT|RNA22|TargetScan_v7_2
DYNLL2	Q96FJ2		hsa-miR-185-5p	0.825845	15	Very High	BCmicrO|bitargeting_May_2021|Cupid|DIANA|MirAncesTar|miranda_May_2021|miRDB_v6|mirmap_May_2021|MiRNATIP|miRTar2GO|MirTar2|mirzag|PITA_May_2021|RNA22|TargetScan_v7_2
SEPTIN11	Q9NVA2		hsa-miR-96-5p	0.825842	16	Very High	BCmicrO|bitargeting_May_2021|CoMeTa|Cupid|DIANA|MBStar|MirAncesTar|miranda_May_2021|miRcode|miRDB_v6|MiRNATIP|MirTar2|MultiMiTar|PACCMIT|RNA22|TargetScan_v7_2
INPP5A	Q14642		hsa-miR-96-5p	0.825806	14	Very High	BCmicrO|CoMeTa|Cupid|DIANA|MBStar|MirAncesTar|miranda_May_2021|miRcode|MiRNATIP|miRTar2GO|mirzag|MultiMiTar|PACCMIT|TargetScan_v7_2
TENT4A	Q5XG87		hsa-miR-92a-3p	0.825802	12	Very High	BCmicrO|CoMeTa|DIANA|MirAncesTar|miranda_May_2021|miRDB_v6|MiRNATIP|miRTar2GO|MirTar2|mirzag|PACCMIT|TargetScan_v7_2
MTMR2	Q13614		hsa-miR-379-5p	0.825662	16	Very High	BCmicrO|bitargeting_May_2021|CoMeTa|DIANA|MBStar|MirAncesTar|miranda_May_2021|miRDB_v6|MiRNATIP|MirSNPInTarget|MirTar2|mirzag|MultiMiTar|PITA_May_2021|RNA22|TargetScan_v7_2
BEND4	Q6ZU67		hsa-miR-376a-3p	0.825479	13	Very High	BCmicrO|Cupid|DIANA|MBStar|MirAncesTar|miRDB_v6|MiRNATIP|MirSNPInTarget|MirTar2|mirzag|MultiMiTar|PACCMIT|TargetScan_v7_2
ZFHX3	Q15911		hsa-miR-381-3p	0.825474	18	Very High	BCmicrO|bitargeting_May_2021|CoMeTa|Cupid|DIANA|MBStar|MirAncesTar|miranda_May_2021|mirbase|miRDB_v6|mirmap_May_2021|MiRNATIP|MirTar2|mirzag|MultiMiTar|PACCMIT|PITA_May_2021|TargetScan_v7_2
SNAPC1	Q16533		hsa-miR-363-3p	0.825278	12	Very High	BCmicrO|CoMeTa|DIANA|MBStar|MirAncesTar|miRcode|miRDB_v6|MiRNATIP|miRTar2GO|mirzag|PACCMIT|TargetScan_v7_2
ZDHHC5	Q9C0B5		hsa-miR-363-3p	0.825205	12	Very High	BCmicrO|bitargeting_May_2021|DIANA|MirAncesTar|mirbase|miRcode|miRDB_v6|MiRNATIP|miRTar2GO|mirzag|PACCMIT|TargetScan_v7_2
POGK	Q9P215		hsa-miR-22-3p	0.825191	15	Very High	BCmicrO|CoMeTa|DIANA|MBStar|MirAncesTar|miranda_May_2021|miRcode|mirCoX|miRDB_v6|MiRNATIP|MirTar2|mirzag|MultiMiTar|PACCMIT|TargetScan_v7_2
MECOM	Q03112		hsa-miR-22-3p	0.825125	16	Very High	BCmicrO|bitargeting_May_2021|CoMeTa|Cupid|DIANA|MBStar|MirAncesTar|miranda_May_2021|miRcode|mirCoX|MirSNPInTarget|miRTar2GO|mirzag|MultiMiTar|RNA22|TargetScan_v7_2
KRIT1	O00522		hsa-miR-329-3p	0.825121	13	Very High	BCmicrO|CoMeTa|Cupid|DIANA|MBStar|MirAncesTar|miranda_May_2021|miRDB_v6|mirmap_May_2021|MirTar2|mirzag|PACCMIT|TargetScan_v7_2
BCL9L	Q86UU0		hsa-miR-22-3p	0.825094	17	Very High	BCmicrO|bitargeting_May_2021|DIANA|MirAncesTar|miranda_May_2021|mirbase|miRcode|mirCoX|miRDB_v6|mirmap_May_2021|MiRNATIP|MirSNPInTarget|mirzag|MultiMiTar|PACCMIT|RNA22|TargetScan_v7_2
PURB	Q96QR8		hsa-miR-22-3p	0.825017	17	Very High	BCmicrO|bitargeting_May_2021|Cupid|DIANA|MirAncesTar|miranda_May_2021|mirbase|miRcode|mirCoX|miRDB_v6|mirmap_May_2021|MiRNATIP|MirTar2|mirzag|MultiMiTar|PACCMIT|TargetScan_v7_2
PLEKHB2	Q96CS7		hsa-miR-92a-3p	0.824989	13	Very High	BCmicrO|CoMeTa|DIANA|MBStar|MirAncesTar|miranda_May_2021|miRDB_v6|MiRNATIP|miRTar2GO|MirTar2|MultiMiTar|RNA22|TargetScan_v7_2
MFSD5	Q6N075		hsa-miR-96-5p	0.82494	13	Very High	BCmicrO|CoMeTa|Cupid|DIANA|MirAncesTar|miranda_May_2021|mirbase|miRcode|miRDB_v6|MiRNATIP|mirzag|PACCMIT|TargetScan_v7_2
AP2B1	P63010		hsa-miR-96-5p	0.824903	14	Very High	BCmicrO|CoMeTa|Cupid|DIANA|MBStar|MirAncesTar|miranda_May_2021|miRcode|MiRNATIP|miRTar2GO|mirzag|MultiMiTar|PACCMIT|TargetScan_v7_2
BCL9	O00512		hsa-miR-22-3p	0.824728	17	Very High	BCmicrO|bitargeting_May_2021|CoMeTa|Cupid|DIANA|MirAncesTar|miranda_May_2021|mirbase|miRcode|mirCoX|miRDB_v6|MirTar2|mirzag|MultiMiTar|PACCMIT|RNA22|TargetScan_v7_2
ZEB1	P37275		hsa-miR-96-5p	0.824686	15	Very High	BCmicrO|bitargeting_May_2021|Cupid|DIANA|MBStar|MirAncesTar|miranda_May_2021|miRcode|miRDB_v6|MiRNATIP|MirSNPInTarget|miRTar2GO|mirzag|PITA_May_2021|TargetScan_v7_2
TUT4	Q5TAX3		hsa-miR-381-3p	0.824562	12	Very High	BCmicrO|CoMeTa|Cupid|DIANA|MBStar|MirAncesTar|miranda_May_2021|miRDB_v6|MiRNATIP|MirTar2|mirzag|TargetScan_v7_2
MYO5A	Q9Y4I1		hsa-miR-363-3p	0.824539	14	Very High	BCmicrO|CoMeTa|DIANA|MBStar|MirAncesTar|miRcode|miRDB_v6|MiRNATIP|miRTar2GO|MirTar2|mirzag|MultiMiTar|PACCMIT|TargetScan_v7_2
RAB14	P61106		hsa-miR-363-3p	0.824537	14	Very High	BCmicrO|CoMeTa|Cupid|DIANA|MBStar|MirAncesTar|miRcode|miRDB_v6|MiRNATIP|miRTar2GO|mirzag|MultiMiTar|PACCMIT|TargetScan_v7_2
CNEP1R1	Q8N9A8		hsa-miR-92a-3p	0.824442	14	Very High	BCmicrO|DIANA|MBStar|MirAncesTar|miranda_May_2021|miRDB_v6|MiRNATIP|miRTar2GO|MirTar2|mirzag|PACCMIT|PITA_May_2021|RNA22|TargetScan_v7_2
KIF5B	P33176		hsa-miR-92a-3p	0.824323	16	Very High	BCmicrO|CoMeTa|Cupid|DIANA|MBStar|MirAncesTar|miranda_May_2021|mirbase|miRDB_v6|MiRNATIP|miRTar2GO|MirTar2|mirzag|PACCMIT|RNA22|TargetScan_v7_2
ZCCHC3	Q9NUD5		hsa-miR-96-5p	0.824275	12	Very High	BCmicrO|DIANA|MirAncesTar|miranda_May_2021|mirbase|miRcode|miRDB_v6|MiRNATIP|miRTar2GO|MirTar2|mirzag|TargetScan_v7_2
NIPBL	Q6KC79		hsa-miR-96-5p	0.824231	15	Very High	BCmicrO|CoMeTa|Cupid|DIANA|MBStar|MirAncesTar|miranda_May_2021|miRcode|miRDB_v6|MiRNATIP|miRTar2GO|MirTar2|PACCMIT|RNA22|TargetScan_v7_2
VPS54	Q9P1Q0		hsa-miR-363-3p	0.824213	13	Very High	BCmicrO|CoMeTa|Cupid|DIANA|MirAncesTar|miRcode|MiRNATIP|miRTar2GO|MirTar2|mirzag|PACCMIT|RNA22|TargetScan_v7_2
PALLD	Q8WX93		hsa-miR-363-3p	0.824121	15	Very High	BCmicrO|bitargeting_May_2021|CoMeTa|Cupid|DIANA|MBStar|MirAncesTar|miRcode|miRDB_v6|MiRNATIP|miRTar2GO|MirTar2|mirzag|RNA22|TargetScan_v7_2
TRAF3	Q13114		hsa-miR-92a-3p	0.824058	15	Very High	BCmicrO|CoMeTa|Cupid|DIANA|MBStar|MirAncesTar|miranda_May_2021|MiRNATIP|miRTar2GO|MirTar2|mirzag|MultiMiTar|PACCMIT|RNA22|TargetScan_v7_2
MYNN	Q9NPC7		hsa-miR-502-3p	0.824057	13	Very High	BCmicrO|bitargeting_May_2021|CoMeTa|Cupid|DIANA|MBStar|MirAncesTar|miranda_May_2021|mirbase|miRDB_v6|MirTar2|mirzag|TargetScan_v7_2
NR4A3	Q92570		hsa-miR-92a-3p	0.82405	14	Very High	BCmicrO|CoMeTa|Cupid|DIANA|MBStar|MirAncesTar|miranda_May_2021|miRDB_v6|MiRNATIP|miRTar2GO|mirzag|MultiMiTar|RNA22|TargetScan_v7_2
CCDC186	Q7Z3E2		hsa-miR-92a-3p	0.823841	16	Very High	BCmicrO|bitargeting_May_2021|CoMeTa|Cupid|DIANA|MBStar|MirAncesTar|miranda_May_2021|miRDB_v6|MiRNATIP|miRTar2GO|MirTar2|mirzag|MultiMiTar|RNA22|TargetScan_v7_2
ARFGEF2	Q9Y6D5		hsa-miR-376c-3p	0.823828	14	Very High	CoMeTa|Cupid|DIANA|MBStar|MirAncesTar|miRDB_v6|mirmap_May_2021|MiRNATIP|miRTar2GO|MirTar2|mirzag|MultiMiTar|PACCMIT|TargetScan_v7_2
SERTAD3	Q9UJW9		hsa-miR-92a-3p	0.823718	14	Very High	BCmicrO|bitargeting_May_2021|CoMeTa|Cupid|DIANA|miranda_May_2021|mirbase|miRDB_v6|MiRNATIP|MirSNPInTarget|mirzag|PACCMIT|PITA_May_2021|TargetScan_v7_2
PCDHAC2	Q9Y5I4		hsa-miR-185-5p	0.823612	13	Very High	BCmicrO|bitargeting_May_2021|MBStar|MirAncesTar|miranda_May_2021|miRDB_v6|mirmap_May_2021|miRTar2GO|MirTar2|mirzag|MultiMiTar|PITA_May_2021|TargetScan_v7_2
ROCK1	Q13464		hsa-miR-494-3p	0.823599	14	Very High	BCmicrO|CoMeTa|Cupid|DIANA|MBStar|MirAncesTar|miranda_May_2021|miRDB_v6|mirmap_May_2021|MiRNATIP|MirTar2|mirzag|PACCMIT|TargetScan_v7_2
CGGBP1	Q9UFW8		hsa-miR-494-3p	0.823429	15	Very High	BCmicrO|CoMeTa|Cupid|DIANA|MBStar|MirAncesTar|miranda_May_2021|miRDB_v6|mirmap_May_2021|MiRNATIP|MirTar2|mirzag|MultiMiTar|PACCMIT|TargetScan_v7_2
PLCB4	Q15147		hsa-miR-96-5p	0.823318	17	Very High	BCmicrO|bitargeting_May_2021|CoMeTa|Cupid|DIANA|MBStar|MirAncesTar|miranda_May_2021|mirbase|miRcode|miRDB_v6|MiRNATIP|MirTar2|mirzag|MultiMiTar|RNA22|TargetScan_v7_2
SOCS5	O75159		hsa-miR-494-3p	0.823164	15	Very High	BCmicrO|CoMeTa|Cupid|DIANA|MBStar|MirAncesTar|miranda_May_2021|miRDB_v6|mirmap_May_2021|MiRNATIP|MirTar2|mirzag|MultiMiTar|PACCMIT|TargetScan_v7_2
RERE	Q9P2R6		hsa-miR-185-5p	0.823141	18	Very High	BCmicrO|bitargeting_May_2021|CoMeTa|DIANA|MBStar|MirAncesTar|miranda_May_2021|miRDB_v6|mirmap_May_2021|MiRNATIP|miRTar2GO|MirTar2|mirzag|MultiMiTar|PACCMIT|PITA_May_2021|RNA22|TargetScan_v7_2
ATP5MC3	P48201		hsa-miR-425-5p	0.823075	12	Very High	DIANA|MirAncesTar|miranda_May_2021|mirbase|miRcode|miRDB_v6|MiRNATIP|MirSNPInTarget|MirTar2|mirzag|PACCMIT|TargetScan_v7_2
PDIA6	Q15084		hsa-miR-376a-3p	0.823068	13	Very High	BCmicrO|CoMeTa|DIANA|MBStar|MirAncesTar|miRDB_v6|MiRNATIP|MirTar2|mirzag|MultiMiTar|PACCMIT|RNA22|TargetScan_v7_2
TCF21	O43680		hsa-miR-92a-3p	0.823033	13	Very High	BCmicrO|bitargeting_May_2021|CoMeTa|Cupid|DIANA|MirAncesTar|miranda_May_2021|mirbase|MiRNATIP|MirTar2|mirzag|PITA_May_2021|TargetScan_v7_2
SDC2	P34741		hsa-miR-363-3p	0.823024	12	Very High	BCmicrO|CoMeTa|Cupid|DIANA|MBStar|MirAncesTar|miRcode|miRTar2GO|mirzag|MultiMiTar|PACCMIT|TargetScan_v7_2
ATG9A	Q7Z3C6		hsa-miR-96-5p	0.822828	14	Very High	BCmicrO|bitargeting_May_2021|CoMeTa|DIANA|MirAncesTar|miranda_May_2021|mirbase|miRcode|miRDB_v6|MiRNATIP|miRTar2GO|MultiMiTar|PACCMIT|TargetScan_v7_2
RASL11B	Q9BPW5		hsa-miR-493-5p	0.822698	12	Very High	DIANA|MBStar|MirAncesTar|miranda_May_2021|mirbase|miRDB_v6|MirSNPInTarget|MirTar2|mirzag|PACCMIT|RNA22|TargetScan_v7_2
MARK1	Q9P0L2		hsa-miR-92a-3p	0.822524	14	Very High	BCmicrO|CoMeTa|Cupid|DIANA|MBStar|MirAncesTar|miranda_May_2021|miRDB_v6|miRTar2GO|MirTar2|mirzag|MultiMiTar|PACCMIT|TargetScan_v7_2
PKDCC	Q504Y2		hsa-miR-92a-3p	0.82252	13	Very High	BCmicrO|bitargeting_May_2021|Cupid|MBStar|MirAncesTar|miranda_May_2021|miRDB_v6|MiRNATIP|miRTar2GO|MirTar2|mirzag|PACCMIT|TargetScan_v7_2
TACC1	O75410		hsa-miR-494-3p	0.82244	15	Very High	BCmicrO|CoMeTa|Cupid|DIANA|MBStar|MirAncesTar|miranda_May_2021|miRDB_v6|mirmap_May_2021|MiRNATIP|miRTar2GO|MirTar2|MultiMiTar|PACCMIT|TargetScan_v7_2
SLC38A4	Q969I6		hsa-miR-96-5p	0.822267	14	Very High	BCmicrO|CoMeTa|DIANA|MBStar|MirAncesTar|miranda_May_2021|miRcode|miRDB_v6|MiRNATIP|MirSNPInTarget|MirTar2|mirzag|RNA22|TargetScan_v7_2
SERTAD3	Q9UJW9		hsa-miR-363-3p	0.822168	13	Very High	BCmicrO|bitargeting_May_2021|CoMeTa|Cupid|DIANA|mirbase|miRcode|miRDB_v6|MiRNATIP|MirSNPInTarget|miRTar2GO|PACCMIT|TargetScan_v7_2
ATP6V1G1	O75348		hsa-miR-376b-3p	0.822119	15	Very High	BCmicrO|CoMeTa|DIANA|MBStar|MirAncesTar|miranda_May_2021|mirbase|miRDB_v6|MiRNATIP|MirSNPInTarget|MirTar2|mirzag|MultiMiTar|PACCMIT|TargetScan_v7_2
ANKRD13A	Q8IZ07		hsa-miR-22-3p	0.822005	14	Very High	BCmicrO|bitargeting_May_2021|DIANA|MirAncesTar|miranda_May_2021|miRcode|mirCoX|miRDB_v6|MiRNATIP|MirTar2|mirzag|PACCMIT|RNA22|TargetScan_v7_2
AZIN1	O14977		hsa-miR-96-5p	0.821958	16	Very High	BCmicrO|CoMeTa|Cupid|DIANA|MBStar|MirAncesTar|miranda_May_2021|miRcode|miRDB_v6|MiRNATIP|MirSNPInTarget|miRTar2GO|mirzag|MultiMiTar|PITA_May_2021|TargetScan_v7_2
LAMC1	P11047		hsa-miR-96-5p	0.821954	14	Very High	BCmicrO|CoMeTa|DIANA|MirAncesTar|miranda_May_2021|miRcode|miRDB_v6|MiRNATIP|miRTar2GO|mirzag|MultiMiTar|PACCMIT|RNA22|TargetScan_v7_2
PPP1R7	Q15435		hsa-miR-134-5p	0.821898	14	Very High	BCmicrO|bitargeting_May_2021|CoMeTa|DIANA|MirAncesTar|mirbase|miRDB_v6|MiRNATIP|MirSNPInTarget|MirTar2|mirzag|PITA_May_2021|RNA22|TargetScan_v7_2
PAXBP1	Q9Y5B6		hsa-miR-299-3p	0.821855	16	Very High	BCmicrO|bitargeting_May_2021|CoMeTa|Cupid|MBStar|MirAncesTar|miranda_May_2021|mirbase|mirCoX|MiRNATIP|miRTar2GO|MirTar2|mirzag|MultiMiTar|PACCMIT|TargetScan_v7_2
PCDHA8	Q9Y5H6		hsa-miR-185-5p	0.821798	14	Very High	BCmicrO|bitargeting_May_2021|DIANA|MBStar|MirAncesTar|miranda_May_2021|miRDB_v6|mirmap_May_2021|miRTar2GO|MirTar2|mirzag|MultiMiTar|PITA_May_2021|TargetScan_v7_2
FUBP1	Q96AE4		hsa-miR-493-5p	0.821795	12	Very High	Cupid|DIANA|MBStar|MirAncesTar|miranda_May_2021|mirbase|miRDB_v6|MiRNATIP|MirTar2|mirzag|PACCMIT|TargetScan_v7_2
TMEM170B	Q5T4T1		hsa-miR-493-5p	0.82167	12	Very High	Cupid|DIANA|MBStar|MirAncesTar|miranda_May_2021|miRDB_v6|MiRNATIP|MirSNPInTarget|MirTar2|mirzag|PACCMIT|TargetScan_v7_2
RYBP	Q8N488		hsa-miR-409-3p	0.821586	16	Very High	BCmicrO|bitargeting_May_2021|CoMeTa|Cupid|DIANA|MBStar|MirAncesTar|miranda_May_2021|MiRNATIP|miRTar2GO|MirTar2|mirzag|MultiMiTar|PACCMIT|RNA22|TargetScan_v7_2
TRIB2	Q92519		hsa-miR-22-3p	0.821538	15	Very High	BCmicrO|bitargeting_May_2021|CoMeTa|DIANA|MBStar|MirAncesTar|miranda_May_2021|miRcode|mirCoX|miRDB_v6|mirmap_May_2021|mirzag|MultiMiTar|PACCMIT|TargetScan_v7_2
PLOD2	O00469		hsa-miR-96-5p	0.821485	15	Very High	BCmicrO|CoMeTa|Cupid|DIANA|MBStar|MirAncesTar|miranda_May_2021|miRcode|miRDB_v6|MiRNATIP|MirSNPInTarget|MirTar2|mirzag|PACCMIT|TargetScan_v7_2
SLC2A1	P11166		hsa-miR-22-3p	0.821461	14	Very High	BCmicrO|bitargeting_May_2021|CoMeTa|Cupid|DIANA|MirAncesTar|miranda_May_2021|miRcode|mirCoX|MirSNPInTarget|miRTar2GO|MultiMiTar|PACCMIT|TargetScan_v7_2
LRRC73	Q5JTD7		hsa-miR-22-3p	0.821331	13	Very High	BCmicrO|bitargeting_May_2021|DIANA|MirAncesTar|miranda_May_2021|mirbase|miRcode|mirCoX|miRDB_v6|MultiMiTar|PACCMIT|RNA22|TargetScan_v7_2
EDEM1	Q92611		hsa-miR-92a-3p	0.821331	16	Very High	BCmicrO|bitargeting_May_2021|CoMeTa|DIANA|MBStar|MirAncesTar|miranda_May_2021|miRDB_v6|MiRNATIP|miRTar2GO|MirTar2|mirzag|MultiMiTar|PACCMIT|RNA22|TargetScan_v7_2
DLGAP2	Q9P1A6		hsa-miR-96-5p	0.821287	15	Very High	BCmicrO|bitargeting_May_2021|CoMeTa|Cupid|DIANA|MBStar|MirAncesTar|miranda_May_2021|miRcode|MirTar2|mirzag|MultiMiTar|PACCMIT|RNA22|TargetScan_v7_2
PCDHA7	Q9UN72		hsa-miR-185-5p	0.821273	13	Very High	BCmicrO|bitargeting_May_2021|DIANA|MirAncesTar|miranda_May_2021|miRDB_v6|mirmap_May_2021|miRTar2GO|MirTar2|mirzag|MultiMiTar|PITA_May_2021|TargetScan_v7_2
SELENOI	Q9C0D9		hsa-miR-96-5p	0.821114	12	Very High	BCmicrO|Cupid|DIANA|MirAncesTar|miranda_May_2021|miRcode|MiRNATIP|miRTar2GO|MirTar2|mirzag|MultiMiTar|TargetScan_v7_2
LMO3	Q8TAP4		hsa-miR-323a-3p	0.82102	12	Very High	BCmicrO|CoMeTa|Cupid|DIANA|MBStar|MirAncesTar|miRDB_v6|MiRNATIP|MirTar2|mirzag|PACCMIT|TargetScan_v7_2
PBRM1	Q86U86		hsa-miR-494-3p	0.820819	16	Very High	BCmicrO|CoMeTa|Cupid|DIANA|MBStar|MirAncesTar|miranda_May_2021|mirmap_May_2021|MiRNATIP|miRTar2GO|MirTar2|mirzag|MultiMiTar|PACCMIT|RNA22|TargetScan_v7_2
KIF2A	O00139		hsa-miR-183-5p	0.82075	16	Very High	bitargeting_May_2021|CoMeTa|Cupid|DIANA|MBStar|MirAncesTar|miranda_May_2021|mirbase|miRcode|miRDB_v6|MiRNATIP|MirSNPInTarget|MirTar2|mirzag|MultiMiTar|PACCMIT
DYRK2	Q92630		hsa-miR-92a-3p	0.820744	15	Very High	BCmicrO|CoMeTa|Cupid|DIANA|MBStar|MirAncesTar|miranda_May_2021|miRDB_v6|MiRNATIP|miRTar2GO|MirTar2|mirzag|MultiMiTar|PACCMIT|TargetScan_v7_2
MFAP3L	O75121		hsa-miR-494-3p	0.820607	15	Very High	BCmicrO|bitargeting_May_2021|CoMeTa|DIANA|MBStar|MirAncesTar|miranda_May_2021|miRDB_v6|mirmap_May_2021|MirSNPInTarget|miRTar2GO|MirTar2|mirzag|MultiMiTar|PACCMIT
FARP1	Q9Y4F1		hsa-miR-96-5p	0.820591	15	Very High	BCmicrO|bitargeting_May_2021|CoMeTa|DIANA|MirAncesTar|miranda_May_2021|miRcode|miRDB_v6|MiRNATIP|miRTar2GO|MirTar2|mirzag|PACCMIT|RNA22|TargetScan_v7_2
PAK1	Q13153		hsa-miR-96-5p	0.820558	14	Very High	BCmicrO|CoMeTa|Cupid|DIANA|MBStar|MirAncesTar|miranda_May_2021|miRcode|miRDB_v6|MiRNATIP|miRTar2GO|MultiMiTar|PACCMIT|TargetScan_v7_2
ANO4	Q32M45		hsa-miR-381-3p	0.820551	13	Very High	BCmicrO|Cupid|DIANA|MBStar|MirAncesTar|miranda_May_2021|miRDB_v6|MiRNATIP|MirSNPInTarget|MirTar2|mirzag|PACCMIT|TargetScan_v7_2
MAP2	P11137		hsa-miR-369-3p	0.820516	14	Very High	BCmicrO|CoMeTa|Cupid|DIANA|MBStar|MirAncesTar|miranda_May_2021|miRDB_v6|MiRNATIP|MirSNPInTarget|MirTar2|mirzag|PACCMIT|TargetScan_v7_2
CCNJL	Q8IV13		hsa-miR-22-3p	0.820503	15	Very High	BCmicrO|bitargeting_May_2021|CoMeTa|DIANA|MBStar|MirAncesTar|miranda_May_2021|miRcode|mirCoX|miRDB_v6|MirSNPInTarget|miRTar2GO|MirTar2|mirzag|TargetScan_v7_2
GRM8	O00222		hsa-miR-381-3p	0.820503	13	Very High	BCmicrO|CoMeTa|DIANA|MBStar|MirAncesTar|miranda_May_2021|mirbase|miRDB_v6|MiRNATIP|MirTar2|mirzag|PACCMIT|TargetScan_v7_2
SCAF11	Q99590		hsa-miR-576-5p	0.820474	15	Very High	BCmicrO|bitargeting_May_2021|CoMeTa|Cupid|DIANA|MBStar|MirAncesTar|miranda_May_2021|mirbase|miRDB_v6|MiRNATIP|MirSNPInTarget|MirTar2|mirzag|PACCMIT
SP3	Q02447		hsa-miR-493-5p	0.820384	13	Very High	bitargeting_May_2021|DIANA|MBStar|MirAncesTar|miranda_May_2021|mirbase|miRDB_v6|MiRNATIP|MirTar2|mirzag|PACCMIT|RNA22|TargetScan_v7_2
SNX13	Q9Y5W8		hsa-miR-92a-3p	0.820318	15	Very High	BCmicrO|bitargeting_May_2021|CoMeTa|Cupid|DIANA|MBStar|MirAncesTar|miranda_May_2021|mirbase|miRDB_v6|MiRNATIP|miRTar2GO|MirTar2|mirzag|TargetScan_v7_2
CDCA7L	Q96GN5		hsa-miR-92a-3p	0.820294	15	Very High	BCmicrO|bitargeting_May_2021|DIANA|MBStar|MirAncesTar|miranda_May_2021|miRDB_v6|MiRNATIP|miRTar2GO|MirTar2|mirzag|MultiMiTar|PACCMIT|RNA22|TargetScan_v7_2
ZNF804A	Q7Z570		hsa-miR-92a-3p	0.820202	16	Very High	BCmicrO|CoMeTa|Cupid|DIANA|MBStar|MirAncesTar|miranda_May_2021|mirbase|miRDB_v6|MiRNATIP|MirSNPInTarget|miRTar2GO|MirTar2|mirzag|MultiMiTar|TargetScan_v7_2
MBNL1	Q9NR56		hsa-miR-134-5p	0.819992	14	Very High	BCmicrO|CoMeTa|DIANA|MBStar|MirAncesTar|miRDB_v6|MiRNATIP|miRTar2GO|MirTar2|mirzag|MultiMiTar|PACCMIT|RNA22|TargetScan_v7_2
DNAJA2	O60884		hsa-miR-299-3p	0.819888	16	Very High	BCmicrO|bitargeting_May_2021|CoMeTa|DIANA|MBStar|MirAncesTar|miranda_May_2021|mirbase|mirCoX|miRDB_v6|MiRNATIP|miRTar2GO|MirTar2|mirzag|MultiMiTar|TargetScan_v7_2
DDX3X	O00571		hsa-miR-382-5p	0.81986	13	Very High	BCmicrO|CoMeTa|Cupid|DIANA|MBStar|MirAncesTar|miranda_May_2021|MiRNATIP|MirTar2|mirzag|MultiMiTar|PACCMIT|TargetScan_v7_2
MAB21L2	Q9Y586		hsa-miR-96-5p	0.819847	11	Very High	BCmicrO|CoMeTa|DIANA|MirAncesTar|miranda_May_2021|mirbase|miRcode|miRDB_v6|mirzag|PACCMIT|TargetScan_v7_2
EIF4B	P23588		hsa-miR-376a-3p	0.819819	12	Very High	BCmicrO|CoMeTa|Cupid|DIANA|MirAncesTar|miRDB_v6|MiRNATIP|miRTar2GO|MirTar2|mirzag|MultiMiTar|TargetScan_v7_2
HIF1AN	Q9NWT6		hsa-miR-22-3p	0.819772	16	Very High	BCmicrO|bitargeting_May_2021|CoMeTa|DIANA|MirAncesTar|miranda_May_2021|miRcode|mirCoX|mirmap_May_2021|MiRNATIP|miRTar2GO|MirTar2|MultiMiTar|PACCMIT|RNA22|TargetScan_v7_2
GPR180	Q86V85		hsa-miR-376a-3p	0.819673	13	Very High	BCmicrO|bitargeting_May_2021|Cupid|DIANA|MBStar|MirAncesTar|miRDB_v6|MiRNATIP|MirTar2|mirzag|MultiMiTar|PACCMIT|TargetScan_v7_2
PFN2	P35080		hsa-miR-183-5p	0.819666	13	Very High	CoMeTa|Cupid|DIANA|MBStar|MirAncesTar|miranda_May_2021|miRcode|miRDB_v6|MiRNATIP|MirTar2|mirzag|MultiMiTar|PACCMIT
FAM126B	Q8IXS8		hsa-miR-92a-3p	0.819666	15	Very High	BCmicrO|bitargeting_May_2021|Cupid|DIANA|MBStar|MirAncesTar|miranda_May_2021|miRDB_v6|MiRNATIP|MirSNPInTarget|miRTar2GO|mirzag|MultiMiTar|PACCMIT|TargetScan_v7_2
WASL	O00401		hsa-miR-92a-3p	0.819626	14	Very High	BCmicrO|CoMeTa|DIANA|MBStar|MirAncesTar|miranda_May_2021|miRDB_v6|MiRNATIP|MirTar2|mirzag|MultiMiTar|PACCMIT|RNA22|TargetScan_v7_2
MED13L	Q71F56		hsa-miR-381-3p	0.819465	16	Very High	BCmicrO|CoMeTa|Cupid|DIANA|MBStar|MirAncesTar|miranda_May_2021|miRDB_v6|mirmap_May_2021|MiRNATIP|MirTar2|mirzag|MultiMiTar|PACCMIT|PITA_May_2021|TargetScan_v7_2
ADM	P35318		hsa-miR-92a-3p	0.819352	15	Very High	BCmicrO|CoMeTa|Cupid|DIANA|MirAncesTar|miranda_May_2021|mirbase|miRDB_v6|MiRNATIP|miRTar2GO|MirTar2|mirzag|PACCMIT|RNA22|TargetScan_v7_2
LGALS1	P09382		hsa-miR-22-3p	0.819343	12	Very High	BCmicrO|bitargeting_May_2021|CoMeTa|Cupid|DIANA|MirAncesTar|miranda_May_2021|miRcode|mirCoX|MultiMiTar|PACCMIT|TargetScan_v7_2
SHOC2	Q9UQ13		hsa-miR-494-3p	0.819245	14	Very High	BCmicrO|CoMeTa|Cupid|DIANA|MBStar|MirAncesTar|miranda_May_2021|miRDB_v6|mirmap_May_2021|MiRNATIP|miRTar2GO|MirTar2|mirzag|TargetScan_v7_2
RCOR1	Q9UKL0		hsa-miR-22-3p	0.819127	15	Very High	BCmicrO|bitargeting_May_2021|CoMeTa|DIANA|MirAncesTar|miranda_May_2021|miRcode|mirCoX|miRDB_v6|mirmap_May_2021|MirTar2|mirzag|MultiMiTar|RNA22|TargetScan_v7_2
SESN3	P58005		hsa-miR-92a-3p	0.819062	14	Very High	BCmicrO|Cupid|DIANA|MBStar|MirAncesTar|miranda_May_2021|mirbase|miRDB_v6|MiRNATIP|MirTar2|mirzag|PACCMIT|RNA22|TargetScan_v7_2
RBMS1	P29558		hsa-miR-376a-3p	0.818977	12	Very High	BCmicrO|CoMeTa|Cupid|DIANA|MBStar|MirAncesTar|miRDB_v6|MiRNATIP|MirTar2|mirzag|PACCMIT|TargetScan_v7_2
NUS1	Q96E22		hsa-miR-22-3p	0.818888	15	Very High	BCmicrO|bitargeting_May_2021|DIANA|MirAncesTar|miranda_May_2021|mirbase|miRcode|mirCoX|miRDB_v6|MiRNATIP|MirTar2|mirzag|MultiMiTar|PACCMIT|TargetScan_v7_2
MED14	O60244		hsa-miR-381-3p	0.818862	13	Very High	BCmicrO|CoMeTa|Cupid|DIANA|MirAncesTar|miranda_May_2021|miRDB_v6|mirmap_May_2021|MiRNATIP|MirTar2|mirzag|PACCMIT|TargetScan_v7_2
SRSF10	O75494		hsa-miR-22-3p	0.81868	15	Very High	BCmicrO|bitargeting_May_2021|CoMeTa|Cupid|MBStar|MirAncesTar|miranda_May_2021|miRcode|mirCoX|mirmap_May_2021|miRTar2GO|mirzag|PITA_May_2021|RNA22|TargetScan_v7_2
CPEB2	Q7Z5Q1		hsa-miR-92a-3p	0.818636	14	Very High	BCmicrO|Cupid|DIANA|MBStar|MirAncesTar|miranda_May_2021|miRDB_v6|MiRNATIP|miRTar2GO|mirzag|MultiMiTar|PACCMIT|RNA22|TargetScan_v7_2
HOMER1	Q86YM7		hsa-miR-96-5p	0.818614	13	Very High	BCmicrO|CoMeTa|Cupid|MBStar|MirAncesTar|miranda_May_2021|mirbase|miRcode|miRDB_v6|MiRNATIP|miRTar2GO|MultiMiTar|TargetScan_v7_2
UBP1	Q9NZI7		hsa-miR-494-3p	0.81841	14	Very High	BCmicrO|CoMeTa|Cupid|DIANA|MBStar|MirAncesTar|miranda_May_2021|miRDB_v6|mirmap_May_2021|MirTar2|mirzag|MultiMiTar|PACCMIT|TargetScan_v7_2
ADRB1	P08588		hsa-miR-92a-3p	0.818401	11	Very High	BCmicrO|CoMeTa|Cupid|DIANA|MBStar|MirAncesTar|miranda_May_2021|miRDB_v6|miRTar2GO|PACCMIT|TargetScan_v7_2
CALCR	P30988		hsa-miR-22-3p	0.818182	13	Very High	BCmicrO|CoMeTa|Cupid|DIANA|MBStar|MirAncesTar|miranda_May_2021|miRcode|mirCoX|mirzag|MultiMiTar|PACCMIT|TargetScan_v7_2
ATXN1	P54253		hsa-miR-502-3p	0.818126	13	Very High	BCmicrO|CoMeTa|Cupid|DIANA|MBStar|MirAncesTar|miranda_May_2021|miRDB_v6|miRTar2GO|MirTar2|mirzag|MultiMiTar|TargetScan_v7_2
RAB2A	P61019		hsa-miR-381-3p	0.817558	13	Very High	BCmicrO|CoMeTa|Cupid|DIANA|MBStar|MirAncesTar|miranda_May_2021|miRDB_v6|MiRNATIP|MirTar2|mirzag|PACCMIT|TargetScan_v7_2
HERPUD2	Q9BSE4		hsa-miR-22-3p	0.817555	15	Very High	BCmicrO|Cupid|DIANA|MBStar|MirAncesTar|miranda_May_2021|miRcode|mirCoX|miRDB_v6|MirTar2|mirzag|MultiMiTar|PACCMIT|RNA22|TargetScan_v7_2
IKZF4	Q9H2S9		hsa-miR-185-5p	0.817428	18	Very High	BCmicrO|bitargeting_May_2021|CoMeTa|DIANA|MBStar|MirAncesTar|miranda_May_2021|miRDB_v6|mirmap_May_2021|MiRNATIP|MirSNPInTarget|miRTar2GO|mirzag|MultiMiTar|PACCMIT|PITA_May_2021|RNA22|TargetScan_v7_2
CAPZB	P47756		hsa-miR-185-5p	0.817362	18	Very High	BCmicrO|bitargeting_May_2021|CoMeTa|DIANA|MirAncesTar|miranda_May_2021|miRDB_v6|mirmap_May_2021|MiRNATIP|MirSNPInTarget|miRTar2GO|MirTar2|mirzag|MultiMiTar|PACCMIT|PITA_May_2021|RNA22|TargetScan_v7_2
SLC1A2	P43004		hsa-miR-494-3p	0.817243	13	Very High	BCmicrO|CoMeTa|Cupid|DIANA|MBStar|MirAncesTar|miranda_May_2021|miRDB_v6|mirmap_May_2021|MirTar2|mirzag|MultiMiTar|PACCMIT
LRP8	Q14114		hsa-miR-409-5p	0.817088	14	Very High	BCmicrO|bitargeting_May_2021|CoMeTa|Cupid|MBStar|MirAncesTar|miranda_May_2021|miRDB_v6|MiRNATIP|MirTar2|mirzag|PACCMIT|RNA22|TargetScan_v7_2
BCOR	Q6W2J9		hsa-miR-425-5p	0.816917	14	Very High	Cupid|DIANA|MBStar|MirAncesTar|miranda_May_2021|mirbase|miRcode|miRDB_v6|MiRNATIP|miRTar2GO|MirTar2|mirzag|PACCMIT|TargetScan_v7_2
FBXO11	Q86XK2		hsa-miR-376a-3p	0.816886	14	Very High	BCmicrO|CoMeTa|Cupid|DIANA|MBStar|MirAncesTar|miRDB_v6|MiRNATIP|miRTar2GO|MirTar2|mirzag|MultiMiTar|PACCMIT|TargetScan_v7_2
CDC42EP3	Q9UKI2		hsa-miR-450b-5p	0.81687	12	Very High	BCmicrO|CoMeTa|DIANA|MBStar|MirAncesTar|miranda_May_2021|miRDB_v6|MiRNATIP|MirTar2|mirzag|MultiMiTar|PACCMIT
LMO4	P61968		hsa-miR-409-3p	0.816849	14	Very High	BCmicrO|CoMeTa|Cupid|DIANA|MBStar|MirAncesTar|miranda_May_2021|mirbase|miRDB_v6|miRTar2GO|MirTar2|mirzag|PACCMIT|TargetScan_v7_2
NPTN	Q9Y639		hsa-miR-652-3p	0.816814	12	Very High	BCmicrO|Cupid|DIANA|MirAncesTar|mirbase|miRDB_v6|MiRNATIP|miRTar2GO|MirTar2|mirzag|MultiMiTar|TargetScan_v7_2
MPP2	Q14168		hsa-miR-185-5p	0.816517	18	Very High	BCmicrO|bitargeting_May_2021|CoMeTa|Cupid|DIANA|MBStar|MirAncesTar|mirmap_May_2021|MiRNATIP|MirSNPInTarget|miRTar2GO|MirTar2|mirzag|MultiMiTar|PACCMIT|PITA_May_2021|RNA22|TargetScan_v7_2
PPP1CB	P62140		hsa-miR-323a-3p	0.816423	14	Very High	BCmicrO|bitargeting_May_2021|CoMeTa|Cupid|DIANA|MBStar|MirAncesTar|mirbase|mirmap_May_2021|MiRNATIP|MirTar2|mirzag|PACCMIT|TargetScan_v7_2
GAN	Q9H2C0		hsa-miR-96-5p	0.816408	15	Very High	BCmicrO|bitargeting_May_2021|CoMeTa|Cupid|DIANA|MirAncesTar|miranda_May_2021|miRcode|miRTar2GO|MirTar2|mirzag|MultiMiTar|PITA_May_2021|RNA22|TargetScan_v7_2
PAX6	P26367		hsa-miR-369-3p	0.816206	14	Very High	BCmicrO|CoMeTa|Cupid|DIANA|MBStar|MirAncesTar|miranda_May_2021|miRDB_v6|mirmap_May_2021|MiRNATIP|MirTar2|mirzag|PACCMIT|TargetScan_v7_2
PLPPR4	Q7Z2D5		hsa-miR-96-5p	0.816165	13	Very High	BCmicrO|CoMeTa|Cupid|MBStar|MirAncesTar|miranda_May_2021|miRDB_v6|MiRNATIP|MirSNPInTarget|MirTar2|mirzag|MultiMiTar|PACCMIT
RPS6KA3	P51812		hsa-miR-183-5p	0.81612	13	Very High	CoMeTa|Cupid|DIANA|MBStar|MirAncesTar|miranda_May_2021|miRcode|miRDB_v6|MiRNATIP|miRTar2GO|mirzag|MultiMiTar|PACCMIT
MTMR9	Q96QG7		hsa-miR-92a-3p	0.816019	14	Very High	BCmicrO|CoMeTa|Cupid|DIANA|MBStar|MirAncesTar|miranda_May_2021|miRDB_v6|MiRNATIP|miRTar2GO|MirTar2|mirzag|MultiMiTar|TargetScan_v7_2
CTNND1	O60716		hsa-miR-96-5p	0.815945	15	Very High	BCmicrO|CoMeTa|Cupid|DIANA|MBStar|MirAncesTar|miranda_May_2021|miRcode|miRDB_v6|MiRNATIP|mirzag|MultiMiTar|PACCMIT|RNA22|TargetScan_v7_2
HNRNPR	O43390		hsa-miR-154-5p	0.815873	15	Very High	BCmicrO|Cupid|DIANA|MBStar|MirAncesTar|miranda_May_2021|mirbase|miRDB_v6|MiRNATIP|MirTar2|mirzag|MultiMiTar|PACCMIT|RNA22|TargetScan_v7_2
TSKU	Q8WUA8		hsa-miR-96-5p	0.815823	15	Very High	BCmicrO|bitargeting_May_2021|CoMeTa|DIANA|MBStar|MirAncesTar|miranda_May_2021|miRcode|miRDB_v6|MiRNATIP|MirTar2|mirzag|MultiMiTar|PACCMIT|TargetScan_v7_2
ROBO2	Q9HCK4		hsa-miR-183-5p	0.815808	15	Very High	bitargeting_May_2021|CoMeTa|Cupid|DIANA|MBStar|MirAncesTar|miranda_May_2021|miRcode|miRDB_v6|MiRNATIP|MirSNPInTarget|MirTar2|mirzag|MultiMiTar|PACCMIT
ATP1A3	P13637		hsa-miR-185-5p	0.815677	15	Very High	BCmicrO|bitargeting_May_2021|DIANA|MirAncesTar|miranda_May_2021|mirbase|miRDB_v6|mirmap_May_2021|MiRNATIP|MirTar2|mirzag|MultiMiTar|PACCMIT|PITA_May_2021|TargetScan_v7_2
PLCB4	Q15147		hsa-miR-382-5p	0.815661	17	Very High	BCmicrO|bitargeting_May_2021|CoMeTa|Cupid|DIANA|MBStar|MirAncesTar|miranda_May_2021|mirbase|miRDB_v6|MiRNATIP|MirTar2|mirzag|MultiMiTar|PACCMIT|PITA_May_2021|TargetScan_v7_2
UBE2H	P62256		hsa-miR-502-3p	0.815593	15	Very High	BCmicrO|bitargeting_May_2021|CoMeTa|DIANA|MBStar|MirAncesTar|miranda_May_2021|mirbase|miRDB_v6|MirSNPInTarget|MirTar2|mirzag|PACCMIT|PITA_May_2021|TargetScan_v7_2
DUSP10	Q9Y6W6		hsa-miR-450a-5p	0.815585	13	Very High	BCmicrO|CoMeTa|DIANA|MBStar|MirAncesTar|miranda_May_2021|miRDB_v6|MiRNATIP|MirTar2|mirzag|MultiMiTar|PACCMIT|TargetScan_v7_2
USP37	Q86T82		hsa-miR-22-3p	0.815552	16	Very High	BCmicrO|bitargeting_May_2021|Cupid|DIANA|MBStar|MirAncesTar|miranda_May_2021|miRcode|mirCoX|miRDB_v6|MiRNATIP|miRTar2GO|mirzag|MultiMiTar|RNA22|TargetScan_v7_2
PIK3C2A	O00443		hsa-miR-96-5p	0.815535	15	Very High	BCmicrO|CoMeTa|DIANA|MBStar|MirAncesTar|miranda_May_2021|miRcode|miRDB_v6|MiRNATIP|miRTar2GO|MirTar2|mirzag|MultiMiTar|PACCMIT|TargetScan_v7_2
ZNF521	Q96K83		hsa-miR-381-3p	0.815411	14	Very High	BCmicrO|bitargeting_May_2021|Cupid|DIANA|MBStar|MirAncesTar|miranda_May_2021|mirbase|miRDB_v6|MiRNATIP|MirTar2|mirzag|PACCMIT|TargetScan_v7_2
NFIB	O00712		hsa-miR-22-3p	0.815398	14	Very High	BCmicrO|CoMeTa|Cupid|DIANA|MBStar|MirAncesTar|miranda_May_2021|miRcode|mirCoX|MiRNATIP|miRTar2GO|MultiMiTar|PACCMIT|TargetScan_v7_2
ATRX	P46100		hsa-miR-92a-3p	0.815274	15	Very High	BCmicrO|CoMeTa|DIANA|MBStar|MirAncesTar|miranda_May_2021|miRDB_v6|MiRNATIP|miRTar2GO|MirTar2|mirzag|MultiMiTar|PACCMIT|RNA22|TargetScan_v7_2
ELAVL2	Q12926		hsa-miR-502-3p	0.815214	15	Very High	BCmicrO|bitargeting_May_2021|CoMeTa|Cupid|DIANA|MBStar|MirAncesTar|miranda_May_2021|miRDB_v6|MiRNATIP|miRTar2GO|MirTar2|mirzag|PACCMIT|TargetScan_v7_2
NOVA1	P51513		hsa-miR-92a-3p	0.815208	13	Very High	BCmicrO|CoMeTa|Cupid|DIANA|MBStar|MirAncesTar|miranda_May_2021|MiRNATIP|MirTar2|mirzag|MultiMiTar|PACCMIT|TargetScan_v7_2
ASB6	Q9NWX5		hsa-miR-22-3p	0.814968	13	Very High	BCmicrO|bitargeting_May_2021|CoMeTa|DIANA|MirAncesTar|miranda_May_2021|miRcode|mirCoX|miRDB_v6|MultiMiTar|PACCMIT|RNA22|TargetScan_v7_2
LARP4	Q71RC2		hsa-miR-576-5p	0.814892	12	Very High	BCmicrO|CoMeTa|Cupid|DIANA|MBStar|MirAncesTar|miranda_May_2021|miRDB_v6|MiRNATIP|MirTar2|mirzag|PACCMIT
CTSB	P07858		hsa-miR-96-5p	0.814887	13	Very High	BCmicrO|bitargeting_May_2021|CoMeTa|DIANA|MBStar|MirAncesTar|miranda_May_2021|miRcode|MiRNATIP|mirzag|MultiMiTar|PACCMIT|TargetScan_v7_2
NECAP1	Q8NC96		hsa-miR-22-3p	0.814876	14	Very High	BCmicrO|bitargeting_May_2021|CoMeTa|Cupid|DIANA|MirAncesTar|miranda_May_2021|miRcode|mirCoX|miRDB_v6|mirzag|MultiMiTar|PACCMIT|TargetScan_v7_2
ADGRL1	O94910		hsa-miR-185-5p	0.814784	19	Very High	BCmicrO|bitargeting_May_2021|CoMeTa|DIANA|MBStar|MirAncesTar|miranda_May_2021|miRDB_v6|mirmap_May_2021|MiRNATIP|MirSNPInTarget|miRTar2GO|MirTar2|mirzag|MultiMiTar|PACCMIT|PITA_May_2021|RNA22|TargetScan_v7_2
RAD23B	P54727		hsa-miR-494-3p	0.814649	16	Very High	BCmicrO|bitargeting_May_2021|CoMeTa|Cupid|DIANA|MBStar|MirAncesTar|miranda_May_2021|miRDB_v6|mirmap_May_2021|MiRNATIP|MirSNPInTarget|miRTar2GO|MirTar2|mirzag|TargetScan_v7_2
ITPR2	Q14571		hsa-miR-96-5p	0.814444	17	Very High	BCmicrO|bitargeting_May_2021|CoMeTa|DIANA|MBStar|MirAncesTar|miranda_May_2021|mirbase|miRcode|miRDB_v6|MiRNATIP|MirTar2|mirzag|MultiMiTar|PACCMIT|RNA22|TargetScan_v7_2
CEP170B	Q9Y4F5		hsa-miR-96-5p	0.814403	13	Very High	BCmicrO|CoMeTa|DIANA|MirAncesTar|miranda_May_2021|miRcode|miRDB_v6|MiRNATIP|miRTar2GO|MirTar2|mirzag|PACCMIT|TargetScan_v7_2
EIF4EBP2	Q13542		hsa-miR-96-5p	0.814382	14	Very High	BCmicrO|CoMeTa|DIANA|MBStar|MirAncesTar|miranda_May_2021|miRcode|miRDB_v6|MiRNATIP|miRTar2GO|MirTar2|mirzag|RNA22|TargetScan_v7_2
HIPK1	Q86Z02		hsa-miR-22-3p	0.814325	16	Very High	BCmicrO|bitargeting_May_2021|CoMeTa|DIANA|MBStar|MirAncesTar|miranda_May_2021|miRcode|mirCoX|miRDB_v6|MiRNATIP|miRTar2GO|mirzag|MultiMiTar|RNA22|TargetScan_v7_2
CIC	Q96RK0		hsa-miR-92a-3p	0.814303	15	Very High	BCmicrO|CoMeTa|DIANA|MBStar|MirAncesTar|miranda_May_2021|mirbase|miRDB_v6|MiRNATIP|miRTar2GO|MirTar2|mirzag|PACCMIT|RNA22|TargetScan_v7_2
APBB2	Q92870		hsa-miR-22-3p	0.814298	19	Very High	BCmicrO|bitargeting_May_2021|CoMeTa|Cupid|DIANA|MBStar|MirAncesTar|miranda_May_2021|mirbase|miRcode|mirCoX|miRDB_v6|MiRNATIP|mirzag|MultiMiTar|PITA_May_2021|RNA22|rnahybrid_May_2021|TargetScan_v7_2
NUDT4	Q9NZJ9		hsa-miR-183-5p	0.81423	16	Very High	bitargeting_May_2021|CoMeTa|Cupid|DIANA|MBStar|MirAncesTar|miranda_May_2021|miRcode|miRDB_v6|MiRNATIP|miRTar2GO|MirTar2|mirzag|MultiMiTar|PACCMIT|RNA22
EN2	P19622		hsa-miR-376c-3p	0.814209	13	Very High	CoMeTa|Cupid|DIANA|MBStar|MirAncesTar|miRDB_v6|mirmap_May_2021|MiRNATIP|MirTar2|mirzag|MultiMiTar|PACCMIT|TargetScan_v7_2
NUFIP2	Q7Z417		hsa-miR-425-5p	0.814093	12	Very High	Cupid|DIANA|MBStar|MirAncesTar|miranda_May_2021|miRcode|miRDB_v6|MiRNATIP|miRTar2GO|MirTar2|mirzag|TargetScan_v7_2
CLCN3	P51790		hsa-miR-450b-5p	0.814086	15	Very High	BCmicrO|CoMeTa|Cupid|DIANA|MBStar|MirAncesTar|miranda_May_2021|mirbase|miRDB_v6|MiRNATIP|MirSNPInTarget|MirTar2|mirzag|MultiMiTar|PACCMIT
ZNF521	Q96K83		hsa-miR-369-3p	0.813963	14	Very High	BCmicrO|Cupid|DIANA|MBStar|MirAncesTar|miranda_May_2021|mirbase|miRDB_v6|MiRNATIP|MirSNPInTarget|MirTar2|mirzag|PACCMIT|TargetScan_v7_2
FOXN2	P32314		hsa-miR-183-5p	0.813932	15	Very High	bitargeting_May_2021|CoMeTa|Cupid|DIANA|MBStar|MirAncesTar|miranda_May_2021|miRcode|miRDB_v6|MiRNATIP|MirTar2|mirzag|MultiMiTar|PACCMIT|PITA_May_2021
ACSL3	O95573		hsa-miR-381-3p	0.813862	15	Very High	BCmicrO|CoMeTa|Cupid|DIANA|MBStar|MirAncesTar|miranda_May_2021|miRDB_v6|mirmap_May_2021|MiRNATIP|MirSNPInTarget|MirTar2|mirzag|PACCMIT|TargetScan_v7_2
PCDHA12	Q9UN75		hsa-miR-185-5p	0.813843	13	Very High	BCmicrO|bitargeting_May_2021|MBStar|MirAncesTar|miranda_May_2021|miRDB_v6|mirmap_May_2021|miRTar2GO|MirTar2|mirzag|MultiMiTar|PITA_May_2021|TargetScan_v7_2
BEND4	Q6ZU67		hsa-miR-376b-3p	0.813825	13	Very High	BCmicrO|Cupid|DIANA|MBStar|MirAncesTar|miranda_May_2021|miRDB_v6|MiRNATIP|MirTar2|mirzag|MultiMiTar|PACCMIT|TargetScan_v7_2
LUC7L3	O95232		hsa-miR-362-5p	0.813736	12	Very High	BCmicrO|CoMeTa|DIANA|MBStar|MirAncesTar|miranda_May_2021|miRDB_v6|MiRNATIP|MirTar2|mirzag|PACCMIT|TargetScan_v7_2
SGMS2	Q8NHU3		hsa-miR-96-5p	0.813602	13	Very High	BCmicrO|Cupid|DIANA|MBStar|MirAncesTar|miranda_May_2021|mirbase|miRcode|MiRNATIP|miRTar2GO|MirTar2|mirzag|TargetScan_v7_2
LRP6	O75581		hsa-miR-381-3p	0.81356	15	Very High	BCmicrO|CoMeTa|Cupid|DIANA|MBStar|MirAncesTar|miranda_May_2021|miRDB_v6|mirmap_May_2021|MiRNATIP|MirTar2|mirzag|MultiMiTar|PACCMIT|TargetScan_v7_2
SYNM	O15061		hsa-miR-185-5p	0.813516	16	Very High	BCmicrO|bitargeting_May_2021|CoMeTa|DIANA|MirAncesTar|miranda_May_2021|miRDB_v6|mirmap_May_2021|MiRNATIP|miRTar2GO|MirTar2|mirzag|MultiMiTar|PACCMIT|PITA_May_2021|TargetScan_v7_2
RAB30	Q15771		hsa-miR-379-5p	0.813494	16	Very High	BCmicrO|bitargeting_May_2021|CoMeTa|Cupid|DIANA|MirAncesTar|miranda_May_2021|mirbase|miRDB_v6|mirmap_May_2021|MiRNATIP|mirzag|MultiMiTar|PITA_May_2021|RNA22|TargetScan_v7_2
HEG1	Q9ULI3		hsa-miR-369-3p	0.813461	14	Very High	BCmicrO|CoMeTa|Cupid|DIANA|MBStar|MirAncesTar|miranda_May_2021|miRDB_v6|MiRNATIP|MirSNPInTarget|MirTar2|mirzag|PACCMIT|TargetScan_v7_2
PAK5	Q9P286		hsa-miR-487b-3p	0.813403	12	Very High	BCmicrO|CoMeTa|Cupid|DIANA|MBStar|MirAncesTar|mirbase|miRDB_v6|MirSNPInTarget|mirzag|PACCMIT|TargetScan_v7_2
EXOC5	O00471		hsa-miR-92a-3p	0.813377	15	Very High	BCmicrO|CoMeTa|Cupid|DIANA|MBStar|MirAncesTar|miranda_May_2021|miRDB_v6|MiRNATIP|miRTar2GO|mirzag|MultiMiTar|PACCMIT|RNA22|TargetScan_v7_2
SEC22A	Q96IW7		hsa-miR-185-5p	0.813324	14	Very High	BCmicrO|bitargeting_May_2021|DIANA|MirAncesTar|miranda_May_2021|mirbase|miRDB_v6|mirmap_May_2021|MiRNATIP|miRTar2GO|mirzag|PACCMIT|PITA_May_2021|TargetScan_v7_2
LEF1	Q9UJU2		hsa-miR-381-3p	0.813212	15	Very High	BCmicrO|CoMeTa|Cupid|DIANA|MBStar|MirAncesTar|miranda_May_2021|miRDB_v6|MiRNATIP|MirTar2|mirzag|MultiMiTar|PACCMIT|PITA_May_2021|TargetScan_v7_2
PLEKHA5	Q9HAU0		hsa-miR-376a-3p	0.81301	11	Very High	BCmicrO|CoMeTa|Cupid|MBStar|MirAncesTar|miRDB_v6|MiRNATIP|MirTar2|mirzag|PACCMIT|TargetScan_v7_2
TNRC6B	Q9UPQ9		hsa-miR-22-3p	0.812801	17	Very High	BCmicrO|bitargeting_May_2021|CoMeTa|Cupid|DIANA|MBStar|MirAncesTar|miranda_May_2021|miRcode|mirCoX|miRDB_v6|mirmap_May_2021|MiRNATIP|miRTar2GO|PACCMIT|RNA22|TargetScan_v7_2
SERTAD2	Q14140		hsa-miR-493-5p	0.812749	13	Very High	bitargeting_May_2021|Cupid|DIANA|MBStar|MirAncesTar|miranda_May_2021|miRDB_v6|MiRNATIP|MirSNPInTarget|MirTar2|mirzag|PACCMIT|TargetScan_v7_2
NFIB	O00712		hsa-miR-376c-3p	0.812733	16	Very High	bitargeting_May_2021|CoMeTa|Cupid|DIANA|MBStar|MirAncesTar|mirbase|miRDB_v6|mirmap_May_2021|MiRNATIP|MirSNPInTarget|miRTar2GO|mirzag|MultiMiTar|PACCMIT|TargetScan_v7_2
RPRD1B	Q9NQG5		hsa-miR-502-3p	0.812588	15	Very High	BCmicrO|bitargeting_May_2021|DIANA|MBStar|MirAncesTar|miranda_May_2021|mirbase|miRDB_v6|MiRNATIP|MirSNPInTarget|miRTar2GO|MirTar2|mirzag|PITA_May_2021|TargetScan_v7_2
HIPK3	Q9H422		hsa-miR-431-5p	0.812474	14	Very High	BCmicrO|CoMeTa|Cupid|DIANA|MBStar|MirAncesTar|miRDB_v6|MiRNATIP|MirTar2|mirzag|MultiMiTar|PACCMIT|RNA22|TargetScan_v7_2
PBX3	P40426		hsa-miR-323a-3p	0.812444	11	Very High	BCmicrO|CoMeTa|Cupid|DIANA|MBStar|MirAncesTar|miRDB_v6|MirTar2|mirzag|PACCMIT|TargetScan_v7_2
PHLPP2	Q6ZVD8		hsa-miR-185-5p	0.812128	18	Very High	BCmicrO|bitargeting_May_2021|CoMeTa|Cupid|DIANA|MBStar|MirAncesTar|miranda_May_2021|miRDB_v6|mirmap_May_2021|MiRNATIP|miRTar2GO|mirzag|MultiMiTar|PACCMIT|PITA_May_2021|RNA22|TargetScan_v7_2
HOOK3	Q86VS8		hsa-miR-185-5p	0.812081	16	Very High	BCmicrO|bitargeting_May_2021|DIANA|MBStar|MirAncesTar|miranda_May_2021|miRDB_v6|mirmap_May_2021|MiRNATIP|miRTar2GO|MirTar2|mirzag|MultiMiTar|PITA_May_2021|RNA22|TargetScan_v7_2
PIK3R3	Q92569		hsa-miR-92a-3p	0.81207	13	Very High	BCmicrO|CoMeTa|Cupid|DIANA|MirAncesTar|miranda_May_2021|miRDB_v6|MiRNATIP|miRTar2GO|mirzag|MultiMiTar|PACCMIT|TargetScan_v7_2
CPEB4	Q17RY0		hsa-miR-92a-3p	0.812067	14	Very High	BCmicrO|bitargeting_May_2021|DIANA|MBStar|MirAncesTar|miranda_May_2021|miRDB_v6|MiRNATIP|miRTar2GO|mirzag|MultiMiTar|PACCMIT|RNA22|TargetScan_v7_2
BACH2	Q9BYV9		hsa-miR-450b-5p	0.812037	15	Very High	BCmicrO|bitargeting_May_2021|CoMeTa|Cupid|DIANA|MBStar|MirAncesTar|miranda_May_2021|miRDB_v6|MiRNATIP|MirSNPInTarget|MirTar2|mirzag|MultiMiTar|PACCMIT
APP	P05067		hsa-miR-185-5p	0.811946	16	Very High	BCmicrO|CoMeTa|Cupid|DIANA|MBStar|MirAncesTar|miranda_May_2021|miRDB_v6|mirmap_May_2021|MiRNATIP|miRTar2GO|mirzag|MultiMiTar|PACCMIT|RNA22|TargetScan_v7_2
MBNL2	Q5VZF2		hsa-miR-369-3p	0.811897	13	Very High	BCmicrO|CoMeTa|Cupid|DIANA|MBStar|MirAncesTar|miranda_May_2021|miRDB_v6|MiRNATIP|MirTar2|mirzag|PACCMIT|TargetScan_v7_2
CCNC	P24863		hsa-miR-92a-3p	0.811888	12	Very High	BCmicrO|CoMeTa|Cupid|DIANA|MirAncesTar|miranda_May_2021|mirbase|miRDB_v6|MiRNATIP|MirTar2|mirzag|TargetScan_v7_2
EVI5	O60447		hsa-miR-92a-3p	0.811847	15	Very High	BCmicrO|bitargeting_May_2021|CoMeTa|DIANA|MBStar|MirAncesTar|miranda_May_2021|miRDB_v6|MiRNATIP|miRTar2GO|MirTar2|mirzag|MultiMiTar|RNA22|TargetScan_v7_2
CCNG1	P51959		hsa-miR-299-5p	0.811417	12	Very High	CoMeTa|DIANA|MBStar|MirAncesTar|miranda_May_2021|miRDB_v6|MiRNATIP|MirSNPInTarget|miRTar2GO|mirzag|PACCMIT|TargetScan_v7_2
SRSF7	Q16629		hsa-miR-188-5p	0.811314	13	Very High	BCmicrO|CoMeTa|DIANA|MBStar|MirAncesTar|miranda_May_2021|miRDB_v6|MiRNATIP|miRTar2GO|MirTar2|mirzag|PACCMIT|TargetScan_v7_2
SNN	O75324		hsa-miR-92a-3p	0.811031	12	Very High	BCmicrO|CoMeTa|DIANA|MBStar|MirAncesTar|miranda_May_2021|miRDB_v6|miRTar2GO|MirTar2|mirzag|PACCMIT|TargetScan_v7_2
HIVEP2	P31629		hsa-miR-493-5p	0.811028	14	Very High	bitargeting_May_2021|Cupid|DIANA|MBStar|MirAncesTar|miranda_May_2021|mirbase|miRDB_v6|MiRNATIP|MirTar2|mirzag|PACCMIT|RNA22|TargetScan_v7_2
EMSY	Q7Z589		hsa-miR-494-3p	0.81081	16	Very High	BCmicrO|bitargeting_May_2021|CoMeTa|Cupid|DIANA|MirAncesTar|miranda_May_2021|mirbase|miRDB_v6|mirmap_May_2021|MiRNATIP|miRTar2GO|MirTar2|mirzag|PITA_May_2021|TargetScan_v7_2
NXT2	Q9NPJ8		hsa-miR-22-3p	0.810778	16	Very High	BCmicrO|bitargeting_May_2021|CoMeTa|DIANA|MBStar|MirAncesTar|miranda_May_2021|mirbase|miRcode|mirCoX|mirmap_May_2021|miRTar2GO|mirzag|MultiMiTar|RNA22|TargetScan_v7_2
C11orf58	O00193		hsa-miR-369-3p	0.810428	13	Very High	BCmicrO|CoMeTa|DIANA|MBStar|MirAncesTar|miranda_May_2021|mirbase|miRDB_v6|MiRNATIP|MirTar2|mirzag|PACCMIT|TargetScan_v7_2
ZEB2	O60315		hsa-miR-92a-3p	0.810406	15	Very High	BCmicrO|CoMeTa|Cupid|DIANA|MBStar|MirAncesTar|miranda_May_2021|miRDB_v6|MiRNATIP|MirSNPInTarget|miRTar2GO|MirTar2|mirzag|PACCMIT|TargetScan_v7_2
CAPZA2	P47755		hsa-miR-369-3p	0.810347	13	Very High	BCmicrO|CoMeTa|Cupid|DIANA|MBStar|MirAncesTar|miranda_May_2021|miRDB_v6|MiRNATIP|MirTar2|mirzag|PACCMIT|TargetScan_v7_2
PCDH8	O95206		hsa-miR-381-3p	0.810317	12	Very High	BCmicrO|CoMeTa|Cupid|DIANA|MBStar|MirAncesTar|miranda_May_2021|miRDB_v6|MiRNATIP|MirTar2|mirzag|TargetScan_v7_2
EP300	Q09472		hsa-miR-22-3p	0.81026	15	Very High	BCmicrO|CoMeTa|Cupid|DIANA|MirAncesTar|miranda_May_2021|miRcode|mirCoX|miRDB_v6|miRTar2GO|mirzag|MultiMiTar|PACCMIT|RNA22|TargetScan_v7_2
AMMECR1L	Q6DCA0		hsa-miR-296-5p	0.810141	14	Very High	BCmicrO|bitargeting_May_2021|DIANA|MirAncesTar|miranda_May_2021|mirCoX|miRDB_v6|mirmap_May_2021|miRTar2GO|MirTar2|mirzag|PACCMIT|PITA_May_2021|TargetScan_v7_2
ELOVL4	Q9GZR5		hsa-miR-185-5p	0.810073	16	Very High	BCmicrO|bitargeting_May_2021|CoMeTa|Cupid|DIANA|MBStar|MirAncesTar|miranda_May_2021|miRDB_v6|mirmap_May_2021|MiRNATIP|miRTar2GO|MirTar2|mirzag|MultiMiTar|TargetScan_v7_2
KPNA4	O00629		hsa-miR-493-5p	0.809969	12	Very High	Cupid|DIANA|MBStar|MirAncesTar|miranda_May_2021|miRDB_v6|MiRNATIP|MirTar2|mirzag|PACCMIT|RNA22|TargetScan_v7_2
RAB14	P61106		hsa-miR-185-5p	0.809858	15	Very High	BCmicrO|CoMeTa|Cupid|DIANA|MirAncesTar|miranda_May_2021|miRDB_v6|mirmap_May_2021|MiRNATIP|miRTar2GO|mirzag|MultiMiTar|PACCMIT|PITA_May_2021|TargetScan_v7_2
KPNA4	O00629		hsa-miR-502-3p	0.809857	14	Very High	BCmicrO|CoMeTa|Cupid|DIANA|MBStar|MirAncesTar|miranda_May_2021|miRDB_v6|MirTar2|mirzag|PACCMIT|PITA_May_2021|RNA22|TargetScan_v7_2
GABBR2	O75899		hsa-miR-22-3p	0.809844	17	Very High	BCmicrO|bitargeting_May_2021|CoMeTa|Cupid|DIANA|MBStar|MirAncesTar|miranda_May_2021|miRcode|mirCoX|miRDB_v6|MiRNATIP|MultiMiTar|PACCMIT|PITA_May_2021|RNA22|TargetScan_v7_2
FAM135A	Q9P2D6		hsa-miR-369-3p	0.809806	13	Very High	BCmicrO|CoMeTa|DIANA|MBStar|MirAncesTar|miranda_May_2021|mirbase|miRDB_v6|MiRNATIP|MirTar2|mirzag|PACCMIT|TargetScan_v7_2
ID2	Q02363		hsa-miR-381-3p	0.809804	15	Very High	BCmicrO|CoMeTa|Cupid|DIANA|MBStar|MirAncesTar|miranda_May_2021|mirbase|miRDB_v6|mirmap_May_2021|MiRNATIP|MirTar2|mirzag|PACCMIT|TargetScan_v7_2
KHDRBS3	O75525		hsa-miR-376a-3p	0.809646	12	Very High	BCmicrO|CoMeTa|Cupid|MBStar|MirAncesTar|miRDB_v6|MiRNATIP|MirTar2|mirzag|PACCMIT|RNA22|TargetScan_v7_2
CD2AP	Q9Y5K6		hsa-miR-188-5p	0.809543	14	Very High	BCmicrO|CoMeTa|Cupid|DIANA|MirAncesTar|miranda_May_2021|mirbase|miRDB_v6|MiRNATIP|miRTar2GO|MirTar2|mirzag|PITA_May_2021|TargetScan_v7_2
CELF2	O95319		hsa-miR-494-3p	0.809474	17	Very High	BCmicrO|CoMeTa|Cupid|DIANA|MBStar|MirAncesTar|miranda_May_2021|mirmap_May_2021|MiRNATIP|miRTar2GO|MirTar2|mirzag|MultiMiTar|PACCMIT|PITA_May_2021|RNA22|TargetScan_v7_2
MTF2	Q9Y483		hsa-miR-409-3p	0.809407	14	Very High	BCmicrO|CoMeTa|Cupid|DIANA|MBStar|MirAncesTar|miranda_May_2021|miRDB_v6|MiRNATIP|miRTar2GO|MirTar2|mirzag|RNA22|TargetScan_v7_2
KAT6A	Q92794		hsa-miR-494-3p	0.809387	15	Very High	BCmicrO|bitargeting_May_2021|CoMeTa|Cupid|DIANA|MBStar|MirAncesTar|miranda_May_2021|mirbase|miRDB_v6|mirmap_May_2021|miRTar2GO|MirTar2|mirzag|PACCMIT
LATS2	Q9NRM7		hsa-miR-92a-3p	0.809219	14	Very High	BCmicrO|Cupid|DIANA|MBStar|MirAncesTar|miranda_May_2021|miRDB_v6|MiRNATIP|miRTar2GO|MirTar2|mirzag|PACCMIT|RNA22|TargetScan_v7_2
BCL2L11	O43521		hsa-miR-92a-3p	0.809171	13	Very High	BCmicrO|CoMeTa|DIANA|MBStar|MirAncesTar|miranda_May_2021|miRDB_v6|MiRNATIP|miRTar2GO|mirzag|MultiMiTar|PACCMIT|TargetScan_v7_2
DMXL1	Q9Y485		hsa-miR-92a-3p	0.809131	15	Very High	BCmicrO|CoMeTa|Cupid|DIANA|MBStar|MirAncesTar|miranda_May_2021|miRDB_v6|MiRNATIP|miRTar2GO|MirTar2|mirzag|MultiMiTar|PACCMIT|TargetScan_v7_2
NOVA1	P51513		hsa-miR-494-3p	0.80913	12	Very High	BCmicrO|CoMeTa|Cupid|DIANA|MirAncesTar|miranda_May_2021|mirmap_May_2021|MiRNATIP|MirTar2|mirzag|PACCMIT|TargetScan_v7_2
ADAM10	O14672		hsa-miR-92a-3p	0.809117	13	Very High	BCmicrO|bitargeting_May_2021|CoMeTa|Cupid|DIANA|MirAncesTar|miranda_May_2021|miRDB_v6|MiRNATIP|mirzag|PACCMIT|RNA22|TargetScan_v7_2
FBXO28	Q9NVF7		hsa-miR-382-5p	0.809045	16	Very High	BCmicrO|bitargeting_May_2021|CoMeTa|Cupid|DIANA|MBStar|MirAncesTar|miranda_May_2021|miRDB_v6|MiRNATIP|MirTar2|mirzag|MultiMiTar|PITA_May_2021|RNA22|TargetScan_v7_2
ZNF609	O15014		hsa-miR-22-3p	0.80891	15	Very High	BCmicrO|bitargeting_May_2021|CoMeTa|Cupid|DIANA|MirAncesTar|miranda_May_2021|miRcode|mirCoX|miRDB_v6|MiRNATIP|MultiMiTar|PACCMIT|RNA22|TargetScan_v7_2
NFKBIA	P25963		hsa-miR-381-3p	0.808639	14	Very High	BCmicrO|CoMeTa|Cupid|DIANA|MBStar|MirAncesTar|miranda_May_2021|mirbase|miRDB_v6|MiRNATIP|MirSNPInTarget|MirTar2|PACCMIT|TargetScan_v7_2
PCDHA13	Q9Y5I0		hsa-miR-185-5p	0.808609	13	Very High	BCmicrO|bitargeting_May_2021|MBStar|MirAncesTar|miranda_May_2021|miRDB_v6|mirmap_May_2021|miRTar2GO|MirTar2|mirzag|MultiMiTar|PITA_May_2021|TargetScan_v7_2
NCMAP	Q5T1S8		hsa-miR-22-3p	0.80826	16	Very High	BCmicrO|bitargeting_May_2021|DIANA|MirAncesTar|miranda_May_2021|miRcode|mirCoX|miRDB_v6|mirmap_May_2021|MirSNPInTarget|MirTar2|mirzag|MultiMiTar|PACCMIT|RNA22|TargetScan_v7_2
DSC2	Q02487		hsa-miR-92a-3p	0.808256	14	Very High	BCmicrO|bitargeting_May_2021|CoMeTa|DIANA|MBStar|MirAncesTar|miranda_May_2021|miRDB_v6|MiRNATIP|miRTar2GO|MirTar2|mirzag|RNA22|TargetScan_v7_2
ARFGEF1	Q9Y6D6		hsa-miR-376c-3p	0.808247	14	Very High	bitargeting_May_2021|CoMeTa|Cupid|DIANA|MBStar|MirAncesTar|mirbase|miRDB_v6|MiRNATIP|MirTar2|mirzag|MultiMiTar|PACCMIT|TargetScan_v7_2
SEMA3C	Q99985		hsa-miR-502-3p	0.808181	13	Very High	BCmicrO|bitargeting_May_2021|CoMeTa|Cupid|DIANA|MBStar|MirAncesTar|miranda_May_2021|miRDB_v6|MirTar2|mirzag|PACCMIT|TargetScan_v7_2
HIC2	Q96JB3		hsa-miR-185-5p	0.808102	17	Very High	BCmicrO|bitargeting_May_2021|CoMeTa|DIANA|MBStar|MirAncesTar|miranda_May_2021|miRDB_v6|mirmap_May_2021|MiRNATIP|MirSNPInTarget|miRTar2GO|MirTar2|mirzag|MultiMiTar|RNA22|TargetScan_v7_2
SMG7	Q92540		hsa-miR-185-5p	0.80806	15	Very High	BCmicrO|bitargeting_May_2021|CoMeTa|DIANA|MirAncesTar|miranda_May_2021|mirmap_May_2021|MiRNATIP|MirTar2|mirzag|MultiMiTar|PACCMIT|PITA_May_2021|RNA22|TargetScan_v7_2
SYNCRIP	O60506		hsa-miR-494-3p	0.807983	14	Very High	BCmicrO|CoMeTa|Cupid|DIANA|MBStar|MirAncesTar|miranda_May_2021|mirmap_May_2021|MiRNATIP|MirSNPInTarget|MirTar2|mirzag|PACCMIT|TargetScan_v7_2
KIF3B	O15066		hsa-miR-127-3p	0.807983	15	Very High	BCmicrO|bitargeting_May_2021|CoMeTa|DIANA|MBStar|MirAncesTar|mirCoX|miRDB_v6|MiRNATIP|MirSNPInTarget|MirTar2|mirzag|PITA_May_2021|RNA22|TargetScan_v7_2
LRRC4	Q9HBW1		hsa-miR-381-3p	0.807897	15	Very High	BCmicrO|bitargeting_May_2021|Cupid|DIANA|MBStar|MirAncesTar|miranda_May_2021|mirbase|miRDB_v6|MiRNATIP|MirTar2|mirzag|MultiMiTar|PACCMIT|TargetScan_v7_2
TP53BP1	Q12888		hsa-miR-381-3p	0.807888	14	Very High	BCmicrO|bitargeting_May_2021|CoMeTa|Cupid|DIANA|MirAncesTar|miranda_May_2021|mirbase|miRDB_v6|mirmap_May_2021|MiRNATIP|MirTar2|mirzag|TargetScan_v7_2
FTL	P02792		hsa-miR-22-3p	0.807851	16	Very High	BCmicrO|bitargeting_May_2021|CoMeTa|DIANA|MirAncesTar|miranda_May_2021|mirbase|miRcode|mirCoX|miRDB_v6|MiRNATIP|MirSNPInTarget|miRTar2GO|mirzag|RNA22|TargetScan_v7_2
G3BP1	Q13283		hsa-miR-329-3p	0.80783	14	Very High	BCmicrO|CoMeTa|Cupid|DIANA|MBStar|MirAncesTar|miranda_May_2021|miRDB_v6|mirmap_May_2021|MiRNATIP|MirTar2|mirzag|PACCMIT|TargetScan_v7_2
ACOX1	Q15067		hsa-miR-92a-3p	0.807785	15	Very High	BCmicrO|bitargeting_May_2021|CoMeTa|DIANA|MBStar|MirAncesTar|miranda_May_2021|miRDB_v6|MiRNATIP|miRTar2GO|MirTar2|mirzag|MultiMiTar|RNA22|TargetScan_v7_2
ZFP91	Q96JP5		hsa-miR-188-5p	0.807644	11	Very High	BCmicrO|DIANA|MBStar|MirAncesTar|miranda_May_2021|miRDB_v6|MiRNATIP|miRTar2GO|MirTar2|mirzag|TargetScan_v7_2
MINAR1	Q9UPX6		hsa-miR-92a-3p	0.807638	15	Very High	BCmicrO|CoMeTa|Cupid|DIANA|MBStar|MirAncesTar|miranda_May_2021|miRDB_v6|MiRNATIP|MirTar2|mirzag|MultiMiTar|PITA_May_2021|RNA22|TargetScan_v7_2
SCOC	Q9UIL1		hsa-miR-376a-3p	0.807614	13	Very High	BCmicrO|Cupid|DIANA|MBStar|MirAncesTar|miRDB_v6|MiRNATIP|miRTar2GO|MirTar2|mirzag|MultiMiTar|PACCMIT|TargetScan_v7_2
HBP1	O60381		hsa-miR-381-3p	0.807476	12	Very High	BCmicrO|CoMeTa|Cupid|DIANA|MBStar|MirAncesTar|miranda_May_2021|miRDB_v6|MiRNATIP|MirTar2|PACCMIT|TargetScan_v7_2
ZC3H7A	Q8IWR0		hsa-miR-494-3p	0.807425	16	Very High	BCmicrO|bitargeting_May_2021|CoMeTa|Cupid|DIANA|MBStar|MirAncesTar|miranda_May_2021|mirbase|miRDB_v6|mirmap_May_2021|MiRNATIP|MirTar2|mirzag|PITA_May_2021|TargetScan_v7_2
TAOK1	Q7L7X3		hsa-miR-450b-5p	0.807232	14	Very High	BCmicrO|bitargeting_May_2021|CoMeTa|Cupid|DIANA|MBStar|MirAncesTar|miranda_May_2021|miRDB_v6|MiRNATIP|MirTar2|mirzag|MultiMiTar|RNA22
KPNA4	O00629		hsa-miR-376b-3p	0.806899	15	Very High	BCmicrO|CoMeTa|Cupid|DIANA|MBStar|MirAncesTar|miranda_May_2021|miRDB_v6|mirmap_May_2021|MiRNATIP|MirTar2|mirzag|PACCMIT|RNA22|TargetScan_v7_2
USP28	Q96RU2		hsa-miR-92a-3p	0.806869	11	Very High	BCmicrO|bitargeting_May_2021|MirAncesTar|miranda_May_2021|miRDB_v6|MiRNATIP|miRTar2GO|MirTar2|PACCMIT|RNA22|TargetScan_v7_2
DNAJC30	Q96LL9		hsa-miR-92a-3p	0.806846	13	Very High	BCmicrO|bitargeting_May_2021|DIANA|MirAncesTar|miranda_May_2021|mirbase|miRDB_v6|MiRNATIP|miRTar2GO|MirTar2|mirzag|PACCMIT|TargetScan_v7_2
TMEM255A	Q5JRV8		hsa-miR-92a-3p	0.806773	17	Very High	BCmicrO|bitargeting_May_2021|CoMeTa|Cupid|DIANA|MBStar|MirAncesTar|miranda_May_2021|mirbase|miRDB_v6|MiRNATIP|MirSNPInTarget|MirTar2|mirzag|PITA_May_2021|RNA22|TargetScan_v7_2
SLAIN1	Q8ND83		hsa-miR-382-5p	0.806766	16	Very High	BCmicrO|bitargeting_May_2021|Cupid|DIANA|MBStar|MirAncesTar|miranda_May_2021|mirbase|miRDB_v6|MiRNATIP|mirzag|MultiMiTar|PACCMIT|PITA_May_2021|RNA22|TargetScan_v7_2
OSBPL8	Q9BZF1		hsa-miR-183-5p	0.806757	15	Very High	bitargeting_May_2021|CoMeTa|Cupid|DIANA|MBStar|MirAncesTar|miranda_May_2021|miRcode|miRDB_v6|MiRNATIP|MirSNPInTarget|miRTar2GO|mirzag|MultiMiTar|PACCMIT
DNM3	Q9UQ16		hsa-miR-22-3p	0.806724	16	Very High	BCmicrO|bitargeting_May_2021|CoMeTa|DIANA|MBStar|MirAncesTar|miranda_May_2021|miRcode|mirCoX|miRDB_v6|miRTar2GO|mirzag|MultiMiTar|PACCMIT|RNA22|TargetScan_v7_2
PRKAR2A	P13861		hsa-miR-185-5p	0.806521	15	Very High	BCmicrO|bitargeting_May_2021|CoMeTa|Cupid|DIANA|MirAncesTar|miranda_May_2021|mirbase|mirmap_May_2021|MiRNATIP|miRTar2GO|mirzag|MultiMiTar|PACCMIT|TargetScan_v7_2
FAM53C	Q9NYF3		hsa-miR-22-3p	0.806459	16	Very High	BCmicrO|bitargeting_May_2021|CoMeTa|Cupid|DIANA|MBStar|MirAncesTar|miranda_May_2021|miRcode|mirCoX|miRDB_v6|MirSNPInTarget|miRTar2GO|MultiMiTar|RNA22|TargetScan_v7_2
VLDLR	P98155		hsa-miR-376c-3p	0.806411	12	Very High	CoMeTa|Cupid|DIANA|MBStar|MirAncesTar|mirbase|miRDB_v6|MiRNATIP|MirTar2|mirzag|PACCMIT|TargetScan_v7_2
PCDHAC1	Q9H158		hsa-miR-185-5p	0.80634	12	Very High	BCmicrO|bitargeting_May_2021|MirAncesTar|miranda_May_2021|miRDB_v6|mirmap_May_2021|miRTar2GO|MirTar2|mirzag|MultiMiTar|PITA_May_2021|TargetScan_v7_2
CCND2	P30279		hsa-miR-185-5p	0.806291	17	Very High	BCmicrO|bitargeting_May_2021|CoMeTa|DIANA|MBStar|MirAncesTar|miranda_May_2021|miRDB_v6|mirmap_May_2021|MiRNATIP|miRTar2GO|MirTar2|mirzag|MultiMiTar|PITA_May_2021|RNA22|TargetScan_v7_2
EBF1	Q9UH73		hsa-miR-450b-5p	0.806266	14	Very High	BCmicrO|Cupid|DIANA|MBStar|MirAncesTar|miranda_May_2021|miRDB_v6|MiRNATIP|MirSNPInTarget|MirTar2|mirzag|MultiMiTar|PACCMIT|RNA22
PALLD	Q8WX93		hsa-miR-92a-3p	0.806222	14	Very High	BCmicrO|CoMeTa|Cupid|DIANA|MBStar|MirAncesTar|miranda_May_2021|miRDB_v6|MiRNATIP|miRTar2GO|MirTar2|mirzag|RNA22|TargetScan_v7_2
ATP2A2	P16615		hsa-miR-654-3p	0.80617	16	Very High	BCmicrO|bitargeting_May_2021|CoMeTa|Cupid|DIANA|MBStar|MirAncesTar|miranda_May_2021|mirbase|MirSNPInTarget|miRTar2GO|MirTar2|mirzag|MultiMiTar|PACCMIT|RNA22
CEBPB	P17676		hsa-miR-369-3p	0.806113	12	Very High	BCmicrO|CoMeTa|Cupid|DIANA|MBStar|MirAncesTar|miranda_May_2021|miRDB_v6|MiRNATIP|MirTar2|mirzag|TargetScan_v7_2
CARMIL1	Q5VZK9		hsa-miR-22-3p	0.806069	14	Very High	BCmicrO|CoMeTa|DIANA|MirAncesTar|miranda_May_2021|miRcode|mirCoX|miRDB_v6|miRTar2GO|MirTar2|mirzag|MultiMiTar|RNA22|TargetScan_v7_2
H3-3B	P84243		hsa-miR-329-3p	0.80602	14	Very High	BCmicrO|bitargeting_May_2021|CoMeTa|Cupid|DIANA|MBStar|MirAncesTar|miranda_May_2021|mirmap_May_2021|MiRNATIP|MirTar2|mirzag|PACCMIT|TargetScan_v7_2
ETV6	P41212		hsa-miR-450b-5p	0.805982	15	Very High	BCmicrO|bitargeting_May_2021|CoMeTa|Cupid|DIANA|MBStar|MirAncesTar|miranda_May_2021|miRDB_v6|MiRNATIP|MirSNPInTarget|MirTar2|mirzag|MultiMiTar|PACCMIT
FILIP1L	Q4L180		hsa-miR-381-3p	0.805876	13	Very High	BCmicrO|CoMeTa|Cupid|MBStar|MirAncesTar|miranda_May_2021|mirbase|miRDB_v6|MiRNATIP|MirTar2|mirzag|PACCMIT|TargetScan_v7_2
PPM1D	O15297		hsa-miR-494-3p	0.805805	15	Very High	BCmicrO|CoMeTa|Cupid|DIANA|MBStar|MirAncesTar|miranda_May_2021|miRDB_v6|mirmap_May_2021|MiRNATIP|miRTar2GO|MirTar2|mirzag|PACCMIT|TargetScan_v7_2
TRPS1	Q9UHF7		hsa-miR-494-3p	0.805608	15	Very High	BCmicrO|CoMeTa|Cupid|DIANA|MBStar|MirAncesTar|miranda_May_2021|miRDB_v6|mirmap_May_2021|MiRNATIP|MirTar2|mirzag|MultiMiTar|PACCMIT|TargetScan_v7_2
MARCHF7	Q9H992		hsa-miR-299-3p	0.805588	15	Very High	BCmicrO|CoMeTa|Cupid|DIANA|MBStar|MirAncesTar|miranda_May_2021|mirCoX|miRDB_v6|MirTar2|mirzag|MultiMiTar|PACCMIT|RNA22|TargetScan_v7_2
DLGAP4	Q9Y2H0		hsa-miR-329-3p	0.805428	15	Very High	BCmicrO|bitargeting_May_2021|CoMeTa|DIANA|MirAncesTar|miranda_May_2021|mirbase|miRDB_v6|mirmap_May_2021|MiRNATIP|MirSNPInTarget|MirTar2|mirzag|PACCMIT|TargetScan_v7_2
RNF11	Q9Y3C5		hsa-miR-369-3p	0.805419	13	Very High	BCmicrO|CoMeTa|DIANA|MBStar|MirAncesTar|miranda_May_2021|miRDB_v6|MiRNATIP|MirSNPInTarget|MirTar2|mirzag|PACCMIT|TargetScan_v7_2
MEF2C	Q06413		hsa-miR-450b-5p	0.805344	15	Very High	BCmicrO|bitargeting_May_2021|CoMeTa|Cupid|DIANA|MBStar|MirAncesTar|miranda_May_2021|miRDB_v6|MiRNATIP|MirTar2|mirzag|MultiMiTar|PACCMIT|RNA22
FOXN2	P32314		hsa-miR-188-5p	0.805222	13	Very High	BCmicrO|CoMeTa|Cupid|DIANA|MBStar|MirAncesTar|miranda_May_2021|miRDB_v6|MiRNATIP|MirTar2|mirzag|PITA_May_2021|TargetScan_v7_2
YTHDC1	Q96MU7		hsa-miR-381-3p	0.805154	14	Very High	BCmicrO|CoMeTa|DIANA|MBStar|MirAncesTar|miranda_May_2021|miRDB_v6|MiRNATIP|MirSNPInTarget|MirTar2|mirzag|MultiMiTar|RNA22|TargetScan_v7_2
CHD9	Q3L8U1		hsa-miR-494-3p	0.805142	15	Very High	BCmicrO|CoMeTa|Cupid|DIANA|MBStar|MirAncesTar|miranda_May_2021|miRDB_v6|mirmap_May_2021|MiRNATIP|miRTar2GO|MirTar2|mirzag|MultiMiTar|PACCMIT
MBNL2	Q5VZF2		hsa-miR-493-5p	0.80511	12	Very High	Cupid|DIANA|MBStar|MirAncesTar|miranda_May_2021|miRDB_v6|MiRNATIP|MirSNPInTarget|MirTar2|mirzag|PACCMIT|TargetScan_v7_2
TGFBR1	P36897		hsa-miR-22-3p	0.804978	16	Very High	BCmicrO|bitargeting_May_2021|CoMeTa|DIANA|MBStar|MirAncesTar|miranda_May_2021|miRcode|mirCoX|miRDB_v6|MiRNATIP|mirzag|MultiMiTar|PACCMIT|RNA22|TargetScan_v7_2
PPP1R9A	Q9ULJ8		hsa-miR-369-3p	0.804674	14	Very High	BCmicrO|CoMeTa|Cupid|DIANA|MBStar|MirAncesTar|miranda_May_2021|miRDB_v6|mirmap_May_2021|MiRNATIP|MirTar2|mirzag|PACCMIT|TargetScan_v7_2
HIPK1	Q86Z02		hsa-miR-296-5p	0.804563	14	Very High	BCmicrO|CoMeTa|Cupid|DIANA|MirAncesTar|miranda_May_2021|mirCoX|miRDB_v6|mirmap_May_2021|MiRNATIP|miRTar2GO|mirzag|PACCMIT|TargetScan_v7_2
NIPBL	Q6KC79		hsa-miR-369-3p	0.804313	15	Very High	BCmicrO|CoMeTa|Cupid|DIANA|MBStar|MirAncesTar|miranda_May_2021|mirbase|miRDB_v6|MiRNATIP|MirSNPInTarget|MirTar2|mirzag|PACCMIT|TargetScan_v7_2
DUSP10	Q9Y6W6		hsa-miR-329-3p	0.804285	14	Very High	BCmicrO|CoMeTa|Cupid|DIANA|MirAncesTar|miranda_May_2021|mirbase|miRDB_v6|mirmap_May_2021|MiRNATIP|MirTar2|mirzag|PACCMIT|TargetScan_v7_2
KMT2B	Q9UMN6		hsa-miR-296-5p	0.804259	15	Very High	BCmicrO|bitargeting_May_2021|CoMeTa|Cupid|DIANA|MirAncesTar|miranda_May_2021|mirbase|mirCoX|miRDB_v6|mirmap_May_2021|miRTar2GO|PITA_May_2021|RNA22|TargetScan_v7_2
MTMR2	Q13614		hsa-miR-22-3p	0.803996	13	Very High	BCmicrO|bitargeting_May_2021|CoMeTa|Cupid|DIANA|MBStar|MirAncesTar|miranda_May_2021|miRcode|mirCoX|miRTar2GO|PITA_May_2021|TargetScan_v7_2
ARID4B	Q4LE39		hsa-miR-494-3p	0.803931	15	Very High	BCmicrO|CoMeTa|Cupid|DIANA|MBStar|MirAncesTar|miranda_May_2021|mirbase|miRDB_v6|mirmap_May_2021|MirTar2|mirzag|MultiMiTar|PACCMIT|TargetScan_v7_2
COMMD8	Q9NX08		hsa-miR-323a-3p	0.803908	11	Very High	BCmicrO|CoMeTa|DIANA|MBStar|MirAncesTar|mirbase|miRDB_v6|MirTar2|mirzag|PACCMIT|TargetScan_v7_2
ODF1	Q14990		hsa-miR-22-3p	0.803898	13	Very High	BCmicrO|bitargeting_May_2021|CoMeTa|DIANA|MirAncesTar|miranda_May_2021|mirbase|miRcode|mirCoX|miRDB_v6|PACCMIT|PITA_May_2021|TargetScan_v7_2
FLRT3	Q9NZU0		hsa-miR-323a-3p	0.803788	11	Very High	BCmicrO|CoMeTa|Cupid|DIANA|MBStar|miRDB_v6|MirSNPInTarget|MirTar2|mirzag|PACCMIT|TargetScan_v7_2
SIAH1	Q8IUQ4		hsa-miR-299-5p	0.803728	12	Very High	CoMeTa|Cupid|DIANA|MBStar|MirAncesTar|miranda_May_2021|miRDB_v6|MiRNATIP|miRTar2GO|mirzag|PACCMIT|TargetScan_v7_2
DDX3X	O00571		hsa-miR-92a-3p	0.803687	13	Very High	BCmicrO|CoMeTa|Cupid|DIANA|MBStar|MirAncesTar|miranda_May_2021|MiRNATIP|miRTar2GO|MirTar2|mirzag|PACCMIT|TargetScan_v7_2
SMG7	Q92540		hsa-miR-22-3p	0.803685	15	Very High	BCmicrO|bitargeting_May_2021|CoMeTa|DIANA|MBStar|MirAncesTar|miranda_May_2021|mirbase|miRcode|mirCoX|miRTar2GO|mirzag|MultiMiTar|RNA22|TargetScan_v7_2
WDFY3	Q8IZQ1		hsa-miR-22-3p	0.803627	15	Very High	BCmicrO|bitargeting_May_2021|CoMeTa|Cupid|DIANA|MirAncesTar|miranda_May_2021|miRcode|mirCoX|mirzag|MultiMiTar|PACCMIT|PITA_May_2021|RNA22|TargetScan_v7_2
AUTS2	Q8WXX7		hsa-miR-450b-5p	0.803617	13	Very High	BCmicrO|CoMeTa|Cupid|DIANA|MBStar|MirAncesTar|miranda_May_2021|miRDB_v6|MiRNATIP|MirTar2|mirzag|MultiMiTar|RNA22
CFL2	Q9Y281		hsa-miR-369-3p	0.803607	13	Very High	BCmicrO|Cupid|DIANA|MBStar|MirAncesTar|miranda_May_2021|miRDB_v6|MiRNATIP|MirSNPInTarget|MirTar2|mirzag|PACCMIT|TargetScan_v7_2
SAMD12	Q8N8I0		hsa-miR-502-3p	0.803595	12	Very High	BCmicrO|bitargeting_May_2021|Cupid|DIANA|MirAncesTar|miranda_May_2021|miRTar2GO|MirTar2|mirzag|PACCMIT|RNA22|TargetScan_v7_2
KDM6B	O15054		hsa-miR-22-3p	0.803486	15	Very High	BCmicrO|bitargeting_May_2021|CoMeTa|Cupid|DIANA|MirAncesTar|miranda_May_2021|miRcode|mirCoX|miRDB_v6|miRTar2GO|mirzag|PACCMIT|RNA22|TargetScan_v7_2
EIF4B	P23588		hsa-miR-185-5p	0.803007	17	Very High	BCmicrO|CoMeTa|DIANA|MBStar|MirAncesTar|miranda_May_2021|mirbase|miRDB_v6|mirmap_May_2021|MiRNATIP|MirSNPInTarget|miRTar2GO|MirTar2|MultiMiTar|PITA_May_2021|RNA22|TargetScan_v7_2
DSTYK	Q6XUX3		hsa-miR-92a-3p	0.803005	14	Very High	BCmicrO|CoMeTa|DIANA|MBStar|MirAncesTar|miranda_May_2021|miRDB_v6|MiRNATIP|miRTar2GO|MirTar2|mirzag|MultiMiTar|RNA22|TargetScan_v7_2
PELI1	Q96FA3		hsa-miR-369-3p	0.802957	15	Very High	BCmicrO|CoMeTa|Cupid|DIANA|MBStar|MirAncesTar|miranda_May_2021|miRDB_v6|mirmap_May_2021|MiRNATIP|MirSNPInTarget|MirTar2|mirzag|PACCMIT|TargetScan_v7_2
PLAGL2	Q9UPG8		hsa-miR-22-3p	0.802928	16	Very High	BCmicrO|bitargeting_May_2021|CoMeTa|DIANA|MirAncesTar|miranda_May_2021|miRcode|mirCoX|miRDB_v6|MiRNATIP|miRTar2GO|mirzag|MultiMiTar|PACCMIT|RNA22|TargetScan_v7_2
POU4F2	Q12837		hsa-miR-323a-3p	0.802926	12	Very High	BCmicrO|CoMeTa|Cupid|DIANA|MBStar|MirAncesTar|miRDB_v6|MirTar2|mirzag|PACCMIT|RNA22|TargetScan_v7_2
ETF1	P62495		hsa-miR-381-3p	0.802787	15	Very High	BCmicrO|bitargeting_May_2021|CoMeTa|Cupid|DIANA|MBStar|MirAncesTar|miranda_May_2021|mirmap_May_2021|MiRNATIP|MirTar2|mirzag|MultiMiTar|PACCMIT|TargetScan_v7_2
PITPNA	Q00169		hsa-miR-431-5p	0.802711	12	Very High	BCmicrO|CoMeTa|Cupid|DIANA|MBStar|MirAncesTar|miRDB_v6|MiRNATIP|MirTar2|PACCMIT|RNA22|TargetScan_v7_2
CSF1R	P07333		hsa-miR-22-3p	0.802695	13	Very High	BCmicrO|bitargeting_May_2021|CoMeTa|DIANA|MirAncesTar|miranda_May_2021|mirbase|miRcode|mirCoX|miRDB_v6|MirTar2|PACCMIT|TargetScan_v7_2
MYCBP	Q99417		hsa-miR-22-3p	0.802589	15	Very High	BCmicrO|CoMeTa|DIANA|MBStar|MirAncesTar|miranda_May_2021|miRcode|mirCoX|miRDB_v6|MiRNATIP|miRTar2GO|MirTar2|mirzag|MultiMiTar|TargetScan_v7_2
MYO5A	Q9Y4I1		hsa-miR-92a-3p	0.802493	15	Very High	BCmicrO|CoMeTa|DIANA|MBStar|MirAncesTar|miranda_May_2021|miRDB_v6|MiRNATIP|miRTar2GO|MirTar2|mirzag|MultiMiTar|PACCMIT|RNA22|TargetScan_v7_2
SGK3	Q96BR1		hsa-miR-92a-3p	0.802294	14	Very High	BCmicrO|CoMeTa|DIANA|MBStar|MirAncesTar|miranda_May_2021|miRDB_v6|MiRNATIP|miRTar2GO|MirTar2|mirzag|MultiMiTar|PACCMIT|TargetScan_v7_2
KPNA3	O00505		hsa-miR-381-3p	0.802266	15	Very High	BCmicrO|bitargeting_May_2021|CoMeTa|Cupid|DIANA|MBStar|MirAncesTar|miranda_May_2021|miRDB_v6|MiRNATIP|MirSNPInTarget|MirTar2|mirzag|PACCMIT|TargetScan_v7_2
BCL6	P41182		hsa-miR-339-5p	0.802227	11	Very High	BCmicrO|CoMeTa|Cupid|DIANA|MirAncesTar|miranda_May_2021|miRDB_v6|MirTar2|mirzag|PACCMIT|TargetScan_v7_2
RBMS1	P29558		hsa-miR-376b-3p	0.802161	13	Very High	BCmicrO|CoMeTa|Cupid|DIANA|MBStar|MirAncesTar|miranda_May_2021|miRDB_v6|MiRNATIP|MirTar2|mirzag|PACCMIT|TargetScan_v7_2
SRPRA	P08240		hsa-miR-92a-3p	0.801984	12	Very High	BCmicrO|CoMeTa|DIANA|MirAncesTar|miranda_May_2021|mirbase|miRDB_v6|MiRNATIP|miRTar2GO|MirTar2|mirzag|TargetScan_v7_2
HNRNPA1	P09651		hsa-miR-339-5p	0.801822	13	Very High	BCmicrO|bitargeting_May_2021|CoMeTa|Cupid|DIANA|MirAncesTar|miranda_May_2021|mirbase|MiRNATIP|MirSNPInTarget|PACCMIT|PITA_May_2021|TargetScan_v7_2
RNF144A	P50876		hsa-miR-502-3p	0.8018	12	Very High	BCmicrO|CoMeTa|Cupid|DIANA|MBStar|MirAncesTar|miranda_May_2021|miRDB_v6|MirTar2|mirzag|PITA_May_2021|TargetScan_v7_2
SEPTIN7	Q16181		hsa-miR-127-3p	0.80168	14	Very High	BCmicrO|CoMeTa|DIANA|MBStar|MirAncesTar|mirCoX|miRDB_v6|MiRNATIP|MirTar2|mirzag|PACCMIT|PITA_May_2021|RNA22|TargetScan_v7_2
DNAJB5	O75953		hsa-miR-22-3p	0.801651	13	Very High	BCmicrO|bitargeting_May_2021|CoMeTa|DIANA|MirAncesTar|miranda_May_2021|mirbase|miRcode|mirCoX|miRDB_v6|PACCMIT|RNA22|TargetScan_v7_2
TMEFF2	Q9UIK5		hsa-miR-323a-3p	0.801646	11	Very High	BCmicrO|Cupid|DIANA|MBStar|MirAncesTar|mirbase|miRDB_v6|MiRNATIP|MirTar2|mirzag|TargetScan_v7_2
ZNF423	Q2M1K9		hsa-miR-369-3p	0.801515	14	Very High	BCmicrO|CoMeTa|Cupid|DIANA|MBStar|MirAncesTar|miranda_May_2021|mirbase|miRDB_v6|MiRNATIP|MirTar2|mirzag|PACCMIT|TargetScan_v7_2
TJP1	Q07157		hsa-miR-185-5p	0.801485	17	Very High	BCmicrO|bitargeting_May_2021|CoMeTa|Cupid|DIANA|MBStar|MirAncesTar|miranda_May_2021|miRDB_v6|mirmap_May_2021|MiRNATIP|miRTar2GO|mirzag|MultiMiTar|PACCMIT|RNA22|TargetScan_v7_2
BPTF	Q12830		hsa-miR-450b-5p	0.801357	14	Very High	BCmicrO|CoMeTa|Cupid|DIANA|MBStar|MirAncesTar|miranda_May_2021|miRDB_v6|MiRNATIP|MirTar2|mirzag|MultiMiTar|PACCMIT|RNA22
PDS5B	Q9NTI5		hsa-miR-381-3p	0.801247	15	Very High	BCmicrO|CoMeTa|Cupid|DIANA|MBStar|MirAncesTar|miranda_May_2021|miRDB_v6|mirmap_May_2021|MiRNATIP|MirTar2|mirzag|MultiMiTar|PACCMIT|TargetScan_v7_2
ZFYVE21	Q9BQ24		hsa-miR-92a-3p	0.801216	12	Very High	BCmicrO|CoMeTa|DIANA|MirAncesTar|miranda_May_2021|mirbase|miRDB_v6|MiRNATIP|miRTar2GO|MirTar2|mirzag|TargetScan_v7_2
RPL15	P61313		hsa-miR-92a-3p	0.801144	13	Very High	BCmicrO|bitargeting_May_2021|CoMeTa|MBStar|MirAncesTar|miranda_May_2021|miRDB_v6|MiRNATIP|miRTar2GO|MirTar2|mirzag|PACCMIT|TargetScan_v7_2
MAP2	P11137		hsa-miR-450b-5p	0.801116	15	Very High	BCmicrO|CoMeTa|Cupid|DIANA|MBStar|MirAncesTar|miranda_May_2021|mirbase|miRDB_v6|MiRNATIP|MirTar2|mirzag|MultiMiTar|PACCMIT|RNA22
HNRNPA2B1	P22626		hsa-miR-127-5p	0.8011	15	Very High	BCmicrO|bitargeting_May_2021|CoMeTa|Cupid|DIANA|MBStar|MirAncesTar|miranda_May_2021|miRDB_v6|MiRNATIP|MirTar2|mirzag|MultiMiTar|PACCMIT|PITA_May_2021
XRCC5	P13010		hsa-miR-188-5p	0.800968	12	Very High	BCmicrO|CoMeTa|DIANA|MirAncesTar|miranda_May_2021|mirbase|miRDB_v6|MiRNATIP|miRTar2GO|MirTar2|mirzag|TargetScan_v7_2
TBL1XR1	Q9BZK7		hsa-miR-92a-3p	0.800948	15	Very High	BCmicrO|CoMeTa|Cupid|DIANA|MBStar|MirAncesTar|miranda_May_2021|miRDB_v6|MiRNATIP|miRTar2GO|MirTar2|mirzag|MultiMiTar|RNA22|TargetScan_v7_2
FBXL19	Q6PCT2		hsa-miR-22-3p	0.800932	14	Very High	BCmicrO|bitargeting_May_2021|Cupid|DIANA|MBStar|MirAncesTar|miranda_May_2021|miRcode|mirCoX|miRTar2GO|mirzag|PACCMIT|RNA22|TargetScan_v7_2
NKX2-4	Q9H2Z4		hsa-miR-92a-3p	0.800734	12	Very High	BCmicrO|bitargeting_May_2021|Cupid|DIANA|MirAncesTar|miranda_May_2021|mirbase|miRDB_v6|MirTar2|mirzag|PACCMIT|TargetScan_v7_2
MTF1	Q14872		hsa-miR-92a-3p	0.80038	14	Very High	BCmicrO|bitargeting_May_2021|CoMeTa|MBStar|MirAncesTar|miranda_May_2021|miRDB_v6|MiRNATIP|miRTar2GO|MirTar2|mirzag|MultiMiTar|PACCMIT|TargetScan_v7_2
NEFH	P12036		hsa-miR-92a-3p	0.800345	12	Very High	BCmicrO|CoMeTa|Cupid|DIANA|MirAncesTar|miranda_May_2021|mirbase|miRDB_v6|MiRNATIP|miRTar2GO|MirTar2|TargetScan_v7_2
DPP10	Q8N608		hsa-miR-22-3p	0.800325	13	Very High	BCmicrO|bitargeting_May_2021|Cupid|DIANA|MirAncesTar|miranda_May_2021|miRcode|mirCoX|miRDB_v6|mirzag|MultiMiTar|PACCMIT|TargetScan_v7_2
TCF7L2	Q9NQB0		hsa-miR-493-5p	0.800254	15	Very High	bitargeting_May_2021|Cupid|DIANA|MBStar|MirAncesTar|miranda_May_2021|miRDB_v6|MiRNATIP|MirSNPInTarget|MirTar2|mirzag|PACCMIT|PITA_May_2021|RNA22|TargetScan_v7_2
PCNP	Q8WW12		hsa-miR-22-3p	0.800135	16	Very High	BCmicrO|bitargeting_May_2021|CoMeTa|Cupid|DIANA|MBStar|MirAncesTar|miranda_May_2021|miRcode|mirCoX|miRDB_v6|MiRNATIP|mirzag|MultiMiTar|RNA22|TargetScan_v7_2
CENPV	Q7Z7K6		hsa-miR-22-3p	0.800005	12	Very High	BCmicrO|bitargeting_May_2021|MirAncesTar|miranda_May_2021|mirbase|miRcode|mirCoX|miRDB_v6|mirzag|MultiMiTar|PACCMIT|TargetScan_v7_2
TOP1	P11387		hsa-miR-299-3p	0.799786	14	Very High	BCmicrO|CoMeTa|Cupid|DIANA|MBStar|MirAncesTar|miranda_May_2021|mirCoX|miRTar2GO|mirzag|MultiMiTar|PACCMIT|RNA22|TargetScan_v7_2
PAPOLG	Q9BWT3		hsa-miR-381-3p	0.799741	14	Very High	BCmicrO|CoMeTa|Cupid|DIANA|MBStar|MirAncesTar|miranda_May_2021|miRDB_v6|MiRNATIP|MirSNPInTarget|MirTar2|mirzag|PACCMIT|TargetScan_v7_2
SCAF8	Q9UPN6		hsa-miR-381-3p	0.799681	14	Very High	BCmicrO|CoMeTa|Cupid|DIANA|MBStar|MirAncesTar|miranda_May_2021|miRDB_v6|MirSNPInTarget|MirTar2|mirzag|MultiMiTar|PACCMIT|TargetScan_v7_2
EPC1	Q9H2F5		hsa-miR-22-3p	0.799623	13	Very High	BCmicrO|CoMeTa|Cupid|DIANA|MirAncesTar|miranda_May_2021|mirbase|miRcode|mirCoX|miRDB_v6|MultiMiTar|RNA22|TargetScan_v7_2
AKAP12	Q02952		hsa-miR-183-5p	0.799595	15	Very High	bitargeting_May_2021|CoMeTa|Cupid|DIANA|MBStar|MirAncesTar|miranda_May_2021|mirbase|miRcode|MiRNATIP|MirSNPInTarget|miRTar2GO|MirTar2|mirzag|MultiMiTar
HERPUD2	Q9BSE4		hsa-miR-92a-3p	0.799479	12	Very High	BCmicrO|DIANA|MirAncesTar|miranda_May_2021|miRDB_v6|MiRNATIP|miRTar2GO|MirTar2|mirzag|PACCMIT|RNA22|TargetScan_v7_2
CCNJL	Q8IV13		hsa-miR-92a-3p	0.799476	14	Very High	BCmicrO|bitargeting_May_2021|CoMeTa|DIANA|MBStar|MirAncesTar|miranda_May_2021|miRDB_v6|MirSNPInTarget|MirTar2|mirzag|MultiMiTar|PACCMIT|TargetScan_v7_2
GPBP1	Q86WP2		hsa-miR-409-3p	0.799318	15	Very High	BCmicrO|Cupid|DIANA|MBStar|MirAncesTar|miranda_May_2021|mirbase|miRDB_v6|MiRNATIP|miRTar2GO|MirTar2|mirzag|MultiMiTar|RNA22|TargetScan_v7_2
BMPR2	Q13873		hsa-miR-494-3p	0.799289	15	Very High	BCmicrO|CoMeTa|DIANA|MBStar|MirAncesTar|miranda_May_2021|miRDB_v6|mirmap_May_2021|MiRNATIP|miRTar2GO|MirTar2|mirzag|MultiMiTar|RNA22|TargetScan_v7_2
CAMK2D	Q13557		hsa-miR-185-5p	0.799215	16	Very High	BCmicrO|bitargeting_May_2021|CoMeTa|DIANA|MBStar|MirAncesTar|miranda_May_2021|mirmap_May_2021|MiRNATIP|miRTar2GO|mirzag|MultiMiTar|PACCMIT|PITA_May_2021|RNA22|TargetScan_v7_2
SLC8A1	P32418		hsa-miR-185-5p	0.799193	16	Very High	BCmicrO|bitargeting_May_2021|CoMeTa|DIANA|MBStar|MirAncesTar|miranda_May_2021|miRDB_v6|mirmap_May_2021|MirSNPInTarget|MirTar2|mirzag|MultiMiTar|PITA_May_2021|RNA22|TargetScan_v7_2
EPS8	Q12929		hsa-miR-381-3p	0.799149	13	Very High	BCmicrO|CoMeTa|Cupid|DIANA|MirAncesTar|miranda_May_2021|miRDB_v6|MiRNATIP|MirSNPInTarget|MirTar2|mirzag|RNA22|TargetScan_v7_2
ONECUT2	O95948		hsa-miR-296-5p	0.799149	18	Very High	BCmicrO|bitargeting_May_2021|CoMeTa|DIANA|MBStar|MirAncesTar|miranda_May_2021|mirbase|mirCoX|miRDB_v6|mirmap_May_2021|MiRNATIP|MirSNPInTarget|miRTar2GO|mirzag|PACCMIT|PITA_May_2021|TargetScan_v7_2
ULK2	Q8IYT8		hsa-miR-323a-3p	0.799003	12	Very High	BCmicrO|CoMeTa|Cupid|DIANA|MBStar|MirAncesTar|miRDB_v6|MirSNPInTarget|MirTar2|mirzag|PACCMIT|TargetScan_v7_2
CUL4A	Q13619		hsa-miR-494-3p	0.798912	14	Very High	BCmicrO|CoMeTa|DIANA|MBStar|MirAncesTar|miranda_May_2021|miRDB_v6|mirmap_May_2021|MiRNATIP|miRTar2GO|MirTar2|mirzag|PACCMIT|TargetScan_v7_2
CELF2	O95319		hsa-miR-183-5p	0.79879	15	Very High	bitargeting_May_2021|CoMeTa|Cupid|DIANA|MBStar|MirAncesTar|miranda_May_2021|miRcode|miRDB_v6|MiRNATIP|miRTar2GO|MirTar2|mirzag|MultiMiTar|PACCMIT
ZFHX3	Q15911		hsa-miR-494-3p	0.798764	16	Very High	BCmicrO|CoMeTa|Cupid|DIANA|MBStar|MirAncesTar|miranda_May_2021|miRDB_v6|mirmap_May_2021|MiRNATIP|MirSNPInTarget|miRTar2GO|MirTar2|mirzag|RNA22|TargetScan_v7_2
UBE2Z	Q9H832		hsa-miR-92a-3p	0.798738	12	Very High	BCmicrO|CoMeTa|DIANA|MBStar|MirAncesTar|miranda_May_2021|miRDB_v6|MiRNATIP|miRTar2GO|MultiMiTar|PACCMIT|TargetScan_v7_2
TMEM39A	Q9NV64		hsa-miR-188-5p	0.798736	14	Very High	BCmicrO|CoMeTa|Cupid|DIANA|MBStar|MirAncesTar|miranda_May_2021|miRDB_v6|MiRNATIP|MirTar2|mirzag|PACCMIT|RNA22|TargetScan_v7_2
GIT2	Q14161		hsa-miR-369-3p	0.798713	15	Very High	BCmicrO|CoMeTa|Cupid|DIANA|MBStar|MirAncesTar|miranda_May_2021|mirbase|miRDB_v6|mirmap_May_2021|MiRNATIP|MirTar2|mirzag|PACCMIT|TargetScan_v7_2
VPS54	Q9P1Q0		hsa-miR-92a-3p	0.798642	13	Very High	BCmicrO|CoMeTa|Cupid|DIANA|MirAncesTar|miranda_May_2021|MiRNATIP|miRTar2GO|MirTar2|mirzag|PACCMIT|RNA22|TargetScan_v7_2
ADIPOR1	Q96A54		hsa-miR-323a-3p	0.798635	11	Very High	BCmicrO|CoMeTa|Cupid|DIANA|MirAncesTar|mirbase|miRDB_v6|MirTar2|mirzag|PACCMIT|TargetScan_v7_2
LURAP1L	Q8IV03		hsa-miR-92a-3p	0.798559	13	Very High	BCmicrO|bitargeting_May_2021|CoMeTa|Cupid|DIANA|MBStar|MirAncesTar|miranda_May_2021|MiRNATIP|miRTar2GO|MirTar2|PACCMIT|TargetScan_v7_2
ATP11C	Q8NB49		hsa-miR-450b-5p	0.798549	13	Very High	BCmicrO|Cupid|DIANA|MBStar|MirAncesTar|miranda_May_2021|miRDB_v6|MiRNATIP|MirTar2|mirzag|MultiMiTar|PACCMIT|RNA22
SEC62	Q99442		hsa-miR-409-3p	0.798497	15	Very High	BCmicrO|bitargeting_May_2021|CoMeTa|DIANA|MBStar|MirAncesTar|miranda_May_2021|miRDB_v6|MiRNATIP|miRTar2GO|MirTar2|mirzag|MultiMiTar|PACCMIT|TargetScan_v7_2
TCF7L2	Q9NQB0		hsa-miR-369-3p	0.79849	14	Very High	BCmicrO|CoMeTa|Cupid|DIANA|MBStar|MirAncesTar|miranda_May_2021|mirbase|MiRNATIP|MirSNPInTarget|MirTar2|mirzag|PACCMIT|TargetScan_v7_2
FRS2	Q8WU20		hsa-miR-183-5p	0.798441	16	Very High	bitargeting_May_2021|CoMeTa|Cupid|DIANA|MBStar|MirAncesTar|miranda_May_2021|miRcode|miRDB_v6|MiRNATIP|miRTar2GO|MirTar2|mirzag|MultiMiTar|PACCMIT|PITA_May_2021
SLC35F5	Q8WV83		hsa-miR-369-3p	0.798352	13	Very High	BCmicrO|Cupid|DIANA|MBStar|MirAncesTar|miranda_May_2021|mirbase|miRDB_v6|mirmap_May_2021|MiRNATIP|MirTar2|mirzag|TargetScan_v7_2
SLC6A1	P30531		hsa-miR-369-3p	0.798206	12	Very High	BCmicrO|CoMeTa|Cupid|DIANA|MBStar|MirAncesTar|miranda_May_2021|miRDB_v6|MirTar2|mirzag|PACCMIT|TargetScan_v7_2
LPCAT3	Q6P1A2		hsa-miR-185-5p	0.798202	18	Very High	BCmicrO|bitargeting_May_2021|CoMeTa|DIANA|MirAncesTar|miranda_May_2021|mirbase|miRDB_v6|mirmap_May_2021|MiRNATIP|miRTar2GO|MirTar2|mirzag|MultiMiTar|PACCMIT|PITA_May_2021|RNA22|TargetScan_v7_2
ARRB1	P49407		hsa-miR-22-3p	0.798191	13	Very High	BCmicrO|CoMeTa|DIANA|MirAncesTar|miranda_May_2021|miRcode|mirCoX|miRDB_v6|mirmap_May_2021|MiRNATIP|mirzag|PACCMIT|TargetScan_v7_2
ZEB1	P37275		hsa-miR-369-3p	0.798122	13	Very High	BCmicrO|Cupid|DIANA|MBStar|MirAncesTar|miranda_May_2021|miRDB_v6|MiRNATIP|MirTar2|mirzag|MultiMiTar|PACCMIT|TargetScan_v7_2
RFX7	Q2KHR2		hsa-miR-494-3p	0.798101	15	Very High	BCmicrO|bitargeting_May_2021|CoMeTa|Cupid|DIANA|MBStar|MirAncesTar|miranda_May_2021|miRDB_v6|mirmap_May_2021|MiRNATIP|miRTar2GO|MirTar2|mirzag|MultiMiTar
BLCAP	P62952		hsa-miR-329-3p	0.797995	15	Very High	BCmicrO|CoMeTa|DIANA|MBStar|miranda_May_2021|mirbase|miRDB_v6|mirmap_May_2021|MiRNATIP|MirSNPInTarget|MirTar2|mirzag|PACCMIT|RNA22|TargetScan_v7_2
ZBTB34	Q8NCN2		hsa-miR-409-5p	0.797919	14	Very High	BCmicrO|DIANA|MBStar|MirAncesTar|miranda_May_2021|miRDB_v6|MiRNATIP|MirSNPInTarget|MirTar2|mirzag|PACCMIT|PITA_May_2021|RNA22|TargetScan_v7_2
COL1A2	P08123		hsa-miR-92a-3p	0.797681	14	Very High	BCmicrO|CoMeTa|Cupid|DIANA|MBStar|MirAncesTar|miranda_May_2021|mirbase|miRDB_v6|MiRNATIP|MirTar2|mirzag|PACCMIT|TargetScan_v7_2
RASAL2	Q9UJF2		hsa-miR-493-5p	0.797646	14	Very High	bitargeting_May_2021|Cupid|DIANA|MBStar|MirAncesTar|miranda_May_2021|mirbase|miRDB_v6|MiRNATIP|MirTar2|mirzag|PACCMIT|RNA22|TargetScan_v7_2
XPO7	Q9UIA9		hsa-miR-381-3p	0.797619	15	Very High	BCmicrO|CoMeTa|Cupid|DIANA|MBStar|MirAncesTar|miranda_May_2021|mirbase|miRDB_v6|MiRNATIP|MirTar2|mirzag|PACCMIT|RNA22|TargetScan_v7_2
PDE4B	Q07343		hsa-miR-369-3p	0.797481	13	Very High	BCmicrO|CoMeTa|Cupid|DIANA|MBStar|MirAncesTar|miranda_May_2021|miRDB_v6|MirSNPInTarget|MirTar2|mirzag|MultiMiTar|PACCMIT
LRP12	Q9Y561		hsa-miR-382-5p	0.797348	15	Very High	BCmicrO|CoMeTa|Cupid|DIANA|MBStar|MirAncesTar|miranda_May_2021|miRDB_v6|MirTar2|mirzag|MultiMiTar|PACCMIT|PITA_May_2021|RNA22|TargetScan_v7_2
CCNG2	Q16589		hsa-miR-369-3p	0.79734	14	Very High	BCmicrO|CoMeTa|DIANA|MBStar|MirAncesTar|miranda_May_2021|mirbase|miRDB_v6|MiRNATIP|MirSNPInTarget|MirTar2|mirzag|PACCMIT|TargetScan_v7_2
RIMS4	Q9H426		hsa-miR-22-3p	0.797037	14	Very High	BCmicrO|bitargeting_May_2021|DIANA|MBStar|MirAncesTar|miranda_May_2021|miRcode|mirCoX|miRDB_v6|mirmap_May_2021|MiRNATIP|MultiMiTar|RNA22|TargetScan_v7_2
TSHZ3	Q63HK5		hsa-miR-502-3p	0.796965	11	Very High	BCmicrO|Cupid|DIANA|MirAncesTar|miranda_May_2021|mirbase|miRDB_v6|MirSNPInTarget|MirTar2|mirzag|TargetScan_v7_2
ARL2BP	Q9Y2Y0		hsa-miR-369-3p	0.79692	14	Very High	BCmicrO|CoMeTa|Cupid|DIANA|MBStar|MirAncesTar|miranda_May_2021|miRDB_v6|MiRNATIP|MirSNPInTarget|MirTar2|mirzag|PACCMIT|TargetScan_v7_2
CNOT2	Q9NZN8		hsa-miR-381-3p	0.796901	15	Very High	BCmicrO|CoMeTa|Cupid|DIANA|MBStar|MirAncesTar|miranda_May_2021|miRDB_v6|MiRNATIP|MirTar2|mirzag|MultiMiTar|PACCMIT|RNA22|TargetScan_v7_2
RAPGEFL1	Q9UHV5		hsa-miR-22-3p	0.79688	13	Very High	BCmicrO|bitargeting_May_2021|CoMeTa|DIANA|MBStar|MirAncesTar|miranda_May_2021|miRcode|mirCoX|miRDB_v6|MultiMiTar|PACCMIT|TargetScan_v7_2
ZC3H11A	O75152		hsa-miR-185-5p	0.796755	15	Very High	BCmicrO|bitargeting_May_2021|CoMeTa|DIANA|MirAncesTar|miranda_May_2021|miRDB_v6|mirmap_May_2021|MiRNATIP|miRTar2GO|mirzag|MultiMiTar|PACCMIT|RNA22|TargetScan_v7_2
RALA	P11233		hsa-miR-183-5p	0.796746	15	Very High	bitargeting_May_2021|CoMeTa|Cupid|DIANA|MBStar|MirAncesTar|miranda_May_2021|miRcode|miRDB_v6|MiRNATIP|miRTar2GO|MirTar2|mirzag|MultiMiTar|PACCMIT
SLC6A17	Q9H1V8		hsa-miR-22-3p	0.796717	16	Very High	BCmicrO|bitargeting_May_2021|Cupid|DIANA|MirAncesTar|miranda_May_2021|miRcode|mirCoX|miRDB_v6|MirSNPInTarget|mirzag|MultiMiTar|PACCMIT|PITA_May_2021|RNA22|TargetScan_v7_2
SOX17	Q9H6I2		hsa-miR-329-3p	0.796641	14	Very High	BCmicrO|bitargeting_May_2021|CoMeTa|DIANA|MBStar|MirAncesTar|miranda_May_2021|mirbase|miRDB_v6|mirmap_May_2021|MirSNPInTarget|MirTar2|mirzag|TargetScan_v7_2
KCNC4	Q03721		hsa-miR-92a-3p	0.796587	15	Very High	BCmicrO|bitargeting_May_2021|CoMeTa|Cupid|DIANA|MirAncesTar|miranda_May_2021|mirbase|MiRNATIP|miRTar2GO|mirzag|MultiMiTar|PACCMIT|RNA22|TargetScan_v7_2
VEGFA	P15692		hsa-miR-185-5p	0.796574	15	Very High	BCmicrO|CoMeTa|Cupid|DIANA|MBStar|MirAncesTar|miranda_May_2021|miRDB_v6|mirmap_May_2021|MiRNATIP|miRTar2GO|MirTar2|mirzag|MultiMiTar|PACCMIT
FXR2	P51116		hsa-miR-329-3p	0.796288	15	Very High	BCmicrO|bitargeting_May_2021|CoMeTa|DIANA|MirAncesTar|miranda_May_2021|mirbase|miRDB_v6|mirmap_May_2021|MiRNATIP|MirTar2|mirzag|PACCMIT|PITA_May_2021|TargetScan_v7_2
HIPK1	Q86Z02		hsa-miR-381-3p	0.796211	16	Very High	BCmicrO|bitargeting_May_2021|CoMeTa|DIANA|MBStar|MirAncesTar|miranda_May_2021|miRDB_v6|mirmap_May_2021|MiRNATIP|MirTar2|mirzag|MultiMiTar|PACCMIT|RNA22|TargetScan_v7_2
CNKSR3	Q6P9H4		hsa-miR-185-5p	0.796192	17	Very High	BCmicrO|bitargeting_May_2021|CoMeTa|Cupid|MBStar|MirAncesTar|miranda_May_2021|mirbase|mirmap_May_2021|MiRNATIP|miRTar2GO|mirzag|MultiMiTar|PACCMIT|PITA_May_2021|RNA22|TargetScan_v7_2
ZFHX4	Q86UP3		hsa-miR-92a-3p	0.796124	16	Very High	BCmicrO|bitargeting_May_2021|CoMeTa|Cupid|DIANA|MBStar|MirAncesTar|miranda_May_2021|miRDB_v6|MiRNATIP|MirSNPInTarget|miRTar2GO|mirzag|MultiMiTar|PACCMIT|TargetScan_v7_2
KAT2B	Q92831		hsa-miR-92a-3p	0.79598	12	Very High	BCmicrO|CoMeTa|DIANA|MBStar|MirAncesTar|miranda_May_2021|miRDB_v6|MiRNATIP|miRTar2GO|MirTar2|mirzag|TargetScan_v7_2
CCNT2	O60583		hsa-miR-494-3p	0.795951	15	Very High	BCmicrO|CoMeTa|Cupid|DIANA|MBStar|MirAncesTar|miranda_May_2021|mirbase|miRDB_v6|mirmap_May_2021|MiRNATIP|miRTar2GO|MirTar2|mirzag|TargetScan_v7_2
HOXA9	P31269		hsa-miR-381-3p	0.795854	13	Very High	BCmicrO|CoMeTa|Cupid|DIANA|MBStar|MirAncesTar|miranda_May_2021|miRDB_v6|MiRNATIP|MirTar2|mirzag|PACCMIT|TargetScan_v7_2
ATP2B4	P23634		hsa-miR-183-5p	0.795727	14	Very High	CoMeTa|Cupid|DIANA|MBStar|MirAncesTar|miranda_May_2021|miRcode|miRDB_v6|mirmap_May_2021|MiRNATIP|miRTar2GO|MirTar2|mirzag|MultiMiTar
TENT4B	Q8NDF8		hsa-miR-92a-3p	0.795649	15	Very High	BCmicrO|Cupid|DIANA|MBStar|MirAncesTar|miranda_May_2021|mirbase|MiRNATIP|MirSNPInTarget|miRTar2GO|MirTar2|mirzag|MultiMiTar|PACCMIT|TargetScan_v7_2
NPNT	Q6UXI9		hsa-miR-22-3p	0.7956	15	Very High	BCmicrO|bitargeting_May_2021|Cupid|DIANA|MBStar|MirAncesTar|miranda_May_2021|miRcode|mirCoX|MiRNATIP|mirzag|MultiMiTar|PACCMIT|RNA22|TargetScan_v7_2
RBM4B	Q9BQ04		hsa-miR-494-3p	0.79551	14	Very High	BCmicrO|CoMeTa|DIANA|MirAncesTar|miranda_May_2021|mirbase|miRDB_v6|mirmap_May_2021|MiRNATIP|MirSNPInTarget|miRTar2GO|MirTar2|mirzag|PACCMIT
ARHGAP5	Q13017		hsa-miR-369-3p	0.795315	15	Very High	BCmicrO|CoMeTa|Cupid|DIANA|MBStar|MirAncesTar|miranda_May_2021|miRDB_v6|mirmap_May_2021|MiRNATIP|MirTar2|mirzag|MultiMiTar|PACCMIT|TargetScan_v7_2
ENAH	Q8N8S7		hsa-miR-185-5p	0.795254	17	Very High	BCmicrO|bitargeting_May_2021|DIANA|MBStar|MirAncesTar|miranda_May_2021|miRDB_v6|mirmap_May_2021|MiRNATIP|MirSNPInTarget|miRTar2GO|MirTar2|mirzag|MultiMiTar|PITA_May_2021|RNA22|TargetScan_v7_2
TRPS1	Q9UHF7		hsa-miR-323a-3p	0.795002	12	Very High	BCmicrO|CoMeTa|Cupid|DIANA|MBStar|MirAncesTar|miRDB_v6|MiRNATIP|MirTar2|mirzag|PACCMIT|TargetScan_v7_2
EVI5	O60447		hsa-miR-494-3p	0.794993	13	Very High	BCmicrO|CoMeTa|DIANA|MBStar|MirAncesTar|miranda_May_2021|miRDB_v6|mirmap_May_2021|MiRNATIP|MirTar2|mirzag|MultiMiTar|TargetScan_v7_2
RAB10	P61026		hsa-miR-378a-3p	0.794975	12	Very High	Cupid|DIANA|MirAncesTar|miranda_May_2021|miRDB_v6|MiRNATIP|MirSNPInTarget|miRTar2GO|MirTar2|mirzag|PACCMIT|TargetScan_v7_2
PCDH17	O14917		hsa-miR-379-5p	0.794902	14	Very High	BCmicrO|bitargeting_May_2021|CoMeTa|Cupid|DIANA|MBStar|MirAncesTar|miranda_May_2021|miRDB_v6|mirzag|MultiMiTar|PACCMIT|PITA_May_2021|TargetScan_v7_2
DPM2	O94777		hsa-miR-22-3p	0.794824	14	Very High	BCmicrO|bitargeting_May_2021|CoMeTa|DIANA|MirAncesTar|miranda_May_2021|mirbase|miRcode|mirCoX|miRDB_v6|MirTar2|mirzag|PACCMIT|TargetScan_v7_2
ZFHX4	Q86UP3		hsa-miR-502-3p	0.794617	14	Very High	BCmicrO|CoMeTa|Cupid|DIANA|MBStar|MirAncesTar|miranda_May_2021|mirbase|miRDB_v6|MirTar2|mirzag|MultiMiTar|PACCMIT|TargetScan_v7_2
NFAT5	O94916		hsa-miR-494-3p	0.79461	16	Very High	BCmicrO|bitargeting_May_2021|CoMeTa|Cupid|DIANA|MBStar|MirAncesTar|miranda_May_2021|miRDB_v6|mirmap_May_2021|MiRNATIP|miRTar2GO|mirzag|MultiMiTar|RNA22|TargetScan_v7_2
EPG5	Q9HCE0		hsa-miR-92a-3p	0.794589	15	Very High	BCmicrO|bitargeting_May_2021|DIANA|MBStar|MirAncesTar|miranda_May_2021|miRDB_v6|MiRNATIP|miRTar2GO|MirTar2|mirzag|MultiMiTar|PACCMIT|RNA22|TargetScan_v7_2
LHX8	Q68G74		hsa-miR-431-5p	0.794562	12	Very High	BCmicrO|Cupid|DIANA|MBStar|MirAncesTar|mirbase|miRDB_v6|mirzag|MultiMiTar|PITA_May_2021|rnahybrid_May_2021|TargetScan_v7_2
MMRN2	Q9H8L6		hsa-miR-22-3p	0.794515	15	Very High	BCmicrO|bitargeting_May_2021|CoMeTa|DIANA|MirAncesTar|miranda_May_2021|mirbase|miRcode|mirCoX|MiRNATIP|MirSNPInTarget|MirTar2|MultiMiTar|RNA22|TargetScan_v7_2
GEM	P55040		hsa-miR-450b-5p	0.794493	14	Very High	BCmicrO|CoMeTa|Cupid|DIANA|MBStar|MirAncesTar|miranda_May_2021|mirbase|miRDB_v6|MiRNATIP|MirTar2|mirzag|MultiMiTar|PACCMIT
FBXO34	Q9NWN3		hsa-miR-494-3p	0.794424	13	Very High	BCmicrO|CoMeTa|Cupid|DIANA|MBStar|MirAncesTar|miranda_May_2021|miRDB_v6|mirmap_May_2021|miRTar2GO|MirTar2|mirzag|TargetScan_v7_2
CFL2	Q9Y281		hsa-miR-450b-5p	0.794368	13	Very High	BCmicrO|Cupid|DIANA|MBStar|MirAncesTar|miranda_May_2021|miRDB_v6|MiRNATIP|MirSNPInTarget|MirTar2|mirzag|MultiMiTar|PACCMIT
KIFBP	Q96EK5		hsa-miR-92a-3p	0.794315	12	Very High	BCmicrO|bitargeting_May_2021|CoMeTa|DIANA|MBStar|MirAncesTar|miranda_May_2021|mirbase|miRDB_v6|MiRNATIP|miRTar2GO|TargetScan_v7_2
ZFX	P17010		hsa-miR-494-3p	0.794115	15	Very High	BCmicrO|CoMeTa|Cupid|DIANA|MBStar|MirAncesTar|miranda_May_2021|miRDB_v6|mirmap_May_2021|MiRNATIP|MirTar2|mirzag|MultiMiTar|PITA_May_2021|TargetScan_v7_2
SPATA2	Q9UM82		hsa-miR-185-5p	0.794107	16	Very High	BCmicrO|CoMeTa|DIANA|MBStar|MirAncesTar|miranda_May_2021|miRDB_v6|mirmap_May_2021|MiRNATIP|MirSNPInTarget|miRTar2GO|MirTar2|mirzag|PITA_May_2021|RNA22|TargetScan_v7_2
SLC26A3	P40879		hsa-miR-494-3p	0.794106	15	Very High	BCmicrO|CoMeTa|DIANA|MBStar|MirAncesTar|miranda_May_2021|mirbase|miRDB_v6|mirmap_May_2021|MiRNATIP|MirSNPInTarget|MirTar2|mirzag|PACCMIT|TargetScan_v7_2
ADGRL3	Q9HAR2		hsa-miR-323a-3p	0.794103	13	Very High	BCmicrO|bitargeting_May_2021|CoMeTa|Cupid|DIANA|MBStar|MirAncesTar|miRDB_v6|MiRNATIP|MirTar2|mirzag|PACCMIT|TargetScan_v7_2
IKZF2	Q9UKS7		hsa-miR-92a-3p	0.794103	15	Very High	BCmicrO|bitargeting_May_2021|CoMeTa|Cupid|DIANA|MBStar|MirAncesTar|miranda_May_2021|miRDB_v6|MiRNATIP|miRTar2GO|mirzag|MultiMiTar|PACCMIT|TargetScan_v7_2
RFXANK	O14593		hsa-miR-22-3p	0.793905	13	Very High	BCmicrO|bitargeting_May_2021|CoMeTa|DIANA|MirAncesTar|miranda_May_2021|mirbase|miRcode|mirCoX|miRDB_v6|mirzag|PACCMIT|TargetScan_v7_2
USP8	P40818		hsa-miR-382-5p	0.793801	16	Very High	BCmicrO|CoMeTa|DIANA|MBStar|MirAncesTar|miranda_May_2021|mirbase|miRDB_v6|MiRNATIP|MirSNPInTarget|MirTar2|mirzag|MultiMiTar|PACCMIT|RNA22|TargetScan_v7_2
HSPH1	Q92598		hsa-miR-369-3p	0.793725	14	Very High	BCmicrO|CoMeTa|Cupid|DIANA|MBStar|MirAncesTar|miranda_May_2021|mirbase|miRDB_v6|MiRNATIP|MirTar2|mirzag|PACCMIT|TargetScan_v7_2
PTP4A1	Q93096		hsa-miR-381-3p	0.79368	13	Very High	BCmicrO|bitargeting_May_2021|CoMeTa|DIANA|MBStar|MirAncesTar|miranda_May_2021|mirmap_May_2021|MiRNATIP|MirTar2|mirzag|MultiMiTar|TargetScan_v7_2
CDH11	P55287		hsa-miR-493-5p	0.793645	9	Very High	Cupid|DIANA|MirAncesTar|miranda_May_2021|MiRNATIP|MirTar2|mirzag|PACCMIT|TargetScan_v7_2
MCOLN2	Q8IZK6		hsa-miR-92a-3p	0.793576	14	Very High	BCmicrO|bitargeting_May_2021|DIANA|MirAncesTar|miranda_May_2021|mirbase|miRDB_v6|MiRNATIP|miRTar2GO|MirTar2|mirzag|PITA_May_2021|RNA22|TargetScan_v7_2
G3BP2	Q9UN86		hsa-miR-494-3p	0.793571	14	Very High	BCmicrO|CoMeTa|Cupid|DIANA|MBStar|MirAncesTar|miranda_May_2021|miRDB_v6|mirmap_May_2021|MiRNATIP|miRTar2GO|mirzag|MultiMiTar|TargetScan_v7_2
UBAP2	Q5T6F2		hsa-miR-323a-3p	0.793521	11	Very High	BCmicrO|CoMeTa|Cupid|DIANA|MirAncesTar|mirbase|miRDB_v6|MirTar2|mirzag|PACCMIT|TargetScan_v7_2
GFPT2	O94808		hsa-miR-92a-3p	0.793469	12	Very High	BCmicrO|CoMeTa|DIANA|MirAncesTar|miranda_May_2021|miRDB_v6|MiRNATIP|miRTar2GO|mirzag|MultiMiTar|PACCMIT|TargetScan_v7_2
MOB4	Q9Y3A3		hsa-miR-369-3p	0.793452	13	Very High	BCmicrO|CoMeTa|Cupid|DIANA|MBStar|MirAncesTar|miranda_May_2021|miRDB_v6|MiRNATIP|MirTar2|mirzag|PACCMIT|TargetScan_v7_2
SOCS6	O14544		hsa-miR-183-5p	0.793425	14	Very High	CoMeTa|Cupid|DIANA|MBStar|MirAncesTar|miranda_May_2021|miRcode|miRDB_v6|MiRNATIP|miRTar2GO|MirTar2|mirzag|MultiMiTar|PITA_May_2021
KLHL2	O95198		hsa-miR-329-3p	0.793352	15	Very High	BCmicrO|bitargeting_May_2021|CoMeTa|Cupid|DIANA|MBStar|MirAncesTar|miranda_May_2021|miRDB_v6|mirmap_May_2021|MiRNATIP|MirTar2|mirzag|PACCMIT|RNA22
CRMP1	Q14194		hsa-miR-329-3p	0.793272	15	Very High	BCmicrO|bitargeting_May_2021|CoMeTa|Cupid|DIANA|MBStar|MirAncesTar|miranda_May_2021|mirbase|miRDB_v6|mirmap_May_2021|MirTar2|mirzag|PACCMIT|TargetScan_v7_2
RAB14	P61106		hsa-miR-92a-3p	0.793155	14	Very High	BCmicrO|bitargeting_May_2021|CoMeTa|Cupid|DIANA|MirAncesTar|miranda_May_2021|miRDB_v6|MiRNATIP|miRTar2GO|mirzag|MultiMiTar|PACCMIT|TargetScan_v7_2
PCGF5	Q86SE9		hsa-miR-22-3p	0.792954	14	Very High	BCmicrO|bitargeting_May_2021|Cupid|DIANA|MBStar|MirAncesTar|miranda_May_2021|miRcode|mirCoX|MiRNATIP|miRTar2GO|mirzag|MultiMiTar|TargetScan_v7_2
ZMYM2	Q9UBW7		hsa-miR-183-5p	0.792668	14	Very High	CoMeTa|DIANA|MBStar|MirAncesTar|miranda_May_2021|mirbase|miRcode|miRDB_v6|MiRNATIP|miRTar2GO|MirTar2|mirzag|MultiMiTar|PACCMIT
ARID4B	Q4LE39		hsa-miR-409-5p	0.792626	12	Very High	BCmicrO|CoMeTa|Cupid|DIANA|MBStar|MirAncesTar|miranda_May_2021|miRDB_v6|MirTar2|mirzag|PACCMIT|TargetScan_v7_2
PTPN12	Q05209		hsa-miR-494-3p	0.792461	14	Very High	BCmicrO|bitargeting_May_2021|CoMeTa|Cupid|DIANA|MBStar|MirAncesTar|miranda_May_2021|mirbase|miRDB_v6|mirmap_May_2021|MiRNATIP|MirTar2|TargetScan_v7_2
PDE10A	Q9Y233		hsa-miR-92a-3p	0.792298	13	Very High	BCmicrO|Cupid|DIANA|MBStar|MirAncesTar|miranda_May_2021|miRDB_v6|miRTar2GO|MirTar2|mirzag|PACCMIT|RNA22|TargetScan_v7_2
UBXN4	Q92575		hsa-miR-92a-3p	0.792281	9	Very High	BCmicrO|CoMeTa|Cupid|MirAncesTar|miranda_May_2021|miRDB_v6|miRTar2GO|RNA22|TargetScan_v7_2
C17orf58	Q2M2W7		hsa-miR-22-3p	0.792216	14	Very High	BCmicrO|bitargeting_May_2021|DIANA|MBStar|MirAncesTar|miranda_May_2021|mirbase|miRcode|mirCoX|miRDB_v6|mirzag|MultiMiTar|RNA22|TargetScan_v7_2
PITPNA	Q00169		hsa-miR-185-5p	0.792151	17	Very High	BCmicrO|bitargeting_May_2021|CoMeTa|DIANA|MirAncesTar|miranda_May_2021|miRDB_v6|mirmap_May_2021|MiRNATIP|miRTar2GO|MirTar2|mirzag|MultiMiTar|PACCMIT|PITA_May_2021|RNA22|TargetScan_v7_2
ADAM10	O14672		hsa-miR-409-5p	0.792121	15	Very High	BCmicrO|bitargeting_May_2021|CoMeTa|Cupid|DIANA|MBStar|MirAncesTar|miranda_May_2021|miRDB_v6|MiRNATIP|MirTar2|mirzag|PACCMIT|RNA22|TargetScan_v7_2
MSI1	O43347		hsa-miR-185-5p	0.792087	15	Very High	BCmicrO|bitargeting_May_2021|CoMeTa|DIANA|MirAncesTar|miranda_May_2021|miRDB_v6|mirmap_May_2021|MiRNATIP|miRTar2GO|mirzag|MultiMiTar|PITA_May_2021|RNA22|TargetScan_v7_2
ZBTB18	Q99592		hsa-miR-329-3p	0.792	14	Very High	BCmicrO|CoMeTa|Cupid|DIANA|MBStar|MirAncesTar|miranda_May_2021|miRDB_v6|mirmap_May_2021|MiRNATIP|MirTar2|mirzag|RNA22|TargetScan_v7_2
ZFP91	Q96JP5		hsa-miR-22-3p	0.791867	15	Very High	BCmicrO|bitargeting_May_2021|Cupid|DIANA|MBStar|MirAncesTar|miranda_May_2021|mirbase|miRcode|mirCoX|MiRNATIP|miRTar2GO|mirzag|MultiMiTar|TargetScan_v7_2
SLAIN1	Q8ND83		hsa-miR-183-5p	0.791605	12	Very High	Cupid|DIANA|MBStar|MirAncesTar|miranda_May_2021|miRcode|miRDB_v6|MiRNATIP|MirTar2|mirzag|MultiMiTar|PACCMIT
YWHAZ	P63104		hsa-miR-185-5p	0.791444	17	Very High	BCmicrO|bitargeting_May_2021|CoMeTa|Cupid|DIANA|MBStar|MirAncesTar|miranda_May_2021|mirmap_May_2021|MiRNATIP|miRTar2GO|MirTar2|mirzag|MultiMiTar|PITA_May_2021|RNA22|TargetScan_v7_2
PBX1	P40424		hsa-miR-185-5p	0.791408	17	Very High	BCmicrO|bitargeting_May_2021|CoMeTa|DIANA|MBStar|MirAncesTar|miranda_May_2021|mirbase|mirmap_May_2021|MiRNATIP|MirSNPInTarget|miRTar2GO|MultiMiTar|PACCMIT|PITA_May_2021|RNA22|TargetScan_v7_2
NR2F2	P24468		hsa-miR-369-3p	0.791279	13	Very High	BCmicrO|CoMeTa|Cupid|DIANA|MBStar|MirAncesTar|miranda_May_2021|miRDB_v6|MiRNATIP|MirTar2|mirzag|PACCMIT|TargetScan_v7_2
SMARCA1	P28370		hsa-miR-369-3p	0.79114	14	Very High	BCmicrO|CoMeTa|Cupid|DIANA|MBStar|MirAncesTar|miranda_May_2021|mirbase|miRDB_v6|MiRNATIP|MirTar2|mirzag|PACCMIT|TargetScan_v7_2
AFF4	Q9UHB7		hsa-miR-369-3p	0.790947	15	Very High	BCmicrO|CoMeTa|Cupid|DIANA|MBStar|MirAncesTar|miranda_May_2021|miRDB_v6|mirmap_May_2021|MiRNATIP|MirSNPInTarget|MirTar2|mirzag|PACCMIT|TargetScan_v7_2
CWC22	Q9HCG8		hsa-miR-381-3p	0.79086	12	Very High	BCmicrO|Cupid|DIANA|MirAncesTar|miranda_May_2021|mirbase|miRDB_v6|MiRNATIP|MirTar2|mirzag|PACCMIT|TargetScan_v7_2
SOX11	P35716		hsa-miR-92a-3p	0.790829	14	Very High	BCmicrO|bitargeting_May_2021|CoMeTa|DIANA|MBStar|MirAncesTar|miranda_May_2021|miRDB_v6|MiRNATIP|miRTar2GO|MultiMiTar|PACCMIT|RNA22|TargetScan_v7_2
CHSY1	Q86X52		hsa-miR-362-5p	0.790797	12	Very High	BCmicrO|CoMeTa|DIANA|MBStar|MirAncesTar|miranda_May_2021|miRDB_v6|MiRNATIP|MirTar2|mirzag|PACCMIT|TargetScan_v7_2
ARID2	Q68CP9		hsa-miR-369-3p	0.790698	12	Very High	BCmicrO|Cupid|DIANA|MBStar|MirAncesTar|miranda_May_2021|miRDB_v6|MiRNATIP|MirTar2|mirzag|PACCMIT|TargetScan_v7_2
MBNL1	Q9NR56		hsa-miR-382-5p	0.790604	14	Very High	BCmicrO|CoMeTa|Cupid|DIANA|MBStar|MirAncesTar|miranda_May_2021|miRDB_v6|MiRNATIP|MirSNPInTarget|mirzag|MultiMiTar|PACCMIT|TargetScan_v7_2
STAG2	Q8N3U4		hsa-miR-409-5p	0.790579	14	Very High	BCmicrO|bitargeting_May_2021|CoMeTa|Cupid|DIANA|MBStar|MirAncesTar|miranda_May_2021|miRDB_v6|MirTar2|mirzag|PACCMIT|RNA22|TargetScan_v7_2
NFAT5	O94916		hsa-miR-376c-3p	0.790548	15	Very High	bitargeting_May_2021|CoMeTa|Cupid|DIANA|MBStar|MirAncesTar|miRDB_v6|mirmap_May_2021|MiRNATIP|MirSNPInTarget|MirTar2|mirzag|MultiMiTar|PACCMIT|TargetScan_v7_2
PHF2	O75151		hsa-miR-381-3p	0.790526	13	Very High	BCmicrO|CoMeTa|Cupid|DIANA|MBStar|MirAncesTar|miranda_May_2021|miRDB_v6|MirTar2|mirzag|MultiMiTar|PACCMIT|TargetScan_v7_2
ZCCHC14	Q8WYQ9		hsa-miR-382-5p	0.790467	17	Very High	BCmicrO|bitargeting_May_2021|CoMeTa|Cupid|DIANA|MBStar|MirAncesTar|miranda_May_2021|miRDB_v6|MiRNATIP|MirSNPInTarget|MirTar2|mirzag|MultiMiTar|PACCMIT|RNA22|TargetScan_v7_2
ATXN1	P54253		hsa-miR-329-3p	0.790436	16	Very High	BCmicrO|bitargeting_May_2021|CoMeTa|Cupid|DIANA|MBStar|MirAncesTar|miranda_May_2021|mirbase|miRDB_v6|mirmap_May_2021|MiRNATIP|MirTar2|mirzag|RNA22|TargetScan_v7_2
CHCHD10	Q8WYQ3		hsa-miR-92a-3p	0.790321	11	Very High	BCmicrO|Cupid|DIANA|MirAncesTar|miranda_May_2021|mirbase|miRDB_v6|MiRNATIP|miRTar2GO|MirTar2|TargetScan_v7_2
NF1	P21359		hsa-miR-369-3p	0.790294	14	Very High	BCmicrO|bitargeting_May_2021|CoMeTa|DIANA|MBStar|MirAncesTar|miranda_May_2021|miRDB_v6|mirmap_May_2021|MiRNATIP|MirTar2|mirzag|PACCMIT|TargetScan_v7_2
FERMT2	Q96AC1		hsa-miR-376b-3p	0.790168	14	Very High	BCmicrO|CoMeTa|Cupid|DIANA|MBStar|MirAncesTar|miranda_May_2021|miRDB_v6|MiRNATIP|MirTar2|mirzag|MultiMiTar|PACCMIT|TargetScan_v7_2
FBN2	P35556		hsa-miR-22-3p	0.790146	15	Very High	BCmicrO|CoMeTa|Cupid|DIANA|MirAncesTar|miranda_May_2021|miRcode|mirCoX|miRDB_v6|mirmap_May_2021|miRTar2GO|mirzag|PACCMIT|RNA22|TargetScan_v7_2
PPP1R12C	Q9BZL4		hsa-miR-92a-3p	0.790135	12	Very High	BCmicrO|DIANA|MirAncesTar|miranda_May_2021|mirbase|miRDB_v6|MiRNATIP|miRTar2GO|mirzag|PACCMIT|PITA_May_2021|TargetScan_v7_2
PSMD11	O00231		hsa-miR-502-3p	0.790098	14	Very High	BCmicrO|bitargeting_May_2021|CoMeTa|DIANA|MBStar|MirAncesTar|miranda_May_2021|mirbase|miRDB_v6|miRTar2GO|MirTar2|mirzag|PACCMIT|TargetScan_v7_2
KIF1B	O60333		hsa-miR-381-3p	0.789982	14	Very High	BCmicrO|CoMeTa|Cupid|DIANA|MBStar|MirAncesTar|miranda_May_2021|mirmap_May_2021|MiRNATIP|MirTar2|mirzag|MultiMiTar|RNA22|TargetScan_v7_2
DPP10	Q8N608		hsa-miR-92a-3p	0.789944	13	Very High	BCmicrO|Cupid|DIANA|MBStar|MirAncesTar|miranda_May_2021|miRDB_v6|MirSNPInTarget|MirTar2|mirzag|MultiMiTar|PACCMIT|TargetScan_v7_2
KAT6B	Q8WYB5		hsa-miR-381-3p	0.789931	16	Very High	BCmicrO|bitargeting_May_2021|CoMeTa|Cupid|DIANA|MBStar|MirAncesTar|miranda_May_2021|mirbase|miRDB_v6|mirmap_May_2021|MiRNATIP|MirTar2|mirzag|MultiMiTar|TargetScan_v7_2
PPP2R5C	Q13362		hsa-miR-183-5p	0.789875	17	Very High	bitargeting_May_2021|CoMeTa|Cupid|DIANA|MBStar|MirAncesTar|miranda_May_2021|mirbase|miRcode|miRDB_v6|MiRNATIP|miRTar2GO|mirzag|MultiMiTar|PACCMIT|PITA_May_2021|RNA22
FRMD6	Q96NE9		hsa-miR-183-5p	0.789827	14	Very High	bitargeting_May_2021|Cupid|DIANA|MBStar|MirAncesTar|miranda_May_2021|mirbase|miRcode|miRDB_v6|MiRNATIP|MirTar2|mirzag|MultiMiTar|PACCMIT
PEX12	O00623		hsa-miR-376b-3p	0.789813	14	Very High	BCmicrO|bitargeting_May_2021|CoMeTa|DIANA|MirAncesTar|miranda_May_2021|mirbase|miRDB_v6|MirTar2|mirzag|MultiMiTar|PACCMIT|PITA_May_2021|TargetScan_v7_2
SEMA6D	Q8NFY4		hsa-miR-381-3p	0.789776	12	Very High	BCmicrO|CoMeTa|Cupid|DIANA|MBStar|MirAncesTar|miranda_May_2021|MirTar2|mirzag|MultiMiTar|PACCMIT|TargetScan_v7_2
MEF2C	Q06413		hsa-miR-188-5p	0.789754	15	Very High	BCmicrO|CoMeTa|Cupid|DIANA|MBStar|MirAncesTar|miranda_May_2021|miRDB_v6|MiRNATIP|miRTar2GO|MirTar2|mirzag|PACCMIT|RNA22|TargetScan_v7_2
MYLIP	Q8WY64		hsa-miR-92a-3p	0.789525	15	Very High	BCmicrO|CoMeTa|Cupid|DIANA|MBStar|MirAncesTar|miranda_May_2021|miRDB_v6|MiRNATIP|MirSNPInTarget|MirTar2|mirzag|PITA_May_2021|RNA22|TargetScan_v7_2
ZFAND3	Q9H8U3		hsa-miR-381-3p	0.789494	14	Very High	BCmicrO|CoMeTa|Cupid|DIANA|MBStar|MirAncesTar|miranda_May_2021|miRDB_v6|MiRNATIP|MirSNPInTarget|MirTar2|mirzag|PACCMIT|TargetScan_v7_2
CCNE2	O96020		hsa-miR-369-3p	0.789474	12	Very High	BCmicrO|CoMeTa|Cupid|DIANA|MBStar|MirAncesTar|miranda_May_2021|miRDB_v6|MiRNATIP|MirTar2|mirzag|TargetScan_v7_2
PPP1R12A	O14974		hsa-miR-92a-3p	0.789366	13	Very High	BCmicrO|CoMeTa|DIANA|MBStar|MirAncesTar|miranda_May_2021|miRDB_v6|MiRNATIP|MirTar2|mirzag|PACCMIT|RNA22|TargetScan_v7_2
SETD2	Q9BYW2		hsa-miR-369-3p	0.789347	14	Very High	BCmicrO|CoMeTa|Cupid|DIANA|MBStar|MirAncesTar|miranda_May_2021|mirbase|miRDB_v6|MiRNATIP|MirTar2|mirzag|PACCMIT|TargetScan_v7_2
CUL3	Q13618		hsa-miR-22-3p	0.789303	16	Very High	BCmicrO|bitargeting_May_2021|CoMeTa|Cupid|DIANA|MBStar|MirAncesTar|miranda_May_2021|miRcode|mirCoX|MiRNATIP|mirzag|MultiMiTar|PACCMIT|RNA22|TargetScan_v7_2
SYNCRIP	O60506		hsa-miR-381-3p	0.789248	15	Very High	BCmicrO|CoMeTa|Cupid|DIANA|MBStar|MirAncesTar|miranda_May_2021|miRDB_v6|mirmap_May_2021|MiRNATIP|MirSNPInTarget|MirTar2|mirzag|MultiMiTar|PACCMIT
NR1D1	P20393		hsa-miR-185-5p	0.789159	18	Very High	BCmicrO|bitargeting_May_2021|DIANA|MBStar|MirAncesTar|miranda_May_2021|mirbase|miRDB_v6|mirmap_May_2021|MiRNATIP|MirSNPInTarget|miRTar2GO|MirTar2|mirzag|MultiMiTar|PACCMIT|RNA22|TargetScan_v7_2
HOXA4	Q00056		hsa-miR-22-3p	0.789057	12	Very High	BCmicrO|CoMeTa|DIANA|MirAncesTar|miranda_May_2021|miRcode|mirCoX|miRDB_v6|MirTar2|mirzag|PACCMIT|TargetScan_v7_2
TMEM255A	Q5JRV8		hsa-miR-376c-3p	0.788945	12	Very High	CoMeTa|Cupid|DIANA|MBStar|MirAncesTar|miRDB_v6|MiRNATIP|MirTar2|mirzag|MultiMiTar|PACCMIT|TargetScan_v7_2
RNF2	Q99496		hsa-miR-381-3p	0.7889	15	Very High	BCmicrO|bitargeting_May_2021|CoMeTa|Cupid|DIANA|MBStar|MirAncesTar|miranda_May_2021|miRDB_v6|mirmap_May_2021|MiRNATIP|MirTar2|mirzag|PACCMIT|TargetScan_v7_2
EIF4B	P23588		hsa-miR-376b-3p	0.788884	12	Very High	BCmicrO|CoMeTa|Cupid|DIANA|MirAncesTar|miranda_May_2021|miRDB_v6|MiRNATIP|MirTar2|mirzag|MultiMiTar|TargetScan_v7_2
PRR7	Q8TB68		hsa-miR-329-3p	0.788823	14	Very High	BCmicrO|bitargeting_May_2021|CoMeTa|DIANA|MirAncesTar|miranda_May_2021|mirbase|miRDB_v6|mirmap_May_2021|MiRNATIP|MirTar2|PACCMIT|PITA_May_2021|TargetScan_v7_2
TMPO	P42166		hsa-miR-183-5p	0.788623	15	Very High	bitargeting_May_2021|CoMeTa|Cupid|DIANA|MBStar|MirAncesTar|miranda_May_2021|miRcode|MiRNATIP|MirSNPInTarget|MirTar2|mirzag|MultiMiTar|PACCMIT|RNA22
GLCCI1	Q86VQ1		hsa-miR-487b-3p	0.788451	11	Very High	BCmicrO|bitargeting_May_2021|Cupid|DIANA|MirAncesTar|miRDB_v6|MiRNATIP|MirTar2|mirzag|PACCMIT|TargetScan_v7_2
ATP2A2	P16615		hsa-miR-493-5p	0.788367	14	Very High	Cupid|DIANA|MBStar|MirAncesTar|miranda_May_2021|mirbase|miRDB_v6|MiRNATIP|MirSNPInTarget|MirTar2|mirzag|PACCMIT|RNA22|TargetScan_v7_2
AGO2	Q9UKV8		hsa-miR-376a-3p	0.788278	14	Very High	BCmicrO|bitargeting_May_2021|CoMeTa|DIANA|MBStar|MirAncesTar|miRDB_v6|mirmap_May_2021|MiRNATIP|miRTar2GO|MirTar2|mirzag|PACCMIT|TargetScan_v7_2
CGGBP1	Q9UFW8		hsa-miR-381-3p	0.788145	14	Very High	BCmicrO|CoMeTa|Cupid|DIANA|MBStar|MirAncesTar|miranda_May_2021|miRDB_v6|MiRNATIP|MirTar2|mirzag|MultiMiTar|PACCMIT|TargetScan_v7_2
RAB5A	P20339		hsa-miR-494-3p	0.788038	13	Very High	BCmicrO|CoMeTa|Cupid|DIANA|MBStar|MirAncesTar|miranda_May_2021|miRDB_v6|mirmap_May_2021|MiRNATIP|MirTar2|mirzag|TargetScan_v7_2
TMEM38B	Q9NVV0		hsa-miR-376c-3p	0.787979	12	Very High	CoMeTa|Cupid|DIANA|MBStar|MirAncesTar|mirbase|miRDB_v6|MiRNATIP|MirSNPInTarget|MirTar2|mirzag|TargetScan_v7_2
KIF3C	O14782		hsa-miR-185-5p	0.787729	17	Very High	BCmicrO|bitargeting_May_2021|CoMeTa|DIANA|MBStar|MirAncesTar|miranda_May_2021|miRDB_v6|mirmap_May_2021|MiRNATIP|miRTar2GO|MirTar2|mirzag|MultiMiTar|PITA_May_2021|RNA22|TargetScan_v7_2
SREK1IP1	Q8N9Q2		hsa-miR-183-5p	0.787716	15	Very High	bitargeting_May_2021|CoMeTa|DIANA|MBStar|MirAncesTar|miranda_May_2021|miRcode|miRDB_v6|MiRNATIP|miRTar2GO|MirTar2|mirzag|MultiMiTar|PACCMIT|PITA_May_2021
CUL3	Q13618		hsa-miR-576-5p	0.787657	12	Very High	BCmicrO|CoMeTa|DIANA|MBStar|MirAncesTar|miranda_May_2021|miRDB_v6|MiRNATIP|MirSNPInTarget|MirTar2|mirzag|PACCMIT
NHLH2	Q02577		hsa-miR-494-3p	0.787628	13	Very High	BCmicrO|CoMeTa|Cupid|DIANA|MBStar|MirAncesTar|miranda_May_2021|miRDB_v6|mirmap_May_2021|MirTar2|mirzag|PACCMIT|TargetScan_v7_2
EZR	P15311		hsa-miR-183-5p	0.787436	15	Very High	bitargeting_May_2021|CoMeTa|Cupid|DIANA|MBStar|MirAncesTar|miranda_May_2021|mirbase|miRcode|miRDB_v6|MiRNATIP|MirTar2|mirzag|MultiMiTar|PACCMIT
FERMT2	Q96AC1		hsa-miR-376a-3p	0.787212	13	Very High	BCmicrO|CoMeTa|Cupid|DIANA|MBStar|MirAncesTar|miRDB_v6|MiRNATIP|MirTar2|mirzag|MultiMiTar|PACCMIT|TargetScan_v7_2
TOMM70	O94826		hsa-miR-188-5p	0.787204	13	Very High	BCmicrO|Cupid|DIANA|MBStar|MirAncesTar|miranda_May_2021|mirbase|miRDB_v6|MiRNATIP|MirTar2|mirzag|PACCMIT|TargetScan_v7_2
RCC2	Q9P258		hsa-miR-502-3p	0.787048	16	Very High	BCmicrO|bitargeting_May_2021|DIANA|MBStar|MirAncesTar|miranda_May_2021|mirbase|miRDB_v6|MiRNATIP|MirSNPInTarget|miRTar2GO|MirTar2|mirzag|MultiMiTar|PACCMIT|TargetScan_v7_2
AGO4	Q9HCK5		hsa-miR-494-3p	0.787027	15	Very High	BCmicrO|CoMeTa|Cupid|DIANA|MBStar|MirAncesTar|miranda_May_2021|miRDB_v6|mirmap_May_2021|MiRNATIP|miRTar2GO|MirTar2|mirzag|PACCMIT|TargetScan_v7_2
DENND4C	Q5VZ89		hsa-miR-381-3p	0.787002	16	Very High	BCmicrO|bitargeting_May_2021|CoMeTa|Cupid|DIANA|MirAncesTar|miranda_May_2021|mirbase|miRDB_v6|mirmap_May_2021|MirTar2|mirzag|MultiMiTar|PACCMIT|RNA22|TargetScan_v7_2
SYF2	O95926		hsa-miR-376c-3p	0.786985	10	Very High	CoMeTa|DIANA|MBStar|MirAncesTar|mirbase|miRDB_v6|MiRNATIP|MirTar2|mirzag|TargetScan_v7_2
ATG2B	Q96BY7		hsa-miR-296-5p	0.78692	17	Very High	BCmicrO|bitargeting_May_2021|CoMeTa|DIANA|MBStar|MirAncesTar|miranda_May_2021|mirbase|mirCoX|miRDB_v6|mirmap_May_2021|miRTar2GO|mirzag|PACCMIT|PITA_May_2021|RNA22|TargetScan_v7_2
TNPO1	Q92973		hsa-miR-382-5p	0.78689	16	Very High	BCmicrO|bitargeting_May_2021|CoMeTa|Cupid|DIANA|MBStar|MirAncesTar|miranda_May_2021|miRDB_v6|MiRNATIP|MirTar2|mirzag|MultiMiTar|PACCMIT|RNA22|TargetScan_v7_2
ATRX	P46100		hsa-miR-494-3p	0.786823	14	Very High	BCmicrO|CoMeTa|DIANA|MBStar|MirAncesTar|miranda_May_2021|miRDB_v6|mirmap_May_2021|MiRNATIP|miRTar2GO|mirzag|MultiMiTar|PACCMIT|TargetScan_v7_2
ADAM10	O14672		hsa-miR-369-3p	0.786811	13	Very High	BCmicrO|CoMeTa|Cupid|DIANA|MBStar|MirAncesTar|miranda_May_2021|miRDB_v6|MiRNATIP|MirTar2|mirzag|PACCMIT|TargetScan_v7_2
FGFR2	P21802		hsa-miR-381-3p	0.786765	15	Very High	BCmicrO|bitargeting_May_2021|CoMeTa|Cupid|DIANA|MBStar|MirAncesTar|miranda_May_2021|mirbase|miRDB_v6|MiRNATIP|MirTar2|mirzag|PACCMIT|TargetScan_v7_2
ETNK1	Q9HBU6		hsa-miR-576-5p	0.786704	14	Very High	BCmicrO|CoMeTa|Cupid|DIANA|MBStar|MirAncesTar|miranda_May_2021|mirbase|miRDB_v6|MiRNATIP|MirTar2|mirzag|MultiMiTar|RNA22
NEUROD6	Q96NK8		hsa-miR-376c-3p	0.786638	9	Very High	bitargeting_May_2021|CoMeTa|DIANA|mirbase|miRDB_v6|MirTar2|mirzag|PACCMIT|TargetScan_v7_2
SRF	P11831		hsa-miR-296-5p	0.786563	18	Very High	BCmicrO|bitargeting_May_2021|CoMeTa|DIANA|MirAncesTar|miranda_May_2021|mirCoX|miRDB_v6|mirmap_May_2021|MiRNATIP|miRTar2GO|MirTar2|mirzag|MultiMiTar|PACCMIT|PITA_May_2021|RNA22|TargetScan_v7_2
PPM1D	O15297		hsa-miR-381-3p	0.786557	13	Very High	BCmicrO|CoMeTa|Cupid|DIANA|MBStar|MirAncesTar|miranda_May_2021|miRDB_v6|MiRNATIP|MirTar2|mirzag|MultiMiTar|TargetScan_v7_2
MTHFD2	P13995		hsa-miR-22-3p	0.786499	14	Very High	BCmicrO|CoMeTa|DIANA|MirAncesTar|miranda_May_2021|mirbase|miRcode|mirCoX|miRDB_v6|MiRNATIP|mirzag|MultiMiTar|PACCMIT|TargetScan_v7_2
ARID4A	P29374		hsa-miR-376c-3p	0.786371	14	Very High	CoMeTa|Cupid|DIANA|MBStar|MirAncesTar|mirbase|miRDB_v6|mirmap_May_2021|MiRNATIP|MirTar2|mirzag|MultiMiTar|PACCMIT|TargetScan_v7_2
HOMER1	Q86YM7		hsa-miR-369-3p	0.786259	14	Very High	BCmicrO|bitargeting_May_2021|CoMeTa|Cupid|DIANA|MBStar|MirAncesTar|miranda_May_2021|miRDB_v6|MiRNATIP|MirSNPInTarget|MirTar2|mirzag|TargetScan_v7_2
ZBTB26	Q9HCK0		hsa-miR-379-5p	0.786199	11	Very High	BCmicrO|bitargeting_May_2021|Cupid|DIANA|miranda_May_2021|mirbase|miRDB_v6|MirTar2|mirzag|PACCMIT|TargetScan_v7_2
PTBP2	Q9UKA9		hsa-miR-329-3p	0.78612	13	Very High	BCmicrO|CoMeTa|Cupid|DIANA|MBStar|MirAncesTar|miranda_May_2021|miRDB_v6|mirmap_May_2021|MiRNATIP|MirTar2|mirzag|TargetScan_v7_2
RAB10	P61026		hsa-miR-409-3p	0.786068	12	Very High	BCmicrO|Cupid|DIANA|MBStar|MirAncesTar|miranda_May_2021|miRDB_v6|MiRNATIP|MirTar2|mirzag|PACCMIT|TargetScan_v7_2
SMG1	Q96Q15		hsa-miR-493-5p	0.786057	15	Very High	bitargeting_May_2021|Cupid|DIANA|MBStar|MirAncesTar|miranda_May_2021|mirbase|miRDB_v6|MiRNATIP|MirSNPInTarget|MirTar2|mirzag|PACCMIT|RNA22|TargetScan_v7_2
SPTSSA	Q969W0		hsa-miR-381-3p	0.786007	13	Very High	BCmicrO|bitargeting_May_2021|CoMeTa|Cupid|DIANA|MBStar|MirAncesTar|miranda_May_2021|MiRNATIP|MirTar2|mirzag|MultiMiTar|TargetScan_v7_2
PTPN12	Q05209		hsa-miR-369-3p	0.785971	13	Very High	BCmicrO|CoMeTa|Cupid|DIANA|MBStar|MirAncesTar|miranda_May_2021|mirbase|miRDB_v6|MiRNATIP|MirTar2|mirzag|TargetScan_v7_2
NFIA	Q12857		hsa-miR-382-5p	0.785939	16	Very High	BCmicrO|bitargeting_May_2021|Cupid|DIANA|MBStar|MirAncesTar|miranda_May_2021|mirbase|miRDB_v6|MiRNATIP|MirTar2|mirzag|MultiMiTar|PACCMIT|PITA_May_2021|RNA22
FOXN2	P32314		hsa-miR-382-5p	0.785861	13	Very High	BCmicrO|CoMeTa|DIANA|MBStar|MirAncesTar|miranda_May_2021|miRDB_v6|MiRNATIP|MirTar2|mirzag|MultiMiTar|RNA22|TargetScan_v7_2
KLF12	Q9Y4X4		hsa-miR-654-3p	0.7858	15	Very High	BCmicrO|CoMeTa|Cupid|DIANA|MBStar|MirAncesTar|miranda_May_2021|miRDB_v6|MiRNATIP|miRTar2GO|MirTar2|mirzag|MultiMiTar|PACCMIT|RNA22
ATF2	P15336		hsa-miR-369-3p	0.785791	14	Very High	BCmicrO|CoMeTa|Cupid|DIANA|MBStar|MirAncesTar|miranda_May_2021|mirbase|miRDB_v6|MiRNATIP|MirSNPInTarget|MirTar2|mirzag|TargetScan_v7_2
NHP2	Q9NX24		hsa-miR-22-3p	0.785769	16	Very High	BCmicrO|bitargeting_May_2021|CoMeTa|DIANA|MBStar|MirAncesTar|miranda_May_2021|mirbase|miRcode|mirCoX|MiRNATIP|mirzag|MultiMiTar|PACCMIT|RNA22|TargetScan_v7_2
ABCG4	Q9H172		hsa-miR-185-5p	0.785659	15	Very High	BCmicrO|bitargeting_May_2021|CoMeTa|DIANA|MirAncesTar|miranda_May_2021|miRDB_v6|mirmap_May_2021|MiRNATIP|MirTar2|mirzag|MultiMiTar|PITA_May_2021|RNA22|TargetScan_v7_2
PRRC2C	Q9Y520		hsa-miR-22-3p	0.785627	16	Very High	BCmicrO|bitargeting_May_2021|CoMeTa|Cupid|DIANA|MirAncesTar|miranda_May_2021|mirbase|miRcode|mirCoX|miRDB_v6|MiRNATIP|MirTar2|mirzag|MultiMiTar|PACCMIT
SPATS2	Q86XZ4		hsa-miR-185-5p	0.785555	16	Very High	BCmicrO|bitargeting_May_2021|CoMeTa|DIANA|MirAncesTar|miranda_May_2021|miRDB_v6|mirmap_May_2021|MiRNATIP|MirSNPInTarget|miRTar2GO|MirTar2|mirzag|MultiMiTar|RNA22|TargetScan_v7_2
RALGAPA1	Q6GYQ0		hsa-miR-151a-5p	0.785533	14	Very High	BCmicrO|CoMeTa|DIANA|MirAncesTar|miranda_May_2021|miRDB_v6|mirmap_May_2021|MiRNATIP|MirTar2|mirzag|MultiMiTar|PACCMIT|RNA22|TargetScan_v7_2
ZFHX4	Q86UP3		hsa-miR-329-3p	0.785439	16	Very High	BCmicrO|bitargeting_May_2021|CoMeTa|Cupid|DIANA|MBStar|MirAncesTar|miranda_May_2021|mirbase|miRDB_v6|mirmap_May_2021|MiRNATIP|MirTar2|mirzag|PACCMIT|TargetScan_v7_2
C18orf25	Q96B23		hsa-miR-127-5p	0.78541	17	Very High	BCmicrO|bitargeting_May_2021|CoMeTa|Cupid|DIANA|MBStar|MirAncesTar|miranda_May_2021|miRDB_v6|MiRNATIP|MirSNPInTarget|MirTar2|mirzag|MultiMiTar|PACCMIT|PITA_May_2021|RNA22
CNOT7	Q9UIV1		hsa-miR-450b-5p	0.785324	14	Very High	BCmicrO|CoMeTa|Cupid|DIANA|MBStar|MirAncesTar|miranda_May_2021|miRDB_v6|MiRNATIP|MirSNPInTarget|MirTar2|mirzag|MultiMiTar|PACCMIT
TRIM33	Q9UPN9		hsa-miR-409-3p	0.785247	15	Very High	BCmicrO|CoMeTa|Cupid|DIANA|MBStar|MirAncesTar|miranda_May_2021|miRDB_v6|MiRNATIP|miRTar2GO|mirzag|MultiMiTar|PACCMIT|RNA22|TargetScan_v7_2
GNG12	Q9UBI6		hsa-miR-409-5p	0.785023	12	Very High	BCmicrO|CoMeTa|DIANA|MBStar|MirAncesTar|miranda_May_2021|miRDB_v6|MiRNATIP|MirTar2|mirzag|PACCMIT|TargetScan_v7_2
ELP1	O95163		hsa-miR-494-3p	0.78444	13	Very High	BCmicrO|CoMeTa|DIANA|MBStar|MirAncesTar|miranda_May_2021|miRDB_v6|mirmap_May_2021|MiRNATIP|MirTar2|mirzag|PACCMIT|TargetScan_v7_2
WARS2	Q9UGM6		hsa-miR-22-3p	0.784437	17	Very High	BCmicrO|bitargeting_May_2021|CoMeTa|DIANA|MBStar|MirAncesTar|miranda_May_2021|miRcode|mirCoX|miRDB_v6|MiRNATIP|MirSNPInTarget|MirTar2|mirzag|PITA_May_2021|RNA22|TargetScan_v7_2
ACTR1A	P61163		hsa-miR-296-5p	0.78439	14	Very High	BCmicrO|bitargeting_May_2021|CoMeTa|DIANA|MirAncesTar|miranda_May_2021|mirCoX|miRDB_v6|mirmap_May_2021|miRTar2GO|PACCMIT|PITA_May_2021|RNA22|TargetScan_v7_2
PHF3	Q92576		hsa-miR-188-5p	0.784034	12	Very High	BCmicrO|CoMeTa|Cupid|DIANA|MirAncesTar|miranda_May_2021|miRDB_v6|MiRNATIP|MirTar2|mirzag|PACCMIT|TargetScan_v7_2
PEX12	O00623		hsa-miR-376a-3p	0.783953	12	Very High	BCmicrO|bitargeting_May_2021|CoMeTa|DIANA|MirAncesTar|miRDB_v6|MirTar2|mirzag|MultiMiTar|PACCMIT|PITA_May_2021|TargetScan_v7_2
TEAD1	P28347		hsa-miR-185-5p	0.783848	16	Very High	BCmicrO|bitargeting_May_2021|CoMeTa|DIANA|MBStar|MirAncesTar|miranda_May_2021|miRDB_v6|mirmap_May_2021|MiRNATIP|miRTar2GO|MirTar2|mirzag|MultiMiTar|PITA_May_2021|TargetScan_v7_2
CCND2	P30279		hsa-miR-450b-5p	0.783845	13	Very High	BCmicrO|CoMeTa|Cupid|DIANA|MBStar|MirAncesTar|miranda_May_2021|miRDB_v6|MirSNPInTarget|MirTar2|mirzag|MultiMiTar|PACCMIT
E2F5	Q15329		hsa-miR-154-5p	0.783834	10	Very High	BCmicrO|MBStar|MirAncesTar|miranda_May_2021|miRDB_v6|MiRNATIP|MirTar2|mirzag|PACCMIT|TargetScan_v7_2
PLEKHA5	Q9HAU0		hsa-miR-376b-3p	0.783832	12	Very High	BCmicrO|CoMeTa|Cupid|MBStar|MirAncesTar|miranda_May_2021|miRDB_v6|MiRNATIP|MirTar2|mirzag|PACCMIT|TargetScan_v7_2
NDNF	Q8TB73		hsa-miR-493-5p	0.783799	11	Very High	Cupid|DIANA|MBStar|MirAncesTar|miranda_May_2021|mirbase|miRDB_v6|MirSNPInTarget|MirTar2|mirzag|TargetScan_v7_2
KIAA1522	Q9P206		hsa-miR-378a-3p	0.78375	13	Very High	bitargeting_May_2021|Cupid|DIANA|MBStar|MirAncesTar|miranda_May_2021|miRDB_v6|MiRNATIP|miRTar2GO|MirTar2|mirzag|RNA22|TargetScan_v7_2
DPF2	Q92785		hsa-miR-22-3p	0.78374	12	Very High	BCmicrO|CoMeTa|DIANA|MirAncesTar|miranda_May_2021|miRcode|mirCoX|miRDB_v6|miRTar2GO|MultiMiTar|PACCMIT|TargetScan_v7_2
SRSF2	Q01130		hsa-miR-183-5p	0.783697	13	Very High	CoMeTa|Cupid|DIANA|MBStar|MirAncesTar|miranda_May_2021|miRcode|miRDB_v6|MiRNATIP|miRTar2GO|MirTar2|mirzag|PACCMIT
EMX2	Q04743		hsa-miR-22-3p	0.783482	13	Very High	BCmicrO|bitargeting_May_2021|CoMeTa|Cupid|DIANA|MirAncesTar|miranda_May_2021|miRcode|mirCoX|MirTar2|MultiMiTar|PACCMIT|TargetScan_v7_2
GALNT7	Q86SF2		hsa-miR-450b-5p	0.783449	13	Very High	BCmicrO|bitargeting_May_2021|CoMeTa|Cupid|DIANA|MBStar|MirAncesTar|miranda_May_2021|miRDB_v6|MiRNATIP|MirTar2|mirzag|MultiMiTar
SSX2IP	Q9Y2D8		hsa-miR-494-3p	0.783358	14	Very High	BCmicrO|CoMeTa|Cupid|DIANA|MBStar|MirAncesTar|miranda_May_2021|mirmap_May_2021|MirSNPInTarget|miRTar2GO|mirzag|MultiMiTar|PACCMIT|TargetScan_v7_2
DACH1	Q9UI36		hsa-miR-493-5p	0.783241	12	Very High	Cupid|DIANA|MBStar|MirAncesTar|miranda_May_2021|mirbase|miRDB_v6|MiRNATIP|MirTar2|mirzag|RNA22|TargetScan_v7_2
NFYB	P25208		hsa-miR-323a-3p	0.78318	10	Very High	BCmicrO|CoMeTa|DIANA|MBStar|MirAncesTar|miRDB_v6|MirSNPInTarget|mirzag|PACCMIT|TargetScan_v7_2
FOXP1	Q9H334		hsa-miR-183-5p	0.782918	14	Very High	bitargeting_May_2021|CoMeTa|Cupid|DIANA|MBStar|MirAncesTar|miranda_May_2021|mirbase|miRcode|MiRNATIP|miRTar2GO|mirzag|MultiMiTar|PACCMIT
PPP2CA	P67775		hsa-miR-183-5p	0.782899	13	Very High	bitargeting_May_2021|CoMeTa|Cupid|DIANA|MirAncesTar|miranda_May_2021|miRcode|miRDB_v6|MiRNATIP|miRTar2GO|MirTar2|mirzag|MultiMiTar
SCOC	Q9UIL1		hsa-miR-376b-3p	0.782844	14	Very High	BCmicrO|Cupid|DIANA|MBStar|MirAncesTar|miranda_May_2021|mirbase|miRDB_v6|MiRNATIP|MirTar2|mirzag|MultiMiTar|PACCMIT|TargetScan_v7_2
PNN	Q9H307		hsa-miR-381-3p	0.782727	15	Very High	BCmicrO|Cupid|DIANA|MBStar|MirAncesTar|miranda_May_2021|miRDB_v6|mirmap_May_2021|MiRNATIP|MirTar2|mirzag|MultiMiTar|PACCMIT|RNA22|TargetScan_v7_2
WSB1	Q9Y6I7		hsa-miR-369-3p	0.782691	12	Very High	BCmicrO|CoMeTa|DIANA|MBStar|MirAncesTar|miranda_May_2021|mirbase|miRDB_v6|MirSNPInTarget|MirTar2|mirzag|PACCMIT
SGK1	O00141		hsa-miR-323a-3p	0.782346	11	Very High	BCmicrO|CoMeTa|Cupid|DIANA|MBStar|MirAncesTar|mirbase|miRDB_v6|MiRNATIP|mirzag|TargetScan_v7_2
ZMAT5	Q9UDW3		hsa-miR-134-5p	0.782306	12	Very High	BCmicrO|CoMeTa|DIANA|MirAncesTar|mirbase|miRDB_v6|MiRNATIP|MirTar2|PACCMIT|PITA_May_2021|RNA22|TargetScan_v7_2
MBNL1	Q9NR56		hsa-miR-450b-5p	0.782269	14	Very High	BCmicrO|CoMeTa|Cupid|DIANA|MBStar|MirAncesTar|miranda_May_2021|miRDB_v6|MiRNATIP|MirTar2|mirzag|MultiMiTar|PACCMIT|RNA22
RBMS3	Q6XE24		hsa-miR-450b-5p	0.782261	12	Very High	BCmicrO|CoMeTa|DIANA|MBStar|MirAncesTar|miranda_May_2021|miRDB_v6|MiRNATIP|MirTar2|mirzag|MultiMiTar|PACCMIT
SDHC	Q99643		hsa-miR-185-5p	0.782205	12	Very High	BCmicrO|CoMeTa|DIANA|MBStar|MirAncesTar|miranda_May_2021|mirmap_May_2021|MiRNATIP|mirzag|MultiMiTar|RNA22|TargetScan_v7_2
FBXO11	Q86XK2		hsa-miR-376b-3p	0.782115	16	Very High	BCmicrO|CoMeTa|Cupid|DIANA|MBStar|MirAncesTar|miranda_May_2021|mirbase|miRDB_v6|MiRNATIP|MirTar2|mirzag|MultiMiTar|PACCMIT|RNA22|TargetScan_v7_2
HIPK1	Q86Z02		hsa-miR-329-3p	0.781992	16	Very High	BCmicrO|bitargeting_May_2021|CoMeTa|Cupid|DIANA|MBStar|MirAncesTar|miranda_May_2021|miRDB_v6|mirmap_May_2021|MiRNATIP|MirSNPInTarget|MirTar2|mirzag|PACCMIT|TargetScan_v7_2
SH3RF1	Q7Z6J0		hsa-miR-425-5p	0.781961	12	Very High	Cupid|DIANA|MBStar|MirAncesTar|miranda_May_2021|miRcode|miRDB_v6|MiRNATIP|MirTar2|mirzag|PACCMIT|TargetScan_v7_2
YOD1	Q5VVQ6		hsa-miR-369-3p	0.781874	12	Very High	BCmicrO|CoMeTa|DIANA|MBStar|MirAncesTar|miranda_May_2021|miRDB_v6|MiRNATIP|MirTar2|mirzag|MultiMiTar|TargetScan_v7_2
ERI2	A8K979		hsa-miR-22-3p	0.781766	14	Very High	BCmicrO|bitargeting_May_2021|CoMeTa|Cupid|MBStar|MirAncesTar|miranda_May_2021|miRcode|mirCoX|MirTar2|mirzag|PACCMIT|RNA22|TargetScan_v7_2
CKS2	P33552		hsa-miR-493-5p	0.781754	13	Very High	Cupid|DIANA|MBStar|MirAncesTar|miranda_May_2021|mirbase|miRDB_v6|MiRNATIP|MirSNPInTarget|MirTar2|mirzag|RNA22|TargetScan_v7_2
DESI2	Q9BSY9		hsa-miR-409-3p	0.781693	14	Very High	BCmicrO|CoMeTa|Cupid|DIANA|MBStar|MirAncesTar|miranda_May_2021|MiRNATIP|miRTar2GO|MirTar2|MultiMiTar|PACCMIT|RNA22|TargetScan_v7_2
EMILIN2	Q9BXX0		hsa-miR-339-5p	0.781504	14	Very High	BCmicrO|bitargeting_May_2021|CoMeTa|DIANA|MBStar|MirAncesTar|miranda_May_2021|miRDB_v6|MirTar2|mirzag|PACCMIT|PITA_May_2021|RNA22|TargetScan_v7_2
NPAS3	Q8IXF0		hsa-miR-22-3p	0.781495	13	Very High	BCmicrO|bitargeting_May_2021|Cupid|DIANA|MBStar|MirAncesTar|miranda_May_2021|miRcode|mirCoX|miRDB_v6|mirzag|PACCMIT|TargetScan_v7_2
INO80D	Q53TQ3		hsa-miR-369-3p	0.781322	13	Very High	BCmicrO|CoMeTa|Cupid|DIANA|MBStar|MirAncesTar|miranda_May_2021|miRDB_v6|MiRNATIP|MirTar2|mirzag|PACCMIT|TargetScan_v7_2
KPNA1	P52294		hsa-miR-652-3p	0.781208	15	Very High	BCmicrO|bitargeting_May_2021|CoMeTa|DIANA|MBStar|MirAncesTar|mirbase|MiRNATIP|MirSNPInTarget|miRTar2GO|mirzag|MultiMiTar|PITA_May_2021|RNA22|TargetScan_v7_2
CD47	Q08722		hsa-miR-299-3p	0.781178	17	Very High	BCmicrO|bitargeting_May_2021|CoMeTa|DIANA|MBStar|MirAncesTar|miranda_May_2021|mirCoX|miRDB_v6|MiRNATIP|MirSNPInTarget|miRTar2GO|MirTar2|mirzag|MultiMiTar|PACCMIT|RNA22
HMBOX1	Q6NT76		hsa-miR-381-3p	0.781123	16	Very High	BCmicrO|bitargeting_May_2021|CoMeTa|Cupid|DIANA|MBStar|MirAncesTar|miranda_May_2021|mirbase|miRDB_v6|MiRNATIP|MirSNPInTarget|MirTar2|mirzag|PACCMIT|TargetScan_v7_2
RNF20	Q5VTR2		hsa-miR-185-5p	0.781121	14	Very High	BCmicrO|bitargeting_May_2021|CoMeTa|DIANA|MirAncesTar|miranda_May_2021|miRDB_v6|mirmap_May_2021|miRTar2GO|mirzag|MultiMiTar|PACCMIT|PITA_May_2021|TargetScan_v7_2
EDC3	Q96F86		hsa-miR-22-3p	0.781099	14	Very High	BCmicrO|bitargeting_May_2021|CoMeTa|DIANA|MBStar|MirAncesTar|miranda_May_2021|miRcode|mirCoX|miRDB_v6|mirzag|MultiMiTar|PACCMIT|TargetScan_v7_2
BHLHE40	O14503		hsa-miR-494-3p	0.781044	15	Very High	BCmicrO|CoMeTa|Cupid|DIANA|MBStar|MirAncesTar|miranda_May_2021|miRDB_v6|mirmap_May_2021|MiRNATIP|MirTar2|mirzag|MultiMiTar|PACCMIT|TargetScan_v7_2
WAPL	Q7Z5K2		hsa-miR-381-3p	0.780994	12	Very High	BCmicrO|CoMeTa|Cupid|DIANA|MBStar|MirAncesTar|miranda_May_2021|miRDB_v6|MiRNATIP|MirSNPInTarget|mirzag|TargetScan_v7_2
ATP8B1	O43520		hsa-miR-382-5p	0.780875	14	Very High	BCmicrO|CoMeTa|Cupid|DIANA|MBStar|MirAncesTar|miranda_May_2021|miRDB_v6|MirTar2|mirzag|MultiMiTar|PACCMIT|RNA22|TargetScan_v7_2
KMT2A	Q03164		hsa-miR-339-5p	0.780815	16	Very High	BCmicrO|bitargeting_May_2021|CoMeTa|DIANA|MBStar|MirAncesTar|miranda_May_2021|miRDB_v6|MiRNATIP|MirSNPInTarget|miRTar2GO|MirTar2|mirzag|PITA_May_2021|RNA22|TargetScan_v7_2
BACE1	P56817		hsa-miR-339-5p	0.780766	14	Very High	BCmicrO|bitargeting_May_2021|CoMeTa|DIANA|MBStar|MirAncesTar|miranda_May_2021|miRDB_v6|MiRNATIP|MirTar2|mirzag|PITA_May_2021|RNA22|TargetScan_v7_2
GNG5	P63218		hsa-miR-183-5p	0.780731	14	Very High	CoMeTa|Cupid|DIANA|MirAncesTar|miranda_May_2021|mirbase|miRcode|miRDB_v6|MiRNATIP|miRTar2GO|MirTar2|mirzag|PACCMIT|RNA22
PROS1	P07225		hsa-miR-494-3p	0.780634	12	Very High	BCmicrO|CoMeTa|DIANA|MBStar|MirAncesTar|miranda_May_2021|miRDB_v6|mirmap_May_2021|MiRNATIP|MirTar2|mirzag|TargetScan_v7_2
SOSTDC1	Q6X4U4		hsa-miR-493-3p	0.780624	10	Very High	Cupid|DIANA|MirAncesTar|miranda_May_2021|miRDB_v6|MiRNATIP|MirTar2|mirzag|RNA22|TargetScan_v7_2
JARID2	Q92833		hsa-miR-22-3p	0.78058	14	Very High	BCmicrO|bitargeting_May_2021|CoMeTa|Cupid|DIANA|MirAncesTar|miranda_May_2021|miRcode|mirCoX|miRTar2GO|mirzag|MultiMiTar|RNA22|TargetScan_v7_2
TANC2	Q9HCD6		hsa-miR-185-5p	0.78057	17	Very High	BCmicrO|bitargeting_May_2021|CoMeTa|DIANA|MBStar|MirAncesTar|miranda_May_2021|miRDB_v6|mirmap_May_2021|MiRNATIP|MirSNPInTarget|miRTar2GO|mirzag|PACCMIT|PITA_May_2021|RNA22|TargetScan_v7_2
VKORC1L1	Q8N0U8		hsa-miR-296-5p	0.780446	13	Very High	BCmicrO|bitargeting_May_2021|Cupid|DIANA|MirAncesTar|miranda_May_2021|mirCoX|miRDB_v6|mirmap_May_2021|miRTar2GO|mirzag|RNA22|TargetScan_v7_2
COPS7B	Q9H9Q2		hsa-miR-22-3p	0.780426	16	Very High	BCmicrO|bitargeting_May_2021|CoMeTa|DIANA|MirAncesTar|miranda_May_2021|miRcode|mirCoX|miRDB_v6|MiRNATIP|MirSNPInTarget|miRTar2GO|mirzag|PACCMIT|RNA22|TargetScan_v7_2
PDHX	O00330		hsa-miR-409-3p	0.780357	16	Very High	BCmicrO|bitargeting_May_2021|CoMeTa|Cupid|DIANA|MBStar|MirAncesTar|miranda_May_2021|mirbase|miRDB_v6|MiRNATIP|miRTar2GO|mirzag|PACCMIT|PITA_May_2021|TargetScan_v7_2
CDK19	Q9BWU1		hsa-miR-369-3p	0.780319	13	Very High	BCmicrO|CoMeTa|Cupid|DIANA|MBStar|MirAncesTar|miranda_May_2021|miRDB_v6|MiRNATIP|MirTar2|mirzag|PACCMIT|TargetScan_v7_2
INTS6	Q9UL03		hsa-miR-323a-3p	0.780231	14	Very High	BCmicrO|CoMeTa|Cupid|DIANA|MBStar|MirAncesTar|mirbase|miRDB_v6|mirmap_May_2021|MiRNATIP|MirTar2|mirzag|PACCMIT|RNA22
ABRAXAS2	Q15018		hsa-miR-183-5p	0.780201	13	Very High	CoMeTa|Cupid|DIANA|MirAncesTar|miranda_May_2021|miRcode|miRDB_v6|MiRNATIP|MirTar2|mirzag|MultiMiTar|PACCMIT|PITA_May_2021
ATP6V1F	Q16864		hsa-miR-185-5p	0.780038	14	Very High	BCmicrO|bitargeting_May_2021|CoMeTa|DIANA|MBStar|MirAncesTar|miranda_May_2021|mirbase|miRDB_v6|mirmap_May_2021|MirSNPInTarget|miRTar2GO|MultiMiTar|TargetScan_v7_2
ANK3	Q12955		hsa-miR-450b-5p	0.779924	12	Very High	BCmicrO|CoMeTa|Cupid|DIANA|MBStar|MirAncesTar|miranda_May_2021|miRDB_v6|MirTar2|mirzag|MultiMiTar|PACCMIT
KDM7A	Q6ZMT4		hsa-miR-502-3p	0.779705	14	Very High	BCmicrO|bitargeting_May_2021|CoMeTa|DIANA|MirAncesTar|miranda_May_2021|mirbase|miRDB_v6|miRTar2GO|MirTar2|mirzag|MultiMiTar|PACCMIT|TargetScan_v7_2
REPS1	Q96D71		hsa-miR-409-3p	0.77968	12	Very High	BCmicrO|CoMeTa|Cupid|DIANA|MirAncesTar|miranda_May_2021|mirbase|miRDB_v6|MiRNATIP|MirTar2|mirzag|TargetScan_v7_2
NRAS	P01111		hsa-miR-22-3p	0.77959	15	Very High	BCmicrO|bitargeting_May_2021|CoMeTa|Cupid|DIANA|MirAncesTar|miranda_May_2021|miRcode|mirCoX|miRDB_v6|miRTar2GO|MirTar2|mirzag|RNA22|TargetScan_v7_2
ZMYM2	Q9UBW7		hsa-miR-376c-3p	0.779574	12	Very High	CoMeTa|DIANA|MBStar|MirAncesTar|mirbase|miRDB_v6|MiRNATIP|miRTar2GO|MirTar2|mirzag|PACCMIT|TargetScan_v7_2
KRAS	P01116		hsa-miR-134-5p	0.779517	14	Very High	BCmicrO|bitargeting_May_2021|CoMeTa|DIANA|MBStar|MirAncesTar|miRDB_v6|MiRNATIP|miRTar2GO|mirzag|MultiMiTar|PITA_May_2021|RNA22|TargetScan_v7_2
ZNF207	O43670		hsa-miR-494-3p	0.779432	13	Very High	BCmicrO|Cupid|DIANA|MirAncesTar|miranda_May_2021|mirbase|miRDB_v6|mirmap_May_2021|MiRNATIP|MirTar2|mirzag|PACCMIT|TargetScan_v7_2
ALG9	Q9H6U8		hsa-miR-22-3p	0.77939	17	Very High	BCmicrO|bitargeting_May_2021|CoMeTa|DIANA|MBStar|MirAncesTar|miranda_May_2021|miRcode|mirCoX|miRDB_v6|MiRNATIP|miRTar2GO|MirTar2|mirzag|PITA_May_2021|RNA22|TargetScan_v7_2
SLC7A2	P52569		hsa-miR-22-3p	0.779327	14	Very High	BCmicrO|CoMeTa|Cupid|DIANA|MBStar|MirAncesTar|miranda_May_2021|miRcode|mirCoX|mirmap_May_2021|miRTar2GO|MirTar2|RNA22|TargetScan_v7_2
RANBP9	Q96S59		hsa-miR-369-3p	0.779315	13	Very High	BCmicrO|CoMeTa|Cupid|DIANA|MBStar|MirAncesTar|miranda_May_2021|mirbase|miRDB_v6|MiRNATIP|MirTar2|mirzag|TargetScan_v7_2
FYN	P06241		hsa-miR-369-3p	0.779147	13	Very High	BCmicrO|CoMeTa|Cupid|DIANA|MBStar|MirAncesTar|miranda_May_2021|mirbase|MiRNATIP|MirTar2|mirzag|PACCMIT|TargetScan_v7_2
JAG2	Q9Y219		hsa-miR-381-3p	0.779081	13	Very High	BCmicrO|CoMeTa|Cupid|DIANA|MBStar|MirAncesTar|miranda_May_2021|mirbase|miRDB_v6|MiRNATIP|MirTar2|mirzag|TargetScan_v7_2
TUB	P50607		hsa-miR-22-3p	0.778756	15	Very High	BCmicrO|bitargeting_May_2021|CoMeTa|DIANA|MirAncesTar|miranda_May_2021|miRcode|mirCoX|miRDB_v6|mirmap_May_2021|MiRNATIP|miRTar2GO|MultiMiTar|PACCMIT|TargetScan_v7_2
MBNL1	Q9NR56		hsa-miR-409-3p	0.778737	15	Very High	BCmicrO|CoMeTa|Cupid|DIANA|MBStar|MirAncesTar|miranda_May_2021|miRDB_v6|MiRNATIP|miRTar2GO|MirTar2|mirzag|MultiMiTar|PACCMIT|RNA22
PAX2	Q02962		hsa-miR-185-5p	0.778577	15	Very High	BCmicrO|bitargeting_May_2021|CoMeTa|DIANA|MBStar|MirAncesTar|miranda_May_2021|miRDB_v6|mirmap_May_2021|MiRNATIP|mirzag|MultiMiTar|PITA_May_2021|RNA22|TargetScan_v7_2
CLEC1A	Q8NC01		hsa-miR-134-5p	0.778371	11	Very High	BCmicrO|CoMeTa|DIANA|MirAncesTar|miRDB_v6|MiRNATIP|MirTar2|mirzag|PITA_May_2021|RNA22|TargetScan_v7_2
CLCN3	P51790		hsa-miR-183-5p	0.778356	16	Very High	bitargeting_May_2021|CoMeTa|Cupid|DIANA|MBStar|MirAncesTar|miranda_May_2021|mirbase|miRcode|miRDB_v6|mirmap_May_2021|MiRNATIP|miRTar2GO|MirTar2|mirzag|PACCMIT
TMEM65	Q6PI78		hsa-miR-409-3p	0.77834	13	Very High	BCmicrO|Cupid|DIANA|MBStar|MirAncesTar|miranda_May_2021|miRDB_v6|MiRNATIP|miRTar2GO|MirTar2|mirzag|MultiMiTar|TargetScan_v7_2
CSNK1G3	Q9Y6M4		hsa-miR-329-3p	0.778092	14	Very High	BCmicrO|CoMeTa|Cupid|DIANA|MBStar|MirAncesTar|miranda_May_2021|miRDB_v6|mirmap_May_2021|MiRNATIP|MirTar2|mirzag|PACCMIT|TargetScan_v7_2
BMPR2	Q13873		hsa-miR-376b-3p	0.778029	13	Very High	BCmicrO|CoMeTa|Cupid|DIANA|MBStar|MirAncesTar|miranda_May_2021|miRDB_v6|MiRNATIP|MirTar2|mirzag|MultiMiTar|TargetScan_v7_2
TGIF1	Q15583		hsa-miR-494-3p	0.777994	16	Very High	BCmicrO|bitargeting_May_2021|CoMeTa|Cupid|DIANA|MirAncesTar|miranda_May_2021|mirbase|miRDB_v6|mirmap_May_2021|MiRNATIP|MirSNPInTarget|miRTar2GO|MirTar2|mirzag|PACCMIT
ZFHX4	Q86UP3		hsa-miR-494-3p	0.777988	15	Very High	BCmicrO|CoMeTa|Cupid|DIANA|MBStar|MirAncesTar|miranda_May_2021|mirbase|miRDB_v6|mirmap_May_2021|MiRNATIP|MirTar2|mirzag|MultiMiTar|TargetScan_v7_2
EDN1	P05305		hsa-miR-379-5p	0.777981	11	Very High	BCmicrO|CoMeTa|Cupid|DIANA|MBStar|MirAncesTar|miranda_May_2021|MirTar2|mirzag|MultiMiTar|TargetScan_v7_2
TRIM2	Q9C040		hsa-miR-450b-5p	0.777981	14	Very High	BCmicrO|bitargeting_May_2021|CoMeTa|Cupid|DIANA|MBStar|MirAncesTar|miranda_May_2021|miRDB_v6|MiRNATIP|MirTar2|mirzag|MultiMiTar|PACCMIT
ARAP2	Q8WZ64		hsa-miR-381-3p	0.77793	13	Very High	BCmicrO|CoMeTa|Cupid|DIANA|MBStar|MirAncesTar|miranda_May_2021|miRDB_v6|MiRNATIP|MirTar2|mirzag|MultiMiTar|TargetScan_v7_2
SNX1	Q13596		hsa-miR-183-5p	0.777922	17	Very High	bitargeting_May_2021|CoMeTa|DIANA|MBStar|MirAncesTar|miranda_May_2021|mirbase|miRcode|miRDB_v6|mirmap_May_2021|MiRNATIP|miRTar2GO|MirTar2|mirzag|MultiMiTar|PACCMIT|PITA_May_2021
NOVA1	P51513		hsa-miR-339-5p	0.777901	11	Very High	BCmicrO|CoMeTa|DIANA|MBStar|MirAncesTar|miranda_May_2021|MiRNATIP|MirTar2|mirzag|PACCMIT|TargetScan_v7_2
ANKRD12	Q6UB98		hsa-miR-450b-5p	0.777895	12	Very High	BCmicrO|CoMeTa|DIANA|MBStar|MirAncesTar|miranda_May_2021|miRDB_v6|MiRNATIP|MirTar2|mirzag|PACCMIT|RNA22
ITGA6	P23229		hsa-miR-127-3p	0.777788	13	Very High	BCmicrO|bitargeting_May_2021|CoMeTa|DIANA|MBStar|MirAncesTar|mirCoX|MiRNATIP|miRTar2GO|MirTar2|mirzag|PACCMIT|TargetScan_v7_2
VSNL1	P62760		hsa-miR-323a-3p	0.777752	13	Very High	BCmicrO|CoMeTa|Cupid|DIANA|MBStar|MirAncesTar|mirbase|miRDB_v6|MiRNATIP|MirTar2|mirzag|PACCMIT|TargetScan_v7_2
CASK	O14936		hsa-miR-369-3p	0.777676	14	Very High	BCmicrO|CoMeTa|DIANA|MBStar|MirAncesTar|miranda_May_2021|mirbase|miRDB_v6|mirmap_May_2021|MiRNATIP|MirSNPInTarget|MirTar2|mirzag|PACCMIT
MBD5	Q9P267		hsa-miR-493-5p	0.77766	12	Very High	bitargeting_May_2021|Cupid|DIANA|MBStar|MirAncesTar|miranda_May_2021|mirbase|MiRNATIP|mirzag|PACCMIT|RNA22|TargetScan_v7_2
SEC23A	Q15436		hsa-miR-369-3p	0.777605	13	Very High	BCmicrO|CoMeTa|Cupid|DIANA|MBStar|MirAncesTar|miranda_May_2021|miRDB_v6|MiRNATIP|MirTar2|mirzag|PACCMIT|TargetScan_v7_2
SV2A	Q7L0J3		hsa-miR-22-3p	0.777533	16	Very High	BCmicrO|bitargeting_May_2021|CoMeTa|DIANA|MBStar|MirAncesTar|miranda_May_2021|mirbase|miRcode|mirCoX|miRDB_v6|MiRNATIP|mirzag|MultiMiTar|RNA22|TargetScan_v7_2
IKZF2	Q9UKS7		hsa-miR-323a-3p	0.777215	15	Very High	BCmicrO|bitargeting_May_2021|CoMeTa|Cupid|DIANA|MBStar|MirAncesTar|miRDB_v6|MiRNATIP|MirSNPInTarget|MirTar2|mirzag|PACCMIT|PITA_May_2021|TargetScan_v7_2
CYTH1	Q15438		hsa-miR-339-5p	0.777194	12	Very High	BCmicrO|bitargeting_May_2021|CoMeTa|DIANA|MirAncesTar|miranda_May_2021|miRTar2GO|MirTar2|mirzag|PACCMIT|PITA_May_2021|TargetScan_v7_2
PROX1	Q92786		hsa-miR-22-3p	0.777188	14	Very High	BCmicrO|DIANA|MBStar|MirAncesTar|miranda_May_2021|miRcode|mirCoX|miRDB_v6|mirmap_May_2021|MiRNATIP|PACCMIT|PITA_May_2021|RNA22|TargetScan_v7_2
KLF12	Q9Y4X4		hsa-miR-450b-5p	0.777141	16	Very High	BCmicrO|bitargeting_May_2021|CoMeTa|Cupid|DIANA|MBStar|MirAncesTar|miranda_May_2021|miRDB_v6|MiRNATIP|MirSNPInTarget|MirTar2|mirzag|MultiMiTar|PACCMIT|PITA_May_2021
GRIK5	Q16478		hsa-miR-376b-3p	0.777108	12	Very High	BCmicrO|CoMeTa|Cupid|DIANA|MBStar|MirAncesTar|miranda_May_2021|MiRNATIP|MirTar2|mirzag|PACCMIT|TargetScan_v7_2
SLC35F5	Q8WV83		hsa-miR-494-3p	0.777066	14	Very High	BCmicrO|CoMeTa|Cupid|DIANA|MBStar|MirAncesTar|miranda_May_2021|miRDB_v6|mirmap_May_2021|MiRNATIP|miRTar2GO|MirTar2|mirzag|TargetScan_v7_2
STK38L	Q9Y2H1		hsa-miR-369-3p	0.777036	14	Very High	BCmicrO|CoMeTa|DIANA|MBStar|MirAncesTar|miranda_May_2021|mirbase|miRDB_v6|MiRNATIP|MirSNPInTarget|MirTar2|mirzag|MultiMiTar|TargetScan_v7_2
SIDT2	Q8NBJ9		hsa-miR-376a-3p	0.776955	10	Very High	BCmicrO|CoMeTa|DIANA|MBStar|MirAncesTar|miRDB_v6|miRTar2GO|MirTar2|PACCMIT|TargetScan_v7_2
GRAMD2B	Q96HH9		hsa-miR-376a-3p	0.776768	10	Very High	BCmicrO|CoMeTa|Cupid|MBStar|MirAncesTar|miRDB_v6|MirTar2|mirzag|PACCMIT|TargetScan_v7_2
UBE2N	P61088		hsa-miR-22-3p	0.776707	15	Very High	BCmicrO|CoMeTa|Cupid|DIANA|MBStar|MirAncesTar|miRcode|mirCoX|miRDB_v6|MiRNATIP|miRTar2GO|mirzag|MultiMiTar|RNA22|TargetScan_v7_2
SHB	Q15464		hsa-miR-329-3p	0.776647	14	Very High	BCmicrO|bitargeting_May_2021|CoMeTa|DIANA|MirAncesTar|miranda_May_2021|mirbase|miRDB_v6|mirmap_May_2021|MiRNATIP|MirSNPInTarget|MirTar2|mirzag|TargetScan_v7_2
WEE1	P30291		hsa-miR-381-3p	0.776597	14	Very High	BCmicrO|CoMeTa|Cupid|DIANA|MBStar|MirAncesTar|miranda_May_2021|miRDB_v6|mirmap_May_2021|MiRNATIP|MirTar2|mirzag|PACCMIT|TargetScan_v7_2
NUDT21	O43809		hsa-miR-409-3p	0.776428	14	Very High	BCmicrO|CoMeTa|Cupid|DIANA|MBStar|MirAncesTar|miranda_May_2021|miRDB_v6|MiRNATIP|miRTar2GO|MirTar2|mirzag|MultiMiTar|TargetScan_v7_2
SRPK2	P78362		hsa-miR-369-3p	0.776426	15	Very High	BCmicrO|CoMeTa|Cupid|DIANA|MBStar|MirAncesTar|miranda_May_2021|mirbase|miRDB_v6|mirmap_May_2021|MiRNATIP|MirTar2|mirzag|PACCMIT|TargetScan_v7_2
PSIP1	O75475		hsa-miR-381-3p	0.776413	15	Very High	BCmicrO|CoMeTa|Cupid|DIANA|MBStar|MirAncesTar|miranda_May_2021|miRDB_v6|mirmap_May_2021|MiRNATIP|MirTar2|mirzag|PACCMIT|RNA22|TargetScan_v7_2
MARK1	Q9P0L2		hsa-miR-381-3p	0.776366	12	Very High	BCmicrO|CoMeTa|Cupid|DIANA|MBStar|MirAncesTar|miranda_May_2021|miRDB_v6|mirmap_May_2021|MirTar2|mirzag|TargetScan_v7_2
VPS54	Q9P1Q0		hsa-miR-376b-3p	0.776151	14	Very High	BCmicrO|CoMeTa|Cupid|DIANA|MBStar|MirAncesTar|miranda_May_2021|mirbase|miRDB_v6|MiRNATIP|MirTar2|mirzag|PACCMIT|TargetScan_v7_2
MBNL1	Q9NR56		hsa-miR-369-3p	0.776142	12	Very High	BCmicrO|CoMeTa|Cupid|DIANA|MBStar|MirAncesTar|miranda_May_2021|MiRNATIP|MirTar2|mirzag|PACCMIT|TargetScan_v7_2
CPEB4	Q17RY0		hsa-miR-376c-3p	0.776087	13	Very High	Cupid|DIANA|MBStar|MirAncesTar|miRDB_v6|mirmap_May_2021|MiRNATIP|miRTar2GO|MirTar2|mirzag|MultiMiTar|PACCMIT|TargetScan_v7_2
SACS	Q9NZJ4		hsa-miR-183-5p	0.776036	13	Very High	CoMeTa|Cupid|DIANA|MirAncesTar|miranda_May_2021|mirbase|miRcode|miRDB_v6|MiRNATIP|miRTar2GO|MirTar2|MultiMiTar|PACCMIT
PPP4R3A	Q6IN85		hsa-miR-425-5p	0.776022	11	Very High	Cupid|DIANA|MirAncesTar|miranda_May_2021|mirbase|miRcode|miRTar2GO|MirTar2|mirzag|PACCMIT|TargetScan_v7_2
CEP350	Q5VT06		hsa-miR-369-3p	0.775981	13	Very High	BCmicrO|CoMeTa|Cupid|DIANA|MBStar|MirAncesTar|miranda_May_2021|miRDB_v6|MiRNATIP|MirTar2|mirzag|PACCMIT|TargetScan_v7_2
DCLK1	O15075		hsa-miR-502-3p	0.775965	16	Very High	BCmicrO|bitargeting_May_2021|CoMeTa|Cupid|DIANA|MBStar|MirAncesTar|miranda_May_2021|miRDB_v6|mirmap_May_2021|MirSNPInTarget|MirTar2|mirzag|MultiMiTar|RNA22|TargetScan_v7_2
VCPIP1	Q96JH7		hsa-miR-381-3p	0.775914	16	Very High	BCmicrO|bitargeting_May_2021|CoMeTa|Cupid|DIANA|MBStar|MirAncesTar|miranda_May_2021|miRDB_v6|mirmap_May_2021|MiRNATIP|MirSNPInTarget|MirTar2|mirzag|MultiMiTar|TargetScan_v7_2
TMEM135	Q86UB9		hsa-miR-296-5p	0.775873	15	Very High	BCmicrO|bitargeting_May_2021|CoMeTa|DIANA|MirAncesTar|miranda_May_2021|mirCoX|miRDB_v6|mirmap_May_2021|MirTar2|mirzag|PACCMIT|PITA_May_2021|RNA22|TargetScan_v7_2
DYRK1B	Q9Y463		hsa-miR-296-5p	0.775556	14	Very High	BCmicrO|bitargeting_May_2021|CoMeTa|DIANA|MirAncesTar|miranda_May_2021|mirCoX|miRDB_v6|mirmap_May_2021|MiRNATIP|miRTar2GO|PACCMIT|RNA22|TargetScan_v7_2
CSMD1	Q96PZ7		hsa-miR-183-5p	0.775541	13	Very High	bitargeting_May_2021|Cupid|DIANA|MBStar|MirAncesTar|miranda_May_2021|mirbase|miRcode|miRDB_v6|MirTar2|mirzag|MultiMiTar|PACCMIT
PTMA	P06454		hsa-miR-376a-3p	0.775538	9	Very High	BCmicrO|CoMeTa|Cupid|DIANA|MirAncesTar|miRTar2GO|mirzag|PACCMIT|TargetScan_v7_2
STX16	O14662		hsa-miR-299-5p	0.775528	12	Very High	CoMeTa|Cupid|DIANA|MBStar|MirAncesTar|miranda_May_2021|miRDB_v6|MiRNATIP|miRTar2GO|mirzag|PACCMIT|TargetScan_v7_2
FOXJ3	Q9UPW0		hsa-miR-494-3p	0.775499	14	Very High	BCmicrO|CoMeTa|DIANA|MBStar|MirAncesTar|miranda_May_2021|miRDB_v6|mirmap_May_2021|MiRNATIP|miRTar2GO|mirzag|PACCMIT|RNA22|TargetScan_v7_2
RAB6A	P20340		hsa-miR-127-5p	0.775304	13	Very High	BCmicrO|CoMeTa|Cupid|DIANA|MBStar|MirAncesTar|miranda_May_2021|MiRNATIP|MirSNPInTarget|MirTar2|mirzag|MultiMiTar|PACCMIT
TEAD3	Q99594		hsa-miR-296-5p	0.775228	15	Very High	BCmicrO|bitargeting_May_2021|CoMeTa|DIANA|MirAncesTar|miranda_May_2021|mirbase|mirCoX|miRDB_v6|mirmap_May_2021|MiRNATIP|MirTar2|PITA_May_2021|rnahybrid_May_2021|TargetScan_v7_2
TMEM184C	Q9NVA4		hsa-miR-183-5p	0.775138	16	Very High	bitargeting_May_2021|CoMeTa|Cupid|DIANA|MBStar|MirAncesTar|miranda_May_2021|mirbase|miRcode|miRDB_v6|MiRNATIP|miRTar2GO|MirTar2|mirzag|MultiMiTar|RNA22
EPHB2	P29323		hsa-miR-185-5p	0.775088	15	Very High	BCmicrO|bitargeting_May_2021|CoMeTa|DIANA|MirAncesTar|miranda_May_2021|miRDB_v6|mirmap_May_2021|MiRNATIP|miRTar2GO|MirTar2|MultiMiTar|PITA_May_2021|RNA22|TargetScan_v7_2
KLF6	Q99612		hsa-miR-22-3p	0.774927	14	Very High	BCmicrO|bitargeting_May_2021|Cupid|DIANA|MBStar|MirAncesTar|miranda_May_2021|miRcode|mirCoX|miRDB_v6|miRTar2GO|mirzag|RNA22|TargetScan_v7_2
CHSY1	Q86X52		hsa-miR-369-3p	0.774782	12	Very High	BCmicrO|CoMeTa|Cupid|DIANA|MBStar|MirAncesTar|miranda_May_2021|miRDB_v6|MiRNATIP|MirTar2|mirzag|TargetScan_v7_2
PLEKHA5	Q9HAU0		hsa-miR-183-5p	0.774754	15	Very High	bitargeting_May_2021|CoMeTa|Cupid|MBStar|MirAncesTar|miranda_May_2021|mirbase|miRcode|miRDB_v6|MiRNATIP|miRTar2GO|MirTar2|mirzag|MultiMiTar|PACCMIT
MEGF9	Q9H1U4		hsa-miR-494-3p	0.774689	14	Very High	BCmicrO|CoMeTa|Cupid|DIANA|MBStar|MirAncesTar|miranda_May_2021|miRDB_v6|mirmap_May_2021|MiRNATIP|MirTar2|mirzag|PACCMIT|TargetScan_v7_2
PDE4B	Q07343		hsa-miR-494-3p	0.774631	12	Very High	BCmicrO|CoMeTa|Cupid|DIANA|MBStar|MirAncesTar|miranda_May_2021|miRDB_v6|mirmap_May_2021|miRTar2GO|MirTar2|mirzag
RB1	P06400		hsa-miR-576-5p	0.774627	11	Very High	BCmicrO|CoMeTa|DIANA|MBStar|MirAncesTar|miranda_May_2021|miRDB_v6|MiRNATIP|MirTar2|mirzag|MultiMiTar
PLPP3	O14495		hsa-miR-381-3p	0.774604	13	Very High	BCmicrO|CoMeTa|Cupid|DIANA|MBStar|MirAncesTar|miranda_May_2021|miRDB_v6|MiRNATIP|MirTar2|mirzag|MultiMiTar|TargetScan_v7_2
SP4	Q02446		hsa-miR-576-5p	0.774492	12	Very High	BCmicrO|CoMeTa|Cupid|DIANA|MBStar|MirAncesTar|miranda_May_2021|miRDB_v6|MiRNATIP|MirTar2|mirzag|PACCMIT
AGO3	Q9H9G7		hsa-miR-450b-5p	0.774445	13	Very High	BCmicrO|CoMeTa|Cupid|DIANA|MBStar|MirAncesTar|miranda_May_2021|miRDB_v6|MiRNATIP|MirTar2|mirzag|PACCMIT|RNA22
NFIB	O00712		hsa-miR-381-3p	0.774424	15	Very High	BCmicrO|CoMeTa|Cupid|DIANA|MBStar|MirAncesTar|miranda_May_2021|miRDB_v6|mirmap_May_2021|MiRNATIP|MirTar2|mirzag|MultiMiTar|PACCMIT|RNA22
HDAC4	P56524		hsa-miR-22-3p	0.774401	17	Very High	BCmicrO|bitargeting_May_2021|CoMeTa|DIANA|MBStar|MirAncesTar|miranda_May_2021|miRcode|mirCoX|miRDB_v6|mirmap_May_2021|MiRNATIP|mirzag|MultiMiTar|PACCMIT|RNA22|TargetScan_v7_2
MAP3K4	Q9Y6R4		hsa-miR-183-5p	0.774324	13	Very High	CoMeTa|Cupid|DIANA|MirAncesTar|miranda_May_2021|mirbase|miRcode|miRDB_v6|MiRNATIP|miRTar2GO|MirTar2|mirzag|PACCMIT
PNRC1	Q12796		hsa-miR-381-3p	0.774284	13	Very High	BCmicrO|CoMeTa|Cupid|DIANA|MBStar|MirAncesTar|miranda_May_2021|miRDB_v6|mirmap_May_2021|MiRNATIP|MirTar2|mirzag|TargetScan_v7_2
CD2AP	Q9Y5K6		hsa-miR-369-3p	0.774205	12	Very High	BCmicrO|CoMeTa|DIANA|MirAncesTar|miranda_May_2021|miRDB_v6|MiRNATIP|MirSNPInTarget|MirTar2|mirzag|PACCMIT|TargetScan_v7_2
HES1	Q14469		hsa-miR-369-3p	0.77413	12	Very High	BCmicrO|CoMeTa|Cupid|DIANA|MirAncesTar|miranda_May_2021|mirbase|miRDB_v6|MiRNATIP|MirTar2|mirzag|TargetScan_v7_2
ANKRD13C	Q8N6S4		hsa-miR-409-5p	0.774084	11	Very High	BCmicrO|Cupid|DIANA|MBStar|MirAncesTar|miranda_May_2021|miRDB_v6|MirTar2|mirzag|RNA22|TargetScan_v7_2
PGRMC2	O15173		hsa-miR-493-5p	0.774008	11	Very High	Cupid|DIANA|MBStar|MirAncesTar|miranda_May_2021|miRDB_v6|MiRNATIP|MirTar2|mirzag|PACCMIT|TargetScan_v7_2
SLAIN2	Q9P270		hsa-miR-381-3p	0.773951	13	Very High	BCmicrO|DIANA|MBStar|MirAncesTar|miranda_May_2021|miRDB_v6|mirmap_May_2021|MiRNATIP|MirSNPInTarget|MirTar2|mirzag|PACCMIT|TargetScan_v7_2
ZFAND6	Q6FIF0		hsa-miR-369-3p	0.773906	13	Very High	BCmicrO|CoMeTa|Cupid|DIANA|MBStar|MirAncesTar|miranda_May_2021|mirbase|miRDB_v6|MirTar2|mirzag|PACCMIT|TargetScan_v7_2
CELF2	O95319		hsa-miR-185-5p	0.77389	18	Very High	BCmicrO|bitargeting_May_2021|CoMeTa|DIANA|MBStar|MirAncesTar|miranda_May_2021|miRDB_v6|mirmap_May_2021|MiRNATIP|MirSNPInTarget|miRTar2GO|MirTar2|mirzag|MultiMiTar|PACCMIT|PITA_May_2021|RNA22
JADE2	Q9NQC1		hsa-miR-183-5p	0.77387	12	Very High	CoMeTa|Cupid|DIANA|MBStar|MirAncesTar|miranda_May_2021|miRcode|miRDB_v6|miRTar2GO|mirzag|MultiMiTar|PACCMIT
CLTC	Q00610		hsa-miR-431-5p	0.773776	15	Very High	BCmicrO|bitargeting_May_2021|CoMeTa|Cupid|DIANA|MirAncesTar|mirbase|miRDB_v6|MiRNATIP|MirSNPInTarget|MirTar2|mirzag|PACCMIT|RNA22|TargetScan_v7_2
NRXN1	P58400		hsa-miR-339-5p	0.773775	12	Very High	BCmicrO|CoMeTa|DIANA|MBStar|MirAncesTar|miranda_May_2021|miRDB_v6|MiRNATIP|MirTar2|mirzag|RNA22|TargetScan_v7_2
DMTF1	Q9Y222		hsa-miR-381-3p	0.773721	13	Very High	BCmicrO|CoMeTa|Cupid|DIANA|MBStar|MirAncesTar|miranda_May_2021|miRDB_v6|MiRNATIP|MirTar2|mirzag|PACCMIT|TargetScan_v7_2
CDX2	Q99626		hsa-miR-22-3p	0.773692	11	Very High	BCmicrO|CoMeTa|DIANA|MirAncesTar|miranda_May_2021|miRcode|mirCoX|miRDB_v6|MirTar2|PACCMIT|TargetScan_v7_2
NMNAT2	Q9BZQ4		hsa-miR-185-5p	0.773625	15	Very High	BCmicrO|bitargeting_May_2021|CoMeTa|DIANA|MBStar|MirAncesTar|miranda_May_2021|miRDB_v6|mirmap_May_2021|MiRNATIP|MirTar2|mirzag|MultiMiTar|PITA_May_2021|TargetScan_v7_2
MAB21L1	Q13394		hsa-miR-323a-3p	0.77351	12	Very High	BCmicrO|CoMeTa|Cupid|DIANA|MBStar|MirAncesTar|mirbase|miRDB_v6|MirTar2|mirzag|PACCMIT|TargetScan_v7_2
TNRC6B	Q9UPQ9		hsa-miR-369-3p	0.773362	14	Very High	BCmicrO|CoMeTa|Cupid|DIANA|MBStar|MirAncesTar|miranda_May_2021|miRDB_v6|mirmap_May_2021|MiRNATIP|MirTar2|mirzag|PACCMIT|TargetScan_v7_2
B3GALT2	O43825		hsa-miR-494-3p	0.773347	11	Very High	BCmicrO|CoMeTa|DIANA|MBStar|MirAncesTar|miranda_May_2021|miRDB_v6|mirmap_May_2021|MirTar2|mirzag|TargetScan_v7_2
YTHDF1	Q9BYJ9		hsa-miR-376c-3p	0.773151	10	Very High	CoMeTa|DIANA|MirAncesTar|mirbase|miRDB_v6|MiRNATIP|miRTar2GO|MirTar2|mirzag|TargetScan_v7_2
NFIB	O00712		hsa-miR-339-5p	0.773003	14	Very High	BCmicrO|bitargeting_May_2021|CoMeTa|DIANA|MBStar|MirAncesTar|miranda_May_2021|miRTar2GO|MirTar2|mirzag|PACCMIT|PITA_May_2021|RNA22|TargetScan_v7_2
BAZ2B	Q9UIF8		hsa-miR-369-3p	0.772864	15	Very High	BCmicrO|CoMeTa|Cupid|DIANA|MBStar|MirAncesTar|miranda_May_2021|mirbase|miRDB_v6|mirmap_May_2021|MiRNATIP|MirTar2|mirzag|PACCMIT|TargetScan_v7_2
RAP2C	Q9Y3L5		hsa-miR-188-5p	0.772817	12	Very High	BCmicrO|CoMeTa|Cupid|DIANA|MBStar|MirAncesTar|miranda_May_2021|miRDB_v6|MiRNATIP|mirzag|PACCMIT|TargetScan_v7_2
MTSS1	O43312		hsa-miR-381-3p	0.772801	15	Very High	BCmicrO|CoMeTa|Cupid|DIANA|MBStar|MirAncesTar|miranda_May_2021|miRDB_v6|mirmap_May_2021|MiRNATIP|MirTar2|mirzag|MultiMiTar|PACCMIT|TargetScan_v7_2
SLC7A11	Q9UPY5		hsa-miR-376a-3p	0.772765	11	Very High	BCmicrO|CoMeTa|DIANA|MBStar|MirAncesTar|miRDB_v6|MiRNATIP|miRTar2GO|MirTar2|mirzag|TargetScan_v7_2
EML1	O00423		hsa-miR-376a-3p	0.772609	14	Very High	BCmicrO|CoMeTa|Cupid|DIANA|MBStar|MirAncesTar|miRDB_v6|MiRNATIP|MirTar2|mirzag|MultiMiTar|PACCMIT|RNA22|TargetScan_v7_2
PAXIP1	Q6ZW49		hsa-miR-369-3p	0.772419	13	Very High	BCmicrO|CoMeTa|Cupid|DIANA|MirAncesTar|miranda_May_2021|mirbase|miRDB_v6|MiRNATIP|MirTar2|mirzag|PACCMIT|TargetScan_v7_2
SLC17A6	Q9P2U8		hsa-miR-450b-5p	0.772415	14	Very High	BCmicrO|CoMeTa|Cupid|DIANA|MBStar|MirAncesTar|miranda_May_2021|miRDB_v6|MiRNATIP|MirTar2|mirzag|MultiMiTar|PACCMIT|RNA22
APP	P05067		hsa-miR-323a-3p	0.772397	12	Very High	BCmicrO|CoMeTa|Cupid|DIANA|MBStar|MirAncesTar|miRDB_v6|MiRNATIP|MirTar2|mirzag|PACCMIT|TargetScan_v7_2
QKI	Q96PU8		hsa-miR-183-5p	0.772304	13	Very High	bitargeting_May_2021|CoMeTa|Cupid|DIANA|MBStar|MirAncesTar|miranda_May_2021|miRcode|MiRNATIP|miRTar2GO|MirTar2|mirzag|MultiMiTar
NFYA	P23511		hsa-miR-22-3p	0.772299	14	Very High	BCmicrO|bitargeting_May_2021|CoMeTa|DIANA|MBStar|MirAncesTar|miranda_May_2021|mirbase|miRcode|mirCoX|miRDB_v6|mirzag|MultiMiTar|TargetScan_v7_2
HNRNPR	O43390		hsa-miR-127-5p	0.772266	15	Very High	BCmicrO|bitargeting_May_2021|CoMeTa|Cupid|DIANA|MBStar|MirAncesTar|miranda_May_2021|mirbase|miRDB_v6|MiRNATIP|MirTar2|mirzag|MultiMiTar|PACCMIT
FNDC3B	Q53EP0		hsa-miR-450b-5p	0.772239	13	Very High	BCmicrO|CoMeTa|Cupid|DIANA|MBStar|MirAncesTar|miranda_May_2021|miRDB_v6|MiRNATIP|MirTar2|mirzag|MultiMiTar|PACCMIT
PRKACB	P22694		hsa-miR-376a-3p	0.772239	11	Very High	BCmicrO|DIANA|MBStar|MirAncesTar|miRDB_v6|MiRNATIP|MirTar2|mirzag|PACCMIT|RNA22|TargetScan_v7_2
LIN7C	Q9NUP9		hsa-miR-502-3p	0.77217	12	Very High	BCmicrO|CoMeTa|Cupid|DIANA|MirAncesTar|miranda_May_2021|miRDB_v6|MiRNATIP|miRTar2GO|mirzag|PACCMIT|TargetScan_v7_2
PRTG	Q2VWP7		hsa-miR-494-3p	0.772164	14	Very High	BCmicrO|Cupid|DIANA|MBStar|MirAncesTar|miranda_May_2021|mirbase|miRDB_v6|mirmap_May_2021|MiRNATIP|MirSNPInTarget|MirTar2|mirzag|PACCMIT
GPR180	Q86V85		hsa-miR-376b-3p	0.772114	13	Very High	BCmicrO|bitargeting_May_2021|DIANA|MBStar|MirAncesTar|miranda_May_2021|miRDB_v6|MiRNATIP|MirTar2|mirzag|MultiMiTar|PACCMIT|TargetScan_v7_2
CNTD1	Q8N815		hsa-miR-185-5p	0.772022	13	Very High	BCmicrO|bitargeting_May_2021|DIANA|MirAncesTar|miranda_May_2021|miRDB_v6|mirmap_May_2021|MirTar2|mirzag|MultiMiTar|PACCMIT|PITA_May_2021|TargetScan_v7_2
KAT6A	Q92794		hsa-miR-185-5p	0.771818	15	Very High	BCmicrO|bitargeting_May_2021|Cupid|DIANA|MBStar|MirAncesTar|miranda_May_2021|miRDB_v6|mirmap_May_2021|MiRNATIP|miRTar2GO|mirzag|MultiMiTar|PACCMIT|PITA_May_2021
UBE2Q1	Q7Z7E8		hsa-miR-323a-3p	0.771756	10	Very High	BCmicrO|CoMeTa|Cupid|DIANA|MirAncesTar|miRDB_v6|MiRNATIP|MirTar2|mirzag|TargetScan_v7_2
CAPZA1	P52907		hsa-miR-369-3p	0.771658	12	Very High	BCmicrO|CoMeTa|DIANA|MBStar|MirAncesTar|miranda_May_2021|miRDB_v6|MiRNATIP|MirTar2|mirzag|PACCMIT|TargetScan_v7_2
ARID1B	Q8NFD5		hsa-miR-493-5p	0.771513	12	Very High	bitargeting_May_2021|Cupid|MBStar|MirAncesTar|miranda_May_2021|miRDB_v6|MiRNATIP|MirTar2|mirzag|PACCMIT|RNA22|TargetScan_v7_2
ZRANB3	Q5FWF4		hsa-miR-494-3p	0.771493	13	Very High	BCmicrO|Cupid|DIANA|MBStar|MirAncesTar|miranda_May_2021|mirbase|miRDB_v6|mirmap_May_2021|MirTar2|mirzag|PACCMIT|TargetScan_v7_2
NFIA	Q12857		hsa-miR-381-3p	0.771428	15	Very High	BCmicrO|Cupid|DIANA|MBStar|MirAncesTar|miranda_May_2021|miRDB_v6|mirmap_May_2021|MiRNATIP|MirSNPInTarget|MirTar2|mirzag|MultiMiTar|PACCMIT|TargetScan_v7_2
AMOT	Q4VCS5		hsa-miR-22-3p	0.771398	15	Very High	BCmicrO|CoMeTa|DIANA|MBStar|MirAncesTar|miranda_May_2021|miRcode|mirCoX|MiRNATIP|miRTar2GO|mirzag|MultiMiTar|PACCMIT|RNA22|TargetScan_v7_2
RAP2A	P10114		hsa-miR-17-3p	0.771328	13	Very High	bitargeting_May_2021|Cupid|DIANA|MBStar|MirAncesTar|miranda_May_2021|miRDB_v6|MiRNATIP|MirSNPInTarget|miRTar2GO|MirTar2|mirzag|PACCMIT
RCN2	Q14257		hsa-miR-183-5p	0.771186	13	Very High	CoMeTa|Cupid|DIANA|MirAncesTar|miranda_May_2021|mirbase|miRcode|miRDB_v6|MiRNATIP|miRTar2GO|MirTar2|mirzag|PACCMIT
NR2F2	P24468		hsa-miR-382-5p	0.771177	15	Very High	BCmicrO|bitargeting_May_2021|CoMeTa|Cupid|DIANA|MBStar|MirAncesTar|miranda_May_2021|mirbase|MiRNATIP|MirSNPInTarget|MirTar2|mirzag|MultiMiTar|TargetScan_v7_2
CDK14	O94921		hsa-miR-339-5p	0.771082	13	Very High	BCmicrO|CoMeTa|DIANA|MBStar|MirAncesTar|miranda_May_2021|miRDB_v6|MiRNATIP|MirTar2|mirzag|PACCMIT|RNA22|TargetScan_v7_2
ZNF532	Q9HCE3		hsa-miR-381-3p	0.771048	14	Very High	BCmicrO|CoMeTa|Cupid|DIANA|MBStar|MirAncesTar|miranda_May_2021|miRDB_v6|MiRNATIP|MirSNPInTarget|mirzag|MultiMiTar|PACCMIT|TargetScan_v7_2
HBEGF	Q99075		hsa-miR-376c-3p	0.771021	11	Very High	CoMeTa|DIANA|MBStar|MirAncesTar|mirbase|miRDB_v6|MiRNATIP|MirTar2|mirzag|PACCMIT|TargetScan_v7_2
ZNF148	Q9UQR1		hsa-miR-425-5p	0.770982	13	Very High	Cupid|DIANA|MBStar|MirAncesTar|miranda_May_2021|miRcode|miRDB_v6|MiRNATIP|MirSNPInTarget|miRTar2GO|mirzag|PACCMIT|TargetScan_v7_2
SLC6A6	P31641		hsa-miR-329-3p	0.770936	13	Very High	BCmicrO|CoMeTa|Cupid|DIANA|MirAncesTar|miranda_May_2021|miRDB_v6|mirmap_May_2021|MiRNATIP|MirTar2|mirzag|PACCMIT|TargetScan_v7_2
FEZF1	A0PJY2		hsa-miR-369-3p	0.770853	10	Very High	Cupid|DIANA|MirAncesTar|miranda_May_2021|mirbase|miRDB_v6|MirTar2|mirzag|PACCMIT|TargetScan_v7_2
NOL4	O94818		hsa-miR-323a-3p	0.770733	15	Very High	BCmicrO|bitargeting_May_2021|CoMeTa|Cupid|DIANA|MBStar|MirAncesTar|mirbase|MiRNATIP|MirSNPInTarget|MirTar2|mirzag|PACCMIT|RNA22|TargetScan_v7_2
CAMK2N1	Q7Z7J9		hsa-miR-450b-5p	0.770727	13	Very High	BCmicrO|CoMeTa|Cupid|DIANA|MBStar|MirAncesTar|miranda_May_2021|mirbase|miRDB_v6|MirTar2|mirzag|MultiMiTar|PACCMIT
C16orf72	Q14CZ0		hsa-miR-494-3p	0.770656	15	Very High	BCmicrO|CoMeTa|Cupid|DIANA|MBStar|MirAncesTar|miranda_May_2021|miRDB_v6|mirmap_May_2021|MiRNATIP|MirSNPInTarget|MirTar2|mirzag|PACCMIT|TargetScan_v7_2
NAMPT	P43490		hsa-miR-381-3p	0.770576	14	Very High	BCmicrO|CoMeTa|Cupid|DIANA|MBStar|MirAncesTar|miranda_May_2021|mirmap_May_2021|MiRNATIP|MirTar2|mirzag|MultiMiTar|PACCMIT|TargetScan_v7_2
VPS54	Q9P1Q0		hsa-miR-376a-3p	0.770567	13	Very High	BCmicrO|bitargeting_May_2021|CoMeTa|Cupid|DIANA|MBStar|MirAncesTar|miRDB_v6|MiRNATIP|MirTar2|mirzag|PACCMIT|TargetScan_v7_2
RAP2C	Q9Y3L5		hsa-miR-381-3p	0.770539	14	Very High	BCmicrO|CoMeTa|Cupid|DIANA|MBStar|MirAncesTar|miranda_May_2021|miRDB_v6|MiRNATIP|MirTar2|mirzag|MultiMiTar|PACCMIT|TargetScan_v7_2
SOS2	Q07890		hsa-miR-154-5p	0.770432	12	Very High	BCmicrO|Cupid|MBStar|MirAncesTar|miranda_May_2021|mirbase|miRDB_v6|MiRNATIP|MirTar2|mirzag|MultiMiTar|TargetScan_v7_2
YARS1	P54577		hsa-miR-22-3p	0.770362	17	Very High	BCmicrO|bitargeting_May_2021|CoMeTa|DIANA|MirAncesTar|miranda_May_2021|mirbase|miRcode|mirCoX|miRDB_v6|MiRNATIP|MirSNPInTarget|MirTar2|mirzag|MultiMiTar|PACCMIT|RNA22
PKD2	Q13563		hsa-miR-183-5p	0.770165	15	Very High	bitargeting_May_2021|CoMeTa|Cupid|DIANA|MBStar|MirAncesTar|miranda_May_2021|mirbase|miRcode|miRDB_v6|MiRNATIP|miRTar2GO|MirTar2|mirzag|MultiMiTar
ZMYM2	Q9UBW7		hsa-miR-323a-3p	0.770142	15	Very High	BCmicrO|CoMeTa|Cupid|DIANA|MBStar|MirAncesTar|mirbase|miRDB_v6|MiRNATIP|MirSNPInTarget|MirTar2|mirzag|PACCMIT|RNA22|TargetScan_v7_2
NFIB	O00712		hsa-miR-494-3p	0.770135	14	Very High	BCmicrO|CoMeTa|Cupid|DIANA|MBStar|MirAncesTar|miranda_May_2021|miRDB_v6|mirmap_May_2021|MiRNATIP|mirzag|MultiMiTar|PACCMIT|TargetScan_v7_2
RBFOX2	O43251		hsa-miR-22-3p	0.770057	15	Very High	BCmicrO|bitargeting_May_2021|CoMeTa|Cupid|DIANA|MBStar|MirAncesTar|miranda_May_2021|miRcode|mirCoX|mirmap_May_2021|miRTar2GO|mirzag|MultiMiTar|TargetScan_v7_2
C16orf72	Q14CZ0		hsa-miR-450b-5p	0.769988	14	Very High	BCmicrO|CoMeTa|Cupid|DIANA|MBStar|MirAncesTar|miranda_May_2021|miRDB_v6|MiRNATIP|MirSNPInTarget|MirTar2|mirzag|MultiMiTar|PACCMIT
PRKACB	P22694		hsa-miR-376b-3p	0.769758	12	Very High	BCmicrO|DIANA|MBStar|MirAncesTar|miranda_May_2021|miRDB_v6|MiRNATIP|MirTar2|mirzag|PACCMIT|RNA22|TargetScan_v7_2
MITF	O75030		hsa-miR-381-3p	0.76973	14	Very High	BCmicrO|CoMeTa|Cupid|DIANA|MBStar|MirAncesTar|miranda_May_2021|miRDB_v6|mirmap_May_2021|MiRNATIP|MirTar2|mirzag|MultiMiTar|TargetScan_v7_2
HAS2	Q92819		hsa-miR-376a-3p	0.769557	12	Very High	BCmicrO|CoMeTa|Cupid|DIANA|MBStar|MirAncesTar|miRDB_v6|MiRNATIP|miRTar2GO|mirzag|MultiMiTar|TargetScan_v7_2
GABRA5	P31644		hsa-miR-494-3p	0.769557	13	Very High	BCmicrO|CoMeTa|DIANA|MBStar|MirAncesTar|miranda_May_2021|mirbase|miRDB_v6|mirmap_May_2021|MirTar2|mirzag|PACCMIT|TargetScan_v7_2
KLF12	Q9Y4X4		hsa-miR-381-3p	0.769506	15	Very High	BCmicrO|CoMeTa|Cupid|DIANA|MBStar|MirAncesTar|miranda_May_2021|miRDB_v6|mirmap_May_2021|MiRNATIP|MirTar2|mirzag|MultiMiTar|PACCMIT|TargetScan_v7_2
TSC22D1	Q15714		hsa-miR-494-3p	0.769399	13	Very High	BCmicrO|CoMeTa|Cupid|DIANA|MBStar|MirAncesTar|miranda_May_2021|mirbase|miRDB_v6|mirmap_May_2021|miRTar2GO|mirzag|TargetScan_v7_2
EIF4G2	P78344		hsa-miR-323a-3p	0.769384	12	Very High	BCmicrO|CoMeTa|Cupid|DIANA|MBStar|MirAncesTar|mirbase|miRDB_v6|MiRNATIP|MirSNPInTarget|MirTar2|mirzag
MLLT3	P42568		hsa-miR-185-5p	0.769376	15	Very High	BCmicrO|bitargeting_May_2021|CoMeTa|DIANA|MBStar|MirAncesTar|miranda_May_2021|mirbase|miRDB_v6|mirmap_May_2021|MiRNATIP|miRTar2GO|MultiMiTar|PITA_May_2021|TargetScan_v7_2
MMD	Q15546		hsa-miR-369-3p	0.769311	12	Very High	BCmicrO|CoMeTa|DIANA|MBStar|MirAncesTar|miranda_May_2021|mirbase|miRDB_v6|MiRNATIP|MirTar2|mirzag|PACCMIT
PTCH1	Q13635		hsa-miR-381-3p	0.76927	15	Very High	BCmicrO|CoMeTa|DIANA|MBStar|MirAncesTar|miranda_May_2021|miRDB_v6|mirmap_May_2021|MiRNATIP|MirSNPInTarget|MirTar2|mirzag|MultiMiTar|PACCMIT|RNA22
PHC2	Q8IXK0		hsa-miR-296-5p	0.769221	14	Very High	BCmicrO|bitargeting_May_2021|CoMeTa|DIANA|MirAncesTar|miranda_May_2021|mirCoX|miRDB_v6|mirmap_May_2021|miRTar2GO|mirzag|MultiMiTar|RNA22|TargetScan_v7_2
BRMS1L	Q5PSV4		hsa-miR-339-5p	0.769175	12	Very High	BCmicrO|CoMeTa|DIANA|MirAncesTar|miranda_May_2021|miRDB_v6|MiRNATIP|MirSNPInTarget|miRTar2GO|MirTar2|mirzag|TargetScan_v7_2
SERTAD4	Q9NUC0		hsa-miR-339-5p	0.769139	13	Very High	BCmicrO|DIANA|MBStar|MirAncesTar|miranda_May_2021|miRDB_v6|MiRNATIP|miRTar2GO|MirTar2|mirzag|PITA_May_2021|RNA22|TargetScan_v7_2
USP34	Q70CQ2		hsa-miR-381-3p	0.769079	12	Very High	BCmicrO|CoMeTa|Cupid|MirAncesTar|miranda_May_2021|mirbase|miRDB_v6|MiRNATIP|MirSNPInTarget|mirzag|PACCMIT|TargetScan_v7_2
ZNF148	Q9UQR1		hsa-miR-323a-3p	0.769065	13	Very High	BCmicrO|CoMeTa|DIANA|MBStar|MirAncesTar|miRDB_v6|MiRNATIP|MirSNPInTarget|MirTar2|mirzag|PACCMIT|RNA22|TargetScan_v7_2
PHF20	Q9BVI0		hsa-miR-450b-5p	0.769047	14	Very High	BCmicrO|CoMeTa|Cupid|DIANA|MBStar|MirAncesTar|miranda_May_2021|miRDB_v6|MiRNATIP|MirTar2|mirzag|MultiMiTar|PACCMIT|RNA22
NEK1	Q96PY6		hsa-miR-127-5p	0.769009	15	Very High	BCmicrO|bitargeting_May_2021|CoMeTa|DIANA|MBStar|MirAncesTar|miranda_May_2021|mirbase|miRDB_v6|MiRNATIP|MirSNPInTarget|MirTar2|mirzag|MultiMiTar|PITA_May_2021
DUSP10	Q9Y6W6		hsa-miR-183-5p	0.768921	15	Very High	bitargeting_May_2021|CoMeTa|DIANA|MBStar|MirAncesTar|miranda_May_2021|mirbase|miRcode|miRDB_v6|MiRNATIP|miRTar2GO|MirTar2|mirzag|MultiMiTar|PACCMIT
ANP32E	Q9BTT0		hsa-miR-502-3p	0.768904	13	Very High	BCmicrO|CoMeTa|Cupid|DIANA|MBStar|MirAncesTar|miranda_May_2021|miRDB_v6|MiRNATIP|miRTar2GO|mirzag|MultiMiTar|TargetScan_v7_2
RUNX1	Q01196		hsa-miR-450b-5p	0.768891	13	Very High	BCmicrO|CoMeTa|Cupid|DIANA|MBStar|MirAncesTar|miranda_May_2021|miRDB_v6|MiRNATIP|MirTar2|mirzag|MultiMiTar|PACCMIT
C16orf72	Q14CZ0		hsa-miR-183-5p	0.768786	15	Very High	bitargeting_May_2021|CoMeTa|Cupid|DIANA|MBStar|MirAncesTar|miranda_May_2021|miRcode|miRDB_v6|MiRNATIP|MirTar2|mirzag|MultiMiTar|PACCMIT|PITA_May_2021
KLF11	O14901		hsa-miR-494-3p	0.768777	13	Very High	BCmicrO|CoMeTa|DIANA|MBStar|MirAncesTar|miranda_May_2021|miRDB_v6|mirmap_May_2021|MiRNATIP|miRTar2GO|MirTar2|mirzag|TargetScan_v7_2
LURAP1L	Q8IV03		hsa-miR-381-3p	0.76874	14	Very High	BCmicrO|CoMeTa|DIANA|MBStar|MirAncesTar|miranda_May_2021|miRDB_v6|mirmap_May_2021|MirSNPInTarget|MirTar2|mirzag|MultiMiTar|PACCMIT|TargetScan_v7_2
COL4A5	P29400		hsa-miR-432-5p	0.768623	15	Very High	BCmicrO|bitargeting_May_2021|CoMeTa|DIANA|MBStar|MirAncesTar|miranda_May_2021|mirbase|miRDB_v6|MiRNATIP|MirTar2|mirzag|MultiMiTar|PITA_May_2021|RNA22
ERP44	Q9BS26		hsa-miR-376c-3p	0.768238	13	Very High	CoMeTa|Cupid|DIANA|MBStar|MirAncesTar|miRDB_v6|mirmap_May_2021|MiRNATIP|miRTar2GO|MirTar2|mirzag|PACCMIT|TargetScan_v7_2
SIDT2	Q8NBJ9		hsa-miR-376b-3p	0.768167	11	Very High	BCmicrO|CoMeTa|DIANA|MBStar|MirAncesTar|miranda_May_2021|mirbase|miRDB_v6|MirTar2|PACCMIT|TargetScan_v7_2
SNX30	Q5VWJ9		hsa-miR-185-5p	0.768127	15	Very High	BCmicrO|bitargeting_May_2021|DIANA|MBStar|MirAncesTar|miranda_May_2021|miRDB_v6|mirmap_May_2021|MiRNATIP|MirSNPInTarget|miRTar2GO|MirTar2|mirzag|PITA_May_2021|TargetScan_v7_2
LCOR	Q96JN0		hsa-miR-185-5p	0.768057	17	Very High	BCmicrO|bitargeting_May_2021|DIANA|MBStar|MirAncesTar|miranda_May_2021|miRDB_v6|mirmap_May_2021|MiRNATIP|MirSNPInTarget|miRTar2GO|MirTar2|mirzag|MultiMiTar|PITA_May_2021|RNA22|TargetScan_v7_2
MAP3K2	Q9Y2U5		hsa-miR-379-5p	0.768056	15	Very High	BCmicrO|bitargeting_May_2021|CoMeTa|Cupid|DIANA|MBStar|MirAncesTar|miranda_May_2021|miRDB_v6|MiRNATIP|MirTar2|mirzag|MultiMiTar|RNA22|TargetScan_v7_2
INHBB	P09529		hsa-miR-329-3p	0.767964	14	Very High	BCmicrO|bitargeting_May_2021|CoMeTa|Cupid|DIANA|MirAncesTar|miranda_May_2021|mirmap_May_2021|MiRNATIP|MirSNPInTarget|MirTar2|mirzag|PACCMIT|TargetScan_v7_2
SORBS1	Q9BX66		hsa-miR-381-3p	0.767847	14	Very High	BCmicrO|CoMeTa|Cupid|DIANA|MBStar|MirAncesTar|miranda_May_2021|miRDB_v6|mirmap_May_2021|MiRNATIP|MirTar2|mirzag|PACCMIT|TargetScan_v7_2
LCOR	Q96JN0		hsa-miR-381-3p	0.767828	15	Very High	BCmicrO|CoMeTa|Cupid|DIANA|MBStar|MirAncesTar|miranda_May_2021|mirmap_May_2021|MiRNATIP|MirTar2|mirzag|MultiMiTar|PACCMIT|RNA22|TargetScan_v7_2
AGO2	Q9UKV8		hsa-miR-376b-3p	0.767676	15	Very High	BCmicrO|bitargeting_May_2021|CoMeTa|DIANA|MBStar|MirAncesTar|miranda_May_2021|mirbase|miRDB_v6|mirmap_May_2021|MiRNATIP|MirTar2|mirzag|PACCMIT|TargetScan_v7_2
USP7	Q93009		hsa-miR-409-5p	0.767503	13	Very High	BCmicrO|CoMeTa|DIANA|MBStar|MirAncesTar|miranda_May_2021|mirbase|miRDB_v6|mirmap_May_2021|MirSNPInTarget|mirzag|PACCMIT|TargetScan_v7_2
PTEN	P60484		hsa-miR-188-5p	0.76745	13	Very High	BCmicrO|bitargeting_May_2021|CoMeTa|Cupid|DIANA|MBStar|MirAncesTar|miranda_May_2021|miRDB_v6|MiRNATIP|mirzag|PACCMIT|TargetScan_v7_2
BMPR2	Q13873		hsa-miR-376a-3p	0.767408	12	Very High	BCmicrO|CoMeTa|Cupid|DIANA|MBStar|MirAncesTar|miRDB_v6|MiRNATIP|MirTar2|mirzag|MultiMiTar|TargetScan_v7_2
ZNF80	P51504		hsa-miR-376b-3p	0.767381	14	Very High	BCmicrO|CoMeTa|DIANA|MBStar|MirAncesTar|miranda_May_2021|miRDB_v6|MiRNATIP|MirSNPInTarget|MirTar2|mirzag|PACCMIT|RNA22|TargetScan_v7_2
KCNN3	Q9UGI6		hsa-miR-185-5p	0.767274	15	Very High	BCmicrO|bitargeting_May_2021|CoMeTa|DIANA|MBStar|MirAncesTar|miranda_May_2021|miRDB_v6|mirmap_May_2021|MirTar2|MultiMiTar|PACCMIT|PITA_May_2021|RNA22|TargetScan_v7_2
KIF11	P52732		hsa-miR-381-3p	0.76723	14	Very High	BCmicrO|bitargeting_May_2021|CoMeTa|DIANA|MBStar|MirAncesTar|miranda_May_2021|mirbase|miRDB_v6|mirmap_May_2021|MiRNATIP|MirTar2|mirzag|TargetScan_v7_2
GLIS3	Q8NEA6		hsa-miR-494-3p	0.767156	13	Very High	BCmicrO|Cupid|DIANA|MBStar|MirAncesTar|miranda_May_2021|miRDB_v6|mirmap_May_2021|MirTar2|mirzag|MultiMiTar|PACCMIT|TargetScan_v7_2
CYSTM1	Q9H1C7		hsa-miR-494-3p	0.767055	12	Very High	BCmicrO|bitargeting_May_2021|DIANA|MirAncesTar|miranda_May_2021|mirbase|miRDB_v6|mirmap_May_2021|MiRNATIP|MirTar2|PACCMIT|TargetScan_v7_2
PRKACB	P22694		hsa-miR-329-3p	0.767025	12	Very High	BCmicrO|CoMeTa|Cupid|DIANA|MBStar|MirAncesTar|miranda_May_2021|miRDB_v6|mirmap_May_2021|MiRNATIP|mirzag|TargetScan_v7_2
CDH11	P55287		hsa-miR-376c-3p	0.76697	14	Very High	bitargeting_May_2021|CoMeTa|Cupid|DIANA|MBStar|MirAncesTar|mirmap_May_2021|MiRNATIP|miRTar2GO|MirTar2|mirzag|MultiMiTar|PACCMIT|TargetScan_v7_2
ERBB4	Q15303		hsa-miR-22-3p	0.766538	15	Very High	BCmicrO|CoMeTa|Cupid|DIANA|MBStar|MirAncesTar|miranda_May_2021|miRcode|mirCoX|miRDB_v6|miRTar2GO|mirzag|MultiMiTar|RNA22|TargetScan_v7_2
TNFAIP8	O95379		hsa-miR-299-5p	0.766479	11	Very High	bitargeting_May_2021|CoMeTa|DIANA|MBStar|MirAncesTar|miranda_May_2021|miRDB_v6|miRTar2GO|mirzag|RNA22|TargetScan_v7_2
AP3M1	Q9Y2T2		hsa-miR-183-5p	0.766464	16	Very High	bitargeting_May_2021|Cupid|DIANA|MBStar|MirAncesTar|miranda_May_2021|mirbase|miRcode|miRDB_v6|MiRNATIP|miRTar2GO|MirTar2|mirzag|MultiMiTar|PACCMIT|PITA_May_2021
PHF21A	Q96BD5		hsa-miR-329-3p	0.766461	16	Very High	BCmicrO|bitargeting_May_2021|CoMeTa|Cupid|DIANA|MBStar|MirAncesTar|miranda_May_2021|mirbase|miRDB_v6|mirmap_May_2021|MiRNATIP|MirSNPInTarget|mirzag|PACCMIT|TargetScan_v7_2
KMT2A	Q03164		hsa-miR-494-3p	0.766308	13	Very High	BCmicrO|CoMeTa|DIANA|MBStar|MirAncesTar|miranda_May_2021|miRDB_v6|mirmap_May_2021|MiRNATIP|miRTar2GO|MirTar2|mirzag|PACCMIT
GLCCI1	Q86VQ1		hsa-miR-450b-5p	0.766204	13	Very High	BCmicrO|Cupid|DIANA|MBStar|MirAncesTar|miranda_May_2021|mirbase|miRDB_v6|MiRNATIP|MirTar2|mirzag|MultiMiTar|PACCMIT
G3BP2	Q9UN86		hsa-miR-323a-3p	0.765935	11	Very High	BCmicrO|CoMeTa|DIANA|MBStar|MirAncesTar|miRDB_v6|MiRNATIP|MirTar2|mirzag|PACCMIT|TargetScan_v7_2
HIPK3	Q9H422		hsa-miR-382-5p	0.765887	15	Very High	BCmicrO|CoMeTa|Cupid|DIANA|MBStar|MirAncesTar|miranda_May_2021|mirbase|miRDB_v6|MiRNATIP|mirzag|MultiMiTar|PACCMIT|RNA22|TargetScan_v7_2
CELF2	O95319		hsa-miR-369-3p	0.765853	13	Very High	BCmicrO|CoMeTa|Cupid|DIANA|MBStar|MirAncesTar|miranda_May_2021|miRDB_v6|MiRNATIP|MirSNPInTarget|MirTar2|mirzag|TargetScan_v7_2
ATP1B1	P05026		hsa-miR-323a-3p	0.765846	12	Very High	BCmicrO|CoMeTa|Cupid|DIANA|MBStar|MirAncesTar|miRDB_v6|mirmap_May_2021|MirTar2|mirzag|PACCMIT|TargetScan_v7_2
UBR5	O95071		hsa-miR-381-3p	0.765644	14	Very High	BCmicrO|CoMeTa|Cupid|DIANA|MBStar|MirAncesTar|miranda_May_2021|miRDB_v6|MiRNATIP|mirzag|MultiMiTar|PACCMIT|RNA22|TargetScan_v7_2
PHACTR3	Q96KR7		hsa-miR-369-3p	0.765637	12	Very High	BCmicrO|Cupid|DIANA|MBStar|MirAncesTar|miranda_May_2021|mirbase|miRDB_v6|MiRNATIP|MirTar2|mirzag|TargetScan_v7_2
MARCKS	P29966		hsa-miR-188-5p	0.765632	11	Very High	BCmicrO|CoMeTa|Cupid|DIANA|MBStar|MirAncesTar|miranda_May_2021|MiRNATIP|miRTar2GO|MirTar2|TargetScan_v7_2
ENAH	Q8N8S7		hsa-miR-183-5p	0.765582	15	Very High	bitargeting_May_2021|CoMeTa|DIANA|MBStar|MirAncesTar|miranda_May_2021|miRcode|miRDB_v6|MiRNATIP|MirSNPInTarget|miRTar2GO|MirTar2|mirzag|PACCMIT|RNA22
ELOVL5	Q9NYP7		hsa-miR-494-3p	0.765524	15	Very High	BCmicrO|CoMeTa|Cupid|DIANA|MBStar|MirAncesTar|miranda_May_2021|miRDB_v6|mirmap_May_2021|MiRNATIP|MirSNPInTarget|MirTar2|mirzag|RNA22|TargetScan_v7_2
NUFIP2	Q7Z417		hsa-miR-381-3p	0.765232	16	Very High	BCmicrO|bitargeting_May_2021|Cupid|DIANA|MBStar|MirAncesTar|miranda_May_2021|miRDB_v6|mirmap_May_2021|MiRNATIP|MirTar2|mirzag|MultiMiTar|PITA_May_2021|RNA22|TargetScan_v7_2
DYRK1A	Q13627		hsa-miR-369-3p	0.765197	13	Very High	BCmicrO|CoMeTa|Cupid|DIANA|MBStar|MirAncesTar|miranda_May_2021|miRDB_v6|MiRNATIP|mirzag|PACCMIT|RNA22|TargetScan_v7_2
HNRNPK	P61978		hsa-miR-323a-3p	0.76514	12	Very High	BCmicrO|CoMeTa|Cupid|DIANA|MBStar|MirAncesTar|mirbase|miRDB_v6|MirTar2|mirzag|PACCMIT|TargetScan_v7_2
HS3ST3B1	Q9Y662		hsa-miR-493-5p	0.764779	12	Very High	bitargeting_May_2021|Cupid|DIANA|MirAncesTar|miranda_May_2021|miRDB_v6|MiRNATIP|MirTar2|mirzag|PACCMIT|RNA22|TargetScan_v7_2
RBL2	Q08999		hsa-miR-576-5p	0.764773	13	Very High	BCmicrO|CoMeTa|Cupid|DIANA|MBStar|MirAncesTar|miranda_May_2021|miRDB_v6|MiRNATIP|MirTar2|mirzag|PACCMIT|RNA22
ARHGAP21	Q5T5U3		hsa-miR-183-5p	0.764742	14	Very High	bitargeting_May_2021|Cupid|DIANA|MBStar|MirAncesTar|miranda_May_2021|mirbase|miRcode|miRDB_v6|MiRNATIP|MirSNPInTarget|MirTar2|mirzag|PACCMIT
AFTPH	Q6ULP2		hsa-miR-323a-3p	0.764717	11	Very High	BCmicrO|CoMeTa|Cupid|DIANA|MirAncesTar|mirbase|miRDB_v6|MirTar2|mirzag|PACCMIT|TargetScan_v7_2
TACC2	O95359		hsa-miR-494-3p	0.764708	13	Very High	BCmicrO|CoMeTa|Cupid|MBStar|MirAncesTar|miranda_May_2021|mirbase|miRDB_v6|mirmap_May_2021|MirSNPInTarget|MirTar2|PACCMIT|TargetScan_v7_2
C1orf21	Q9H246		hsa-miR-450b-5p	0.764605	13	Very High	BCmicrO|CoMeTa|Cupid|DIANA|MBStar|MirAncesTar|miranda_May_2021|miRDB_v6|MiRNATIP|MirTar2|mirzag|MultiMiTar|PACCMIT
YAF2	Q8IY57		hsa-miR-369-3p	0.764587	12	Very High	BCmicrO|CoMeTa|DIANA|MBStar|MirAncesTar|miranda_May_2021|miRDB_v6|MiRNATIP|MirTar2|mirzag|PACCMIT|TargetScan_v7_2
SCHIP1	P0DPB3		hsa-miR-409-3p	0.76441	13	Very High	BCmicrO|CoMeTa|Cupid|DIANA|MBStar|MirAncesTar|miranda_May_2021|miRDB_v6|MiRNATIP|MirTar2|mirzag|PACCMIT|TargetScan_v7_2
PCDH9	Q9HC56		hsa-miR-185-5p	0.764378	16	Very High	BCmicrO|bitargeting_May_2021|CoMeTa|DIANA|MBStar|MirAncesTar|miranda_May_2021|miRDB_v6|mirmap_May_2021|MiRNATIP|MirTar2|mirzag|MultiMiTar|PACCMIT|PITA_May_2021|RNA22
KLF3	P57682		hsa-miR-381-3p	0.764372	13	Very High	BCmicrO|CoMeTa|DIANA|MBStar|MirAncesTar|miranda_May_2021|miRDB_v6|mirmap_May_2021|MiRNATIP|MirTar2|mirzag|MultiMiTar|TargetScan_v7_2
MAP3K12	Q12852		hsa-miR-22-3p	0.764267	13	Very High	BCmicrO|bitargeting_May_2021|CoMeTa|Cupid|MirAncesTar|miranda_May_2021|mirbase|miRcode|mirCoX|mirzag|MultiMiTar|PACCMIT|TargetScan_v7_2
CUL3	Q13618		hsa-miR-127-5p	0.764038	13	Very High	BCmicrO|bitargeting_May_2021|CoMeTa|Cupid|DIANA|MBStar|MirAncesTar|miranda_May_2021|miRDB_v6|MiRNATIP|mirzag|MultiMiTar|PACCMIT
DR1	Q01658		hsa-miR-382-5p	0.763957	15	Very High	BCmicrO|bitargeting_May_2021|CoMeTa|Cupid|DIANA|MBStar|MirAncesTar|miranda_May_2021|miRDB_v6|MiRNATIP|MirTar2|mirzag|MultiMiTar|RNA22|TargetScan_v7_2
TNRC6A	Q8NDV7		hsa-miR-652-3p	0.76372	13	Very High	BCmicrO|bitargeting_May_2021|DIANA|MirAncesTar|mirbase|MiRNATIP|miRTar2GO|MirTar2|mirzag|MultiMiTar|PITA_May_2021|RNA22|TargetScan_v7_2
KLK5	Q9Y337		hsa-miR-185-5p	0.76363	13	Very High	BCmicrO|bitargeting_May_2021|CoMeTa|DIANA|MirAncesTar|miranda_May_2021|mirbase|miRDB_v6|mirmap_May_2021|mirzag|PACCMIT|PITA_May_2021|TargetScan_v7_2
CAMK2G	Q13555		hsa-miR-22-3p	0.76355	15	Very High	BCmicrO|CoMeTa|Cupid|DIANA|MBStar|MirAncesTar|miranda_May_2021|miRcode|mirCoX|mirmap_May_2021|MirSNPInTarget|miRTar2GO|MultiMiTar|PACCMIT|TargetScan_v7_2
FOXP1	Q9H334		hsa-miR-22-3p	0.763437	15	Very High	BCmicrO|bitargeting_May_2021|CoMeTa|DIANA|MBStar|MirAncesTar|miranda_May_2021|miRcode|mirCoX|MiRNATIP|MultiMiTar|PACCMIT|PITA_May_2021|RNA22|TargetScan_v7_2
BICD1	Q96G01		hsa-miR-185-5p	0.76335	16	Very High	BCmicrO|bitargeting_May_2021|CoMeTa|Cupid|DIANA|MBStar|MirAncesTar|miranda_May_2021|mirmap_May_2021|MiRNATIP|miRTar2GO|mirzag|MultiMiTar|PITA_May_2021|RNA22|TargetScan_v7_2
EIF3J	O75822		hsa-miR-134-5p	0.763322	13	Very High	BCmicrO|CoMeTa|Cupid|DIANA|MirAncesTar|MiRNATIP|MirSNPInTarget|miRTar2GO|MirTar2|mirzag|PACCMIT|RNA22|TargetScan_v7_2
PITPNC1	Q9UKF7		hsa-miR-185-5p	0.7633	15	Very High	BCmicrO|CoMeTa|DIANA|MBStar|MirAncesTar|miranda_May_2021|mirmap_May_2021|MiRNATIP|miRTar2GO|mirzag|MultiMiTar|PACCMIT|PITA_May_2021|RNA22|TargetScan_v7_2
PCDH17	O14917		hsa-miR-450b-5p	0.763277	13	Very High	BCmicrO|bitargeting_May_2021|CoMeTa|Cupid|DIANA|MBStar|MirAncesTar|miranda_May_2021|miRDB_v6|MirTar2|mirzag|MultiMiTar|PACCMIT
FBN2	P35556		hsa-miR-502-3p	0.76323	14	Very High	BCmicrO|CoMeTa|DIANA|MBStar|MirAncesTar|miranda_May_2021|miRDB_v6|MiRNATIP|miRTar2GO|MirTar2|mirzag|PACCMIT|RNA22|TargetScan_v7_2
EIF4G2	P78344		hsa-miR-411-5p	0.763112	12	Very High	BCmicrO|CoMeTa|Cupid|DIANA|MBStar|MirAncesTar|mirbase|miRDB_v6|MirTar2|mirzag|MultiMiTar|PACCMIT
CHIC2	Q9UKJ5		hsa-miR-362-5p	0.763107	11	Very High	BCmicrO|CoMeTa|Cupid|DIANA|MirAncesTar|miranda_May_2021|mirbase|miRDB_v6|MiRNATIP|MirTar2|TargetScan_v7_2
NHS	Q6T4R5		hsa-miR-381-3p	0.763012	13	Very High	BCmicrO|Cupid|DIANA|MBStar|MirAncesTar|miranda_May_2021|miRDB_v6|MirSNPInTarget|MirTar2|mirzag|MultiMiTar|PACCMIT|TargetScan_v7_2
LCOR	Q96JN0		hsa-miR-425-5p	0.762985	12	Very High	Cupid|DIANA|MBStar|MirAncesTar|miranda_May_2021|miRcode|miRDB_v6|MiRNATIP|miRTar2GO|MirTar2|mirzag|TargetScan_v7_2
PURA	Q00577		hsa-miR-450b-5p	0.762819	14	Very High	BCmicrO|CoMeTa|Cupid|DIANA|MBStar|MirAncesTar|miranda_May_2021|mirbase|miRDB_v6|MiRNATIP|MirTar2|mirzag|MultiMiTar|PACCMIT
SP4	Q02446		hsa-miR-450b-5p	0.762698	14	Very High	BCmicrO|CoMeTa|Cupid|DIANA|MBStar|MirAncesTar|miranda_May_2021|miRDB_v6|MiRNATIP|MirTar2|mirzag|MultiMiTar|PACCMIT|RNA22
N4BP1	O75113		hsa-miR-151a-5p	0.762658	16	Very High	BCmicrO|bitargeting_May_2021|CoMeTa|DIANA|MBStar|MirAncesTar|miranda_May_2021|mirbase|mirmap_May_2021|MiRNATIP|MirSNPInTarget|mirzag|MultiMiTar|PITA_May_2021|RNA22|TargetScan_v7_2
SP1	P08047		hsa-miR-22-3p	0.762623	16	Very High	BCmicrO|bitargeting_May_2021|CoMeTa|Cupid|DIANA|MBStar|MirAncesTar|miranda_May_2021|miRcode|mirCoX|miRDB_v6|MiRNATIP|MultiMiTar|PACCMIT|RNA22|TargetScan_v7_2
YAF2	Q8IY57		hsa-miR-323a-3p	0.762436	13	Very High	BCmicrO|CoMeTa|Cupid|DIANA|MBStar|MirAncesTar|miRDB_v6|MiRNATIP|MirSNPInTarget|MirTar2|mirzag|PACCMIT|TargetScan_v7_2
MCAM	P43121		hsa-miR-329-3p	0.76241	14	Very High	BCmicrO|bitargeting_May_2021|CoMeTa|DIANA|MBStar|MirAncesTar|miranda_May_2021|mirbase|miRDB_v6|mirmap_May_2021|MiRNATIP|MirTar2|mirzag|TargetScan_v7_2
MAF	O75444		hsa-miR-450b-5p	0.762348	14	Very High	BCmicrO|CoMeTa|Cupid|DIANA|MBStar|MirAncesTar|miranda_May_2021|miRDB_v6|MiRNATIP|MirSNPInTarget|MirTar2|mirzag|MultiMiTar|PACCMIT
NTN4	Q9HB63		hsa-miR-381-3p	0.76229	15	Very High	BCmicrO|bitargeting_May_2021|Cupid|DIANA|MBStar|MirAncesTar|miranda_May_2021|mirbase|miRDB_v6|mirmap_May_2021|MiRNATIP|MirSNPInTarget|MirTar2|mirzag|TargetScan_v7_2
ILRUN	Q9H6K1		hsa-miR-188-5p	0.762228	13	Very High	BCmicrO|CoMeTa|DIANA|MBStar|MirAncesTar|miranda_May_2021|miRDB_v6|MiRNATIP|MirTar2|mirzag|PITA_May_2021|RNA22|TargetScan_v7_2
TBL1XR1	Q9BZK7		hsa-miR-323a-3p	0.762209	12	Very High	BCmicrO|CoMeTa|Cupid|DIANA|MBStar|MirAncesTar|miRDB_v6|mirmap_May_2021|MiRNATIP|MirTar2|mirzag|TargetScan_v7_2
IGF2R	P11717		hsa-miR-185-5p	0.762151	16	Very High	BCmicrO|bitargeting_May_2021|CoMeTa|DIANA|MBStar|MirAncesTar|miranda_May_2021|miRDB_v6|mirmap_May_2021|MiRNATIP|miRTar2GO|mirzag|MultiMiTar|PITA_May_2021|RNA22|TargetScan_v7_2
LMO3	Q8TAP4		hsa-miR-381-3p	0.762101	14	Very High	BCmicrO|CoMeTa|Cupid|DIANA|MBStar|MirAncesTar|miranda_May_2021|miRDB_v6|mirmap_May_2021|MiRNATIP|MirSNPInTarget|MirTar2|mirzag|TargetScan_v7_2
STIM2	Q9P246		hsa-miR-502-3p	0.762077	15	Very High	BCmicrO|bitargeting_May_2021|Cupid|DIANA|MBStar|MirAncesTar|miranda_May_2021|miRDB_v6|mirmap_May_2021|MiRNATIP|miRTar2GO|mirzag|PACCMIT|PITA_May_2021|TargetScan_v7_2
PTCH1	Q13635		hsa-miR-493-5p	0.76207	13	Very High	bitargeting_May_2021|Cupid|DIANA|MBStar|MirAncesTar|miranda_May_2021|miRDB_v6|MiRNATIP|MirTar2|mirzag|PACCMIT|RNA22|TargetScan_v7_2
PTP4A1	Q93096		hsa-miR-299-3p	0.76203	15	Very High	BCmicrO|bitargeting_May_2021|DIANA|MBStar|MirAncesTar|miranda_May_2021|mirbase|mirCoX|MiRNATIP|miRTar2GO|mirzag|MultiMiTar|PITA_May_2021|RNA22|TargetScan_v7_2
SPRED1	Q7Z699		hsa-miR-409-3p	0.761908	15	Very High	BCmicrO|DIANA|MBStar|MirAncesTar|miranda_May_2021|miRDB_v6|MiRNATIP|MirSNPInTarget|miRTar2GO|MirTar2|mirzag|MultiMiTar|PACCMIT|RNA22|TargetScan_v7_2
PPP6C	O00743		hsa-miR-381-3p	0.761897	13	Very High	BCmicrO|CoMeTa|Cupid|DIANA|MBStar|MirAncesTar|miranda_May_2021|mirmap_May_2021|MiRNATIP|MirSNPInTarget|MirTar2|mirzag|TargetScan_v7_2
NRP1	O14786		hsa-miR-376a-3p	0.761684	12	Very High	BCmicrO|CoMeTa|Cupid|DIANA|MBStar|MirAncesTar|MiRNATIP|miRTar2GO|mirzag|MultiMiTar|PACCMIT|TargetScan_v7_2
GRIK5	Q16478		hsa-miR-376a-3p	0.761684	11	Very High	BCmicrO|CoMeTa|Cupid|DIANA|MBStar|MirAncesTar|MiRNATIP|MirTar2|mirzag|PACCMIT|TargetScan_v7_2
CUL3	Q13618		hsa-miR-494-3p	0.761644	15	Very High	BCmicrO|CoMeTa|Cupid|DIANA|MBStar|MirAncesTar|miranda_May_2021|miRDB_v6|mirmap_May_2021|MiRNATIP|MirSNPInTarget|miRTar2GO|mirzag|MultiMiTar|TargetScan_v7_2
RAB5B	P61020		hsa-miR-369-3p	0.761642	12	Very High	BCmicrO|CoMeTa|Cupid|DIANA|MBStar|MirAncesTar|miranda_May_2021|miRDB_v6|MiRNATIP|MirTar2|mirzag|TargetScan_v7_2
FAM53C	Q9NYF3		hsa-miR-185-5p	0.761638	15	Very High	BCmicrO|bitargeting_May_2021|CoMeTa|DIANA|MBStar|MirAncesTar|miranda_May_2021|mirmap_May_2021|MiRNATIP|MirSNPInTarget|miRTar2GO|MultiMiTar|PITA_May_2021|RNA22|TargetScan_v7_2
OTUD4	Q01804		hsa-miR-502-3p	0.761542	14	Very High	BCmicrO|CoMeTa|Cupid|DIANA|MBStar|MirAncesTar|miranda_May_2021|MiRNATIP|MirSNPInTarget|miRTar2GO|mirzag|MultiMiTar|PACCMIT|TargetScan_v7_2
CHODL	Q9H9P2		hsa-miR-431-5p	0.761442	13	Very High	BCmicrO|CoMeTa|Cupid|DIANA|MBStar|MirAncesTar|miRDB_v6|MirTar2|mirzag|PACCMIT|PITA_May_2021|RNA22|TargetScan_v7_2
WAC	Q9BTA9		hsa-miR-381-3p	0.761407	13	Very High	BCmicrO|bitargeting_May_2021|CoMeTa|Cupid|DIANA|MBStar|MirAncesTar|miranda_May_2021|miRDB_v6|MiRNATIP|mirzag|MultiMiTar|TargetScan_v7_2
SLC24A3	Q9HC58		hsa-miR-381-3p	0.761381	13	Very High	BCmicrO|bitargeting_May_2021|CoMeTa|Cupid|DIANA|MBStar|MirAncesTar|miranda_May_2021|miRDB_v6|MirTar2|mirzag|MultiMiTar|PACCMIT
SALL1	Q9NSC2		hsa-miR-493-5p	0.761304	12	Very High	Cupid|DIANA|MBStar|MirAncesTar|miranda_May_2021|miRDB_v6|MiRNATIP|MirSNPInTarget|MirTar2|mirzag|PACCMIT|TargetScan_v7_2
ROBO1	Q9Y6N7		hsa-miR-299-5p	0.761168	11	Very High	CoMeTa|DIANA|MBStar|MirAncesTar|miranda_May_2021|miRDB_v6|MiRNATIP|mirzag|PACCMIT|RNA22|TargetScan_v7_2
KLHL3	Q9UH77		hsa-miR-369-3p	0.761099	12	Very High	BCmicrO|CoMeTa|DIANA|MBStar|MirAncesTar|miranda_May_2021|miRDB_v6|MiRNATIP|MirTar2|mirzag|PACCMIT|TargetScan_v7_2
NSMF	Q6X4W1		hsa-miR-487b-3p	0.761068	11	Very High	BCmicrO|bitargeting_May_2021|CoMeTa|DIANA|MBStar|MirAncesTar|mirbase|miRDB_v6|MirTar2|PACCMIT|TargetScan_v7_2
NAV3	Q8IVL0		hsa-miR-299-5p	0.76103	13	Very High	CoMeTa|Cupid|DIANA|MBStar|MirAncesTar|miranda_May_2021|miRDB_v6|MiRNATIP|mirzag|MultiMiTar|PACCMIT|RNA22|TargetScan_v7_2
NAA15	Q9BXJ9		hsa-miR-329-3p	0.761009	14	Very High	BCmicrO|bitargeting_May_2021|CoMeTa|Cupid|DIANA|MirAncesTar|miranda_May_2021|miRDB_v6|mirmap_May_2021|MiRNATIP|MirTar2|mirzag|PACCMIT|TargetScan_v7_2
MAPK4	P31152		hsa-miR-127-3p	0.760809	14	Very High	BCmicrO|bitargeting_May_2021|CoMeTa|DIANA|MirAncesTar|mirbase|mirCoX|miRDB_v6|mirmap_May_2021|MiRNATIP|mirzag|PACCMIT|RNA22|TargetScan_v7_2
RASA1	P20936		hsa-miR-188-5p	0.760731	11	Very High	BCmicrO|CoMeTa|Cupid|DIANA|MBStar|MirAncesTar|miranda_May_2021|miRDB_v6|PACCMIT|PITA_May_2021|TargetScan_v7_2
NECAB1	Q8N987		hsa-miR-576-5p	0.760721	11	Very High	BCmicrO|Cupid|DIANA|MBStar|MirAncesTar|miranda_May_2021|miRDB_v6|MiRNATIP|MirSNPInTarget|MirTar2|mirzag
ELF2	Q15723		hsa-miR-494-3p	0.760691	12	Very High	BCmicrO|CoMeTa|Cupid|DIANA|MBStar|MirAncesTar|miranda_May_2021|miRDB_v6|mirmap_May_2021|mirzag|PACCMIT|TargetScan_v7_2
TBL1X	O60907		hsa-miR-654-3p	0.76069	16	Very High	BCmicrO|bitargeting_May_2021|CoMeTa|Cupid|DIANA|MBStar|MirAncesTar|miranda_May_2021|miRDB_v6|MiRNATIP|MirSNPInTarget|MirTar2|mirzag|MultiMiTar|PACCMIT|RNA22
B4GALT5	O43286		hsa-miR-502-3p	0.760678	14	Very High	BCmicrO|bitargeting_May_2021|CoMeTa|DIANA|MBStar|MirAncesTar|miranda_May_2021|miRDB_v6|MirSNPInTarget|miRTar2GO|mirzag|PITA_May_2021|RNA22|TargetScan_v7_2
PRPF4B	Q13523		hsa-miR-329-3p	0.760618	16	Very High	BCmicrO|bitargeting_May_2021|CoMeTa|DIANA|MBStar|MirAncesTar|miranda_May_2021|mirbase|miRDB_v6|mirmap_May_2021|MiRNATIP|MirTar2|mirzag|PACCMIT|RNA22|TargetScan_v7_2
CILK1	Q9UPZ9		hsa-miR-369-3p	0.760596	12	Very High	BCmicrO|CoMeTa|Cupid|DIANA|MBStar|MirAncesTar|miranda_May_2021|miRDB_v6|MiRNATIP|MirTar2|mirzag|TargetScan_v7_2
RCOR1	Q9UKL0		hsa-miR-450b-5p	0.760484	14	Very High	BCmicrO|CoMeTa|Cupid|DIANA|MBStar|MirAncesTar|miranda_May_2021|miRDB_v6|MiRNATIP|MirSNPInTarget|MirTar2|mirzag|MultiMiTar|PACCMIT
CLIP2	Q9UDT6		hsa-miR-22-3p	0.760463	15	Very High	BCmicrO|bitargeting_May_2021|CoMeTa|DIANA|MirAncesTar|miranda_May_2021|miRcode|mirCoX|miRDB_v6|MiRNATIP|MirSNPInTarget|MirTar2|mirzag|RNA22|TargetScan_v7_2
TLE3	Q04726		hsa-miR-339-5p	0.760403	15	Very High	BCmicrO|bitargeting_May_2021|DIANA|MBStar|MirAncesTar|miranda_May_2021|miRDB_v6|MiRNATIP|MirSNPInTarget|MirTar2|mirzag|PACCMIT|PITA_May_2021|RNA22|TargetScan_v7_2
ATXN1	P54253		hsa-miR-185-5p	0.760364	16	Very High	BCmicrO|bitargeting_May_2021|CoMeTa|DIANA|MBStar|MirAncesTar|miranda_May_2021|miRDB_v6|mirmap_May_2021|MiRNATIP|miRTar2GO|MirTar2|mirzag|MultiMiTar|PITA_May_2021|RNA22
DLGAP1	O14490		hsa-miR-494-3p	0.760354	11	Very High	BCmicrO|CoMeTa|DIANA|MBStar|MirAncesTar|miranda_May_2021|mirmap_May_2021|MirTar2|mirzag|PACCMIT|TargetScan_v7_2
SHPRH	Q149N8		hsa-miR-502-3p	0.760269	14	Very High	BCmicrO|bitargeting_May_2021|CoMeTa|Cupid|DIANA|MirAncesTar|miranda_May_2021|mirbase|MiRNATIP|miRTar2GO|MirTar2|mirzag|PACCMIT|TargetScan_v7_2
SEMA5A	Q13591		hsa-miR-369-3p	0.760181	12	Very High	BCmicrO|CoMeTa|DIANA|MBStar|MirAncesTar|miranda_May_2021|miRDB_v6|MiRNATIP|MirTar2|mirzag|PACCMIT|TargetScan_v7_2
GPR107	Q5VW38		hsa-miR-22-3p	0.760132	18	Very High	BCmicrO|bitargeting_May_2021|CoMeTa|DIANA|MBStar|MirAncesTar|miranda_May_2021|miRcode|mirCoX|miRDB_v6|MiRNATIP|MirSNPInTarget|MirTar2|mirzag|PACCMIT|PITA_May_2021|RNA22|TargetScan_v7_2
HOXD10	P28358		hsa-miR-502-3p	0.760066	13	Very High	BCmicrO|bitargeting_May_2021|CoMeTa|DIANA|MirAncesTar|miranda_May_2021|miRDB_v6|MirTar2|mirzag|MultiMiTar|PACCMIT|RNA22|TargetScan_v7_2
DLGAP2	Q9P1A6		hsa-miR-22-3p	0.760062	13	Very High	BCmicrO|bitargeting_May_2021|CoMeTa|Cupid|DIANA|MirAncesTar|miranda_May_2021|miRcode|mirCoX|MirSNPInTarget|MultiMiTar|PITA_May_2021|TargetScan_v7_2
IKZF2	Q9UKS7		hsa-miR-381-3p	0.760056	13	Very High	BCmicrO|CoMeTa|Cupid|DIANA|MBStar|MirAncesTar|miranda_May_2021|miRDB_v6|MiRNATIP|MirTar2|mirzag|MultiMiTar|PACCMIT
CDK19	Q9BWU1		hsa-miR-376a-3p	0.760045	14	Very High	BCmicrO|CoMeTa|DIANA|MBStar|MirAncesTar|miRDB_v6|mirmap_May_2021|MiRNATIP|MirSNPInTarget|miRTar2GO|MirTar2|mirzag|MultiMiTar|TargetScan_v7_2
RBPJ	Q06330		hsa-miR-369-3p	0.760044	14	Very High	BCmicrO|CoMeTa|Cupid|DIANA|MBStar|MirAncesTar|miranda_May_2021|miRDB_v6|mirmap_May_2021|MiRNATIP|MirTar2|mirzag|PACCMIT|TargetScan_v7_2
PATZ1	Q9HBE1		hsa-miR-134-5p	0.759943	13	Very High	BCmicrO|bitargeting_May_2021|CoMeTa|DIANA|MirAncesTar|mirbase|miRDB_v6|MiRNATIP|miRTar2GO|mirzag|MultiMiTar|RNA22|TargetScan_v7_2
KCTD15	Q96SI1		hsa-miR-296-5p	0.759935	13	Very High	BCmicrO|bitargeting_May_2021|CoMeTa|DIANA|MirAncesTar|miranda_May_2021|mirCoX|miRDB_v6|mirmap_May_2021|MiRNATIP|miRTar2GO|PITA_May_2021|TargetScan_v7_2
HP1BP3	Q5SSJ5		hsa-miR-323a-3p	0.759912	12	Very High	BCmicrO|CoMeTa|Cupid|DIANA|MBStar|MirAncesTar|miRDB_v6|MiRNATIP|MirTar2|mirzag|RNA22|TargetScan_v7_2
RNF144A	P50876		hsa-miR-381-3p	0.75989	15	Very High	BCmicrO|CoMeTa|DIANA|MBStar|MirAncesTar|miranda_May_2021|miRDB_v6|mirmap_May_2021|MiRNATIP|MirSNPInTarget|MirTar2|mirzag|MultiMiTar|RNA22|TargetScan_v7_2
SNX13	Q9Y5W8		hsa-miR-502-3p	0.759737	14	Very High	BCmicrO|CoMeTa|Cupid|DIANA|MBStar|MirAncesTar|miranda_May_2021|mirbase|miRDB_v6|miRTar2GO|MirTar2|mirzag|RNA22|TargetScan_v7_2
RC3H1	Q5TC82		hsa-miR-381-3p	0.759699	13	Very High	BCmicrO|Cupid|DIANA|MBStar|MirAncesTar|miranda_May_2021|miRDB_v6|mirmap_May_2021|MiRNATIP|MirTar2|mirzag|MultiMiTar|TargetScan_v7_2
CREBRF	Q8IUR6		hsa-miR-381-3p	0.759697	15	Very High	BCmicrO|Cupid|DIANA|MBStar|MirAncesTar|miranda_May_2021|miRDB_v6|mirmap_May_2021|MiRNATIP|MirTar2|mirzag|MultiMiTar|PACCMIT|RNA22|TargetScan_v7_2
PAFAH1B1	P43034		hsa-miR-502-3p	0.759628	14	Very High	BCmicrO|CoMeTa|Cupid|DIANA|MBStar|MirAncesTar|miranda_May_2021|miRDB_v6|MiRNATIP|miRTar2GO|mirzag|MultiMiTar|PACCMIT|TargetScan_v7_2
NAP1L5	Q96NT1		hsa-miR-502-3p	0.759566	10	Very High	BCmicrO|DIANA|MBStar|MirAncesTar|miranda_May_2021|miRDB_v6|miRTar2GO|MirTar2|mirzag|TargetScan_v7_2
ARHGAP44	Q17R89		hsa-miR-493-5p	0.759471	12	Very High	bitargeting_May_2021|Cupid|DIANA|MBStar|MirAncesTar|miranda_May_2021|miRDB_v6|MiRNATIP|MirSNPInTarget|MirTar2|mirzag|TargetScan_v7_2
CREB1	P16220		hsa-miR-22-3p	0.759434	16	Very High	BCmicrO|bitargeting_May_2021|CoMeTa|DIANA|MBStar|MirAncesTar|miranda_May_2021|miRcode|mirCoX|miRDB_v6|mirmap_May_2021|MiRNATIP|miRTar2GO|MultiMiTar|RNA22|TargetScan_v7_2
RCC2	Q9P258		hsa-miR-22-3p	0.759377	12	Very High	BCmicrO|DIANA|MirAncesTar|miranda_May_2021|miRcode|mirCoX|mirmap_May_2021|MirSNPInTarget|miRTar2GO|MultiMiTar|PACCMIT|TargetScan_v7_2
TRAM1	Q15629		hsa-miR-183-5p	0.759365	14	Very High	CoMeTa|Cupid|DIANA|MBStar|MirAncesTar|miranda_May_2021|miRcode|miRDB_v6|MiRNATIP|miRTar2GO|MirTar2|mirzag|MultiMiTar|PACCMIT
GTF2I	P78347		hsa-miR-339-5p	0.759247	12	Very High	BCmicrO|bitargeting_May_2021|CoMeTa|DIANA|MBStar|MirAncesTar|miranda_May_2021|miRDB_v6|MiRNATIP|MirTar2|mirzag|TargetScan_v7_2
CTDSPL2	Q05D32		hsa-miR-493-5p	0.759006	13	Very High	bitargeting_May_2021|Cupid|DIANA|MBStar|MirAncesTar|miranda_May_2021|mirbase|miRDB_v6|MiRNATIP|MirTar2|mirzag|PITA_May_2021|TargetScan_v7_2
LZTS2	Q9BRK4		hsa-miR-381-3p	0.758925	14	Very High	BCmicrO|Cupid|DIANA|MBStar|MirAncesTar|miranda_May_2021|mirbase|miRDB_v6|MiRNATIP|MirTar2|mirzag|PACCMIT|RNA22|TargetScan_v7_2
KLF11	O14901		hsa-miR-323a-3p	0.758903	13	Very High	BCmicrO|CoMeTa|Cupid|DIANA|MBStar|MirAncesTar|miRDB_v6|MiRNATIP|MirSNPInTarget|MirTar2|mirzag|PACCMIT|TargetScan_v7_2
SETD7	Q8WTS6		hsa-miR-376a-3p	0.758842	14	Very High	BCmicrO|Cupid|DIANA|MBStar|MirAncesTar|miRDB_v6|mirmap_May_2021|MiRNATIP|miRTar2GO|MirTar2|mirzag|MultiMiTar|PACCMIT|TargetScan_v7_2
ZFR	Q96KR1		hsa-miR-369-3p	0.758786	12	Very High	BCmicrO|CoMeTa|Cupid|DIANA|MBStar|MirAncesTar|miranda_May_2021|miRDB_v6|MiRNATIP|MirTar2|mirzag|PACCMIT
MED26	O95402		hsa-miR-450b-5p	0.758739	13	Very High	BCmicrO|CoMeTa|Cupid|DIANA|MBStar|MirAncesTar|miranda_May_2021|miRDB_v6|MiRNATIP|MirTar2|mirzag|MultiMiTar|PACCMIT
PDCD4	Q53EL6		hsa-miR-183-5p	0.758705	16	Very High	bitargeting_May_2021|CoMeTa|DIANA|MBStar|MirAncesTar|miranda_May_2021|mirbase|miRcode|miRDB_v6|MiRNATIP|MirSNPInTarget|MirTar2|mirzag|MultiMiTar|PACCMIT|PITA_May_2021
NUDT4	Q9NZJ9		hsa-miR-22-3p	0.75859	14	Very High	BCmicrO|bitargeting_May_2021|CoMeTa|DIANA|MBStar|MirAncesTar|miranda_May_2021|miRcode|mirCoX|miRDB_v6|MiRNATIP|mirzag|RNA22|TargetScan_v7_2
ABCD3	P28288		hsa-miR-369-3p	0.758574	13	Very High	BCmicrO|CoMeTa|Cupid|DIANA|MBStar|MirAncesTar|miranda_May_2021|mirbase|miRDB_v6|MiRNATIP|MirSNPInTarget|MirTar2|mirzag
ZNF281	Q9Y2X9		hsa-miR-188-5p	0.758533	13	Very High	BCmicrO|bitargeting_May_2021|CoMeTa|Cupid|MBStar|MirAncesTar|miranda_May_2021|mirbase|miRDB_v6|MiRNATIP|mirzag|PITA_May_2021|TargetScan_v7_2
ENAH	Q8N8S7		hsa-miR-494-3p	0.758452	13	Very High	BCmicrO|CoMeTa|DIANA|MBStar|MirAncesTar|miranda_May_2021|miRDB_v6|mirmap_May_2021|MiRNATIP|MirTar2|mirzag|PACCMIT|TargetScan_v7_2
CCDC6	Q16204		hsa-miR-188-5p	0.758357	11	Very High	BCmicrO|CoMeTa|DIANA|MirAncesTar|miranda_May_2021|miRDB_v6|MiRNATIP|miRTar2GO|MirTar2|mirzag|TargetScan_v7_2
CAMTA1	Q9Y6Y1		hsa-miR-450b-5p	0.758302	14	Very High	BCmicrO|CoMeTa|Cupid|MBStar|MirAncesTar|miranda_May_2021|miRDB_v6|MiRNATIP|MirSNPInTarget|MirTar2|mirzag|MultiMiTar|PACCMIT|RNA22
TLK2	Q86UE8		hsa-miR-22-3p	0.758293	13	Very High	BCmicrO|CoMeTa|Cupid|DIANA|MirAncesTar|miranda_May_2021|miRcode|mirCoX|MiRNATIP|MultiMiTar|PACCMIT|RNA22|TargetScan_v7_2
ACER3	Q9NUN7		hsa-miR-22-3p	0.758286	14	Very High	BCmicrO|bitargeting_May_2021|DIANA|MirAncesTar|miranda_May_2021|miRcode|mirCoX|miRDB_v6|MiRNATIP|MirSNPInTarget|mirzag|MultiMiTar|RNA22|TargetScan_v7_2
IL6ST	P40189		hsa-miR-188-5p	0.758281	13	Very High	BCmicrO|bitargeting_May_2021|DIANA|MBStar|MirAncesTar|miranda_May_2021|miRDB_v6|MiRNATIP|MirSNPInTarget|miRTar2GO|MirTar2|PACCMIT|TargetScan_v7_2
BASP1	P80723		hsa-miR-493-5p	0.758258	11	Very High	Cupid|DIANA|MBStar|miranda_May_2021|miRDB_v6|MiRNATIP|MirSNPInTarget|MirTar2|mirzag|PACCMIT|TargetScan_v7_2
RAB11A	P62491		hsa-miR-17-3p	0.758196	14	Very High	bitargeting_May_2021|Cupid|DIANA|MBStar|MirAncesTar|miranda_May_2021|miRDB_v6|MiRNATIP|MirSNPInTarget|miRTar2GO|MirTar2|mirzag|PACCMIT|RNA22
ANKRD17	O75179		hsa-miR-493-5p	0.758146	11	Very High	Cupid|DIANA|MBStar|MirAncesTar|miranda_May_2021|miRDB_v6|MiRNATIP|MirTar2|mirzag|PACCMIT|TargetScan_v7_2
GNA13	Q14344		hsa-miR-185-5p	0.758132	13	Very High	BCmicrO|CoMeTa|DIANA|MBStar|MirAncesTar|miranda_May_2021|miRDB_v6|mirmap_May_2021|MiRNATIP|miRTar2GO|mirzag|MultiMiTar|TargetScan_v7_2
LPP	Q93052		hsa-miR-22-3p	0.758098	15	Very High	BCmicrO|bitargeting_May_2021|CoMeTa|DIANA|MBStar|MirAncesTar|miranda_May_2021|miRcode|mirCoX|mirmap_May_2021|MiRNATIP|miRTar2GO|MultiMiTar|PACCMIT|TargetScan_v7_2
CRY1	Q16526		hsa-miR-134-5p	0.758073	14	Very High	BCmicrO|CoMeTa|Cupid|DIANA|MirAncesTar|mirbase|miRDB_v6|MiRNATIP|MirSNPInTarget|miRTar2GO|MirTar2|mirzag|MultiMiTar|RNA22
DPP8	Q6V1X1		hsa-miR-362-5p	0.757816	12	Very High	BCmicrO|CoMeTa|Cupid|DIANA|MirAncesTar|miranda_May_2021|miRDB_v6|MiRNATIP|MirTar2|mirzag|PACCMIT|TargetScan_v7_2
HS2ST1	Q7LGA3		hsa-miR-494-3p	0.757794	14	Very High	BCmicrO|CoMeTa|Cupid|DIANA|MBStar|MirAncesTar|miranda_May_2021|mirbase|miRDB_v6|mirmap_May_2021|MiRNATIP|MirTar2|mirzag|MultiMiTar
MSH6	P52701		hsa-miR-409-3p	0.757781	12	Very High	BCmicrO|bitargeting_May_2021|CoMeTa|DIANA|MBStar|MirAncesTar|miranda_May_2021|mirbase|MiRNATIP|MirTar2|PACCMIT|TargetScan_v7_2
AUTS2	Q8WXX7		hsa-miR-183-5p	0.757749	14	Very High	bitargeting_May_2021|CoMeTa|DIANA|MBStar|MirAncesTar|miranda_May_2021|miRcode|mirmap_May_2021|MiRNATIP|miRTar2GO|MirTar2|mirzag|MultiMiTar|PACCMIT
GTF2H1	P32780		hsa-miR-183-5p	0.757706	14	Very High	CoMeTa|Cupid|DIANA|MBStar|MirAncesTar|miranda_May_2021|miRcode|miRDB_v6|MiRNATIP|MirSNPInTarget|MirTar2|mirzag|MultiMiTar|RNA22
PDGFC	Q9NRA1		hsa-miR-381-3p	0.757699	13	Very High	BCmicrO|CoMeTa|Cupid|DIANA|MBStar|MirAncesTar|miranda_May_2021|mirmap_May_2021|MiRNATIP|MirTar2|mirzag|PACCMIT|TargetScan_v7_2
PHOX2B	Q99453		hsa-miR-494-3p	0.757641	11	Very High	BCmicrO|CoMeTa|DIANA|MBStar|MirAncesTar|miranda_May_2021|miRDB_v6|mirmap_May_2021|mirzag|PACCMIT|TargetScan_v7_2
APPL1	Q9UKG1		hsa-miR-323a-3p	0.757386	12	Very High	BCmicrO|CoMeTa|Cupid|DIANA|MBStar|MirAncesTar|miRDB_v6|mirmap_May_2021|MiRNATIP|MirTar2|mirzag|TargetScan_v7_2
ELAVL4	P26378		hsa-miR-450b-5p	0.757318	14	Very High	BCmicrO|bitargeting_May_2021|Cupid|DIANA|MBStar|MirAncesTar|miranda_May_2021|miRDB_v6|MiRNATIP|MirSNPInTarget|MirTar2|mirzag|PACCMIT|RNA22
TMEM135	Q86UB9		hsa-miR-494-3p	0.757286	10	Very High	BCmicrO|CoMeTa|DIANA|MBStar|MirAncesTar|miranda_May_2021|miRDB_v6|mirmap_May_2021|MirTar2|TargetScan_v7_2
AP3S1	Q92572		hsa-miR-493-5p	0.75721	11	Very High	Cupid|DIANA|MBStar|MirAncesTar|miranda_May_2021|mirbase|MiRNATIP|MirTar2|mirzag|PACCMIT|TargetScan_v7_2
ZNF146	Q15072		hsa-miR-376c-3p	0.757208	11	Very High	bitargeting_May_2021|CoMeTa|Cupid|DIANA|MBStar|miRDB_v6|MiRNATIP|MirTar2|mirzag|PACCMIT|TargetScan_v7_2
AMOTL2	Q9Y2J4		hsa-miR-382-5p	0.757169	14	Very High	BCmicrO|CoMeTa|Cupid|DIANA|MBStar|MirAncesTar|miranda_May_2021|miRDB_v6|MiRNATIP|MirTar2|mirzag|MultiMiTar|RNA22|TargetScan_v7_2
MYT1L	Q9UL68		hsa-miR-450b-5p	0.757152	14	Very High	BCmicrO|CoMeTa|Cupid|DIANA|MBStar|MirAncesTar|miranda_May_2021|miRDB_v6|MiRNATIP|MirSNPInTarget|MirTar2|mirzag|MultiMiTar|PACCMIT
NADK	O95544		hsa-miR-494-3p	0.757143	14	Very High	BCmicrO|CoMeTa|Cupid|DIANA|MBStar|MirAncesTar|miranda_May_2021|miRDB_v6|mirmap_May_2021|MiRNATIP|MirTar2|mirzag|PACCMIT|TargetScan_v7_2
GPR85	P60893		hsa-miR-409-3p	0.75709	13	Very High	BCmicrO|bitargeting_May_2021|CoMeTa|Cupid|DIANA|MBStar|MirAncesTar|miranda_May_2021|miRDB_v6|mirzag|MultiMiTar|PACCMIT|TargetScan_v7_2
RNF38	Q9H0F5		hsa-miR-22-3p	0.757004	13	Very High	BCmicrO|bitargeting_May_2021|CoMeTa|Cupid|DIANA|MBStar|MirAncesTar|miranda_May_2021|miRcode|mirCoX|miRTar2GO|mirzag|MultiMiTar
ZXDB	P98169		hsa-miR-494-3p	0.756877	15	Very High	BCmicrO|CoMeTa|DIANA|MBStar|MirAncesTar|miranda_May_2021|miRDB_v6|mirmap_May_2021|MirSNPInTarget|miRTar2GO|MirTar2|mirzag|MultiMiTar|PITA_May_2021|RNA22
ATP2B1	P20020		hsa-miR-431-5p	0.756848	14	Very High	BCmicrO|bitargeting_May_2021|CoMeTa|Cupid|DIANA|MBStar|MirAncesTar|miRDB_v6|MiRNATIP|MirTar2|mirzag|MultiMiTar|RNA22|TargetScan_v7_2
ATP11A	P98196		hsa-miR-323a-3p	0.756827	10	Very High	BCmicrO|CoMeTa|DIANA|MBStar|MirAncesTar|miRDB_v6|MirTar2|mirzag|PACCMIT|TargetScan_v7_2
UBE2G1	P62253		hsa-miR-493-5p	0.756774	12	Very High	Cupid|DIANA|MBStar|MirAncesTar|miranda_May_2021|miRDB_v6|MiRNATIP|MirSNPInTarget|MirTar2|mirzag|PACCMIT|TargetScan_v7_2
CNOT6L	Q96LI5		hsa-miR-183-5p	0.75677	13	Very High	Cupid|DIANA|MBStar|MirAncesTar|miranda_May_2021|miRcode|miRDB_v6|MiRNATIP|miRTar2GO|MirTar2|mirzag|MultiMiTar|PACCMIT
FAM117A	Q9C073		hsa-miR-22-3p	0.756708	13	Very High	BCmicrO|bitargeting_May_2021|CoMeTa|Cupid|DIANA|MirAncesTar|miranda_May_2021|miRcode|mirCoX|MultiMiTar|PACCMIT|RNA22|TargetScan_v7_2
EPHA4	P54764		hsa-miR-183-5p	0.756656	13	Very High	bitargeting_May_2021|CoMeTa|Cupid|DIANA|MBStar|MirAncesTar|miranda_May_2021|miRcode|miRDB_v6|MiRNATIP|mirzag|MultiMiTar|PACCMIT
TADA1	Q96BN2		hsa-miR-154-5p	0.756628	9	Very High	BCmicrO|MirAncesTar|miranda_May_2021|miRDB_v6|MirTar2|mirzag|PACCMIT|RNA22|TargetScan_v7_2
BATF3	Q9NR55		hsa-miR-22-3p	0.756622	13	Very High	BCmicrO|CoMeTa|DIANA|MirAncesTar|miranda_May_2021|mirbase|miRcode|mirCoX|miRDB_v6|MirTar2|mirzag|PACCMIT|TargetScan_v7_2
ZNF106	Q9H2Y7		hsa-miR-22-3p	0.756454	15	Very High	BCmicrO|bitargeting_May_2021|CoMeTa|DIANA|MBStar|MirAncesTar|miranda_May_2021|miRcode|mirCoX|mirmap_May_2021|miRTar2GO|mirzag|MultiMiTar|RNA22|TargetScan_v7_2
COPS2	P61201		hsa-miR-450b-5p	0.756352	14	Very High	BCmicrO|CoMeTa|Cupid|DIANA|MBStar|MirAncesTar|miranda_May_2021|mirbase|miRDB_v6|MiRNATIP|MirSNPInTarget|MirTar2|mirzag|PACCMIT
MYCBP2	O75592		hsa-miR-493-5p	0.756214	14	Very High	bitargeting_May_2021|Cupid|DIANA|MBStar|MirAncesTar|miranda_May_2021|mirbase|miRDB_v6|MiRNATIP|MirTar2|mirzag|PACCMIT|RNA22|TargetScan_v7_2
PPP1R14C	Q8TAE6		hsa-miR-381-3p	0.756198	12	Very High	BCmicrO|Cupid|DIANA|MirAncesTar|miranda_May_2021|miRDB_v6|mirmap_May_2021|MiRNATIP|MirTar2|mirzag|PACCMIT|TargetScan_v7_2
PTEN	P60484		hsa-miR-425-5p	0.756031	13	Very High	Cupid|DIANA|MBStar|MirAncesTar|miranda_May_2021|miRcode|MiRNATIP|miRTar2GO|MirTar2|mirzag|PACCMIT|RNA22|TargetScan_v7_2
ANKH	Q9HCJ1		hsa-miR-431-5p	0.756005	13	Very High	BCmicrO|CoMeTa|DIANA|MBStar|MirAncesTar|miRDB_v6|MiRNATIP|MirTar2|mirzag|PACCMIT|PITA_May_2021|RNA22|TargetScan_v7_2
TARDBP	Q13148		hsa-miR-329-3p	0.755896	13	Very High	BCmicrO|CoMeTa|Cupid|DIANA|MBStar|MirAncesTar|miranda_May_2021|mirmap_May_2021|MiRNATIP|MirTar2|mirzag|PACCMIT|TargetScan_v7_2
FBRS	Q9HAH7		hsa-miR-296-5p	0.755863	13	Very High	BCmicrO|bitargeting_May_2021|CoMeTa|DIANA|MirAncesTar|miranda_May_2021|mirCoX|mirmap_May_2021|MiRNATIP|miRTar2GO|RNA22|rnahybrid_May_2021|TargetScan_v7_2
AFF3	P51826		hsa-miR-493-5p	0.755791	12	Very High	bitargeting_May_2021|Cupid|DIANA|MBStar|MirAncesTar|miranda_May_2021|miRDB_v6|MirTar2|mirzag|PACCMIT|RNA22|TargetScan_v7_2
UBE2V2	Q15819		hsa-miR-493-5p	0.755657	12	Very High	bitargeting_May_2021|Cupid|DIANA|MirAncesTar|miranda_May_2021|miRDB_v6|MiRNATIP|MirTar2|mirzag|PACCMIT|PITA_May_2021|TargetScan_v7_2
MEF2C	Q06413		hsa-miR-493-5p	0.755531	13	Very High	Cupid|DIANA|MBStar|MirAncesTar|miranda_May_2021|miRDB_v6|MiRNATIP|MirSNPInTarget|MirTar2|mirzag|PACCMIT|RNA22|TargetScan_v7_2
SPRY4	Q9C004		hsa-miR-411-5p	0.755407	14	Very High	BCmicrO|CoMeTa|Cupid|DIANA|MBStar|MirAncesTar|miRDB_v6|mirmap_May_2021|MiRNATIP|MirSNPInTarget|MirTar2|mirzag|MultiMiTar|PACCMIT
PARD6B	Q9BYG5		hsa-miR-381-3p	0.755404	14	Very High	BCmicrO|CoMeTa|Cupid|DIANA|MBStar|MirAncesTar|miranda_May_2021|miRDB_v6|MiRNATIP|MirTar2|mirzag|MultiMiTar|RNA22|TargetScan_v7_2
UBE2G1	P62253		hsa-miR-382-5p	0.755334	15	Very High	BCmicrO|CoMeTa|DIANA|MBStar|MirAncesTar|miranda_May_2021|miRDB_v6|MiRNATIP|MirSNPInTarget|MirTar2|mirzag|MultiMiTar|PACCMIT|RNA22|TargetScan_v7_2
SMAP1	Q8IYB5		hsa-miR-22-3p	0.75531	14	Very High	BCmicrO|bitargeting_May_2021|CoMeTa|DIANA|MBStar|MirAncesTar|miranda_May_2021|miRcode|mirCoX|miRDB_v6|MiRNATIP|mirzag|MultiMiTar|TargetScan_v7_2
PAM	P19021		hsa-miR-329-3p	0.75529	13	Very High	BCmicrO|CoMeTa|MBStar|MirAncesTar|miranda_May_2021|mirbase|miRDB_v6|mirmap_May_2021|MiRNATIP|MirTar2|mirzag|PACCMIT|TargetScan_v7_2
MBNL2	Q5VZF2		hsa-miR-381-3p	0.755241	13	Very High	BCmicrO|CoMeTa|Cupid|DIANA|MBStar|MirAncesTar|miranda_May_2021|miRDB_v6|MiRNATIP|MirTar2|mirzag|MultiMiTar|PACCMIT
SLC25A40	Q8TBP6		hsa-miR-494-3p	0.755048	13	Very High	BCmicrO|Cupid|DIANA|MBStar|MirAncesTar|miranda_May_2021|mirbase|miRDB_v6|mirmap_May_2021|MiRNATIP|MirTar2|mirzag|TargetScan_v7_2
ZCCHC3	Q9NUD5		hsa-miR-185-5p	0.755031	16	Very High	BCmicrO|bitargeting_May_2021|DIANA|MBStar|MirAncesTar|miranda_May_2021|miRDB_v6|mirmap_May_2021|MiRNATIP|miRTar2GO|MirTar2|mirzag|MultiMiTar|PITA_May_2021|RNA22|TargetScan_v7_2
HUNK	P57058		hsa-miR-22-3p	0.754987	15	Very High	BCmicrO|bitargeting_May_2021|CoMeTa|DIANA|MBStar|MirAncesTar|miranda_May_2021|miRcode|mirCoX|miRDB_v6|mirmap_May_2021|MirTar2|mirzag|MultiMiTar|TargetScan_v7_2
UBQLN1	Q9UMX0		hsa-miR-425-5p	0.754927	12	Very High	Cupid|DIANA|MBStar|MirAncesTar|miranda_May_2021|mirbase|miRcode|miRDB_v6|MiRNATIP|miRTar2GO|mirzag|TargetScan_v7_2
STC1	P52823		hsa-miR-183-5p	0.754814	11	Very High	CoMeTa|Cupid|DIANA|MirAncesTar|miranda_May_2021|miRcode|miRDB_v6|MirSNPInTarget|MirTar2|mirzag|MultiMiTar
SHTN1	A0MZ66		hsa-miR-494-3p	0.754737	13	Very High	BCmicrO|CoMeTa|Cupid|DIANA|MBStar|MirAncesTar|miranda_May_2021|miRDB_v6|mirmap_May_2021|MiRNATIP|mirzag|MultiMiTar|TargetScan_v7_2
LARP1	Q6PKG0		hsa-miR-369-3p	0.754598	13	Very High	BCmicrO|CoMeTa|Cupid|DIANA|MBStar|MirAncesTar|miranda_May_2021|MiRNATIP|MirSNPInTarget|MirTar2|mirzag|PACCMIT|TargetScan_v7_2
RSBN1	Q5VWQ0		hsa-miR-369-3p	0.754546	13	Very High	BCmicrO|CoMeTa|Cupid|DIANA|MBStar|MirAncesTar|miranda_May_2021|miRDB_v6|MiRNATIP|MirTar2|mirzag|PACCMIT|TargetScan_v7_2
BRINP1	O60477		hsa-miR-323a-3p	0.754516	11	Very High	BCmicrO|CoMeTa|DIANA|MirAncesTar|mirbase|miRDB_v6|MirSNPInTarget|MirTar2|mirzag|RNA22|TargetScan_v7_2
YTHDF2	Q9Y5A9		hsa-miR-494-3p	0.754477	14	Very High	BCmicrO|CoMeTa|Cupid|DIANA|MBStar|MirAncesTar|miranda_May_2021|mirbase|miRDB_v6|mirmap_May_2021|MirTar2|mirzag|PACCMIT|TargetScan_v7_2
RSBN1	Q5VWQ0		hsa-miR-299-5p	0.754469	14	Very High	CoMeTa|Cupid|DIANA|MBStar|MirAncesTar|miranda_May_2021|miRDB_v6|MiRNATIP|miRTar2GO|mirzag|MultiMiTar|PACCMIT|RNA22|TargetScan_v7_2
FBXO11	Q86XK2		hsa-miR-1287-5p	0.754449	13	Very High	BCmicrO|CoMeTa|Cupid|DIANA|MBStar|MirAncesTar|miranda_May_2021|miRDB_v6|MiRNATIP|MirTar2|mirzag|PACCMIT|RNA22
TGFA	P01135		hsa-miR-323a-3p	0.754333	11	Very High	BCmicrO|CoMeTa|DIANA|MBStar|MirAncesTar|MiRNATIP|MirSNPInTarget|MirTar2|mirzag|PACCMIT|TargetScan_v7_2
AFF4	Q9UHB7		hsa-miR-502-3p	0.754261	13	Very High	BCmicrO|bitargeting_May_2021|CoMeTa|Cupid|DIANA|MirAncesTar|miranda_May_2021|miRDB_v6|MirSNPInTarget|miRTar2GO|MirTar2|MultiMiTar|TargetScan_v7_2
NFIB	O00712		hsa-miR-382-5p	0.754076	14	Very High	BCmicrO|bitargeting_May_2021|CoMeTa|DIANA|MBStar|MirAncesTar|miranda_May_2021|MiRNATIP|MirTar2|mirzag|MultiMiTar|PACCMIT|RNA22|TargetScan_v7_2
KLF12	Q9Y4X4		hsa-miR-502-3p	0.754069	15	Very High	BCmicrO|CoMeTa|DIANA|MBStar|MirAncesTar|miranda_May_2021|miRDB_v6|MiRNATIP|MirSNPInTarget|miRTar2GO|mirzag|MultiMiTar|PACCMIT|RNA22|TargetScan_v7_2
MMP16	P51512		hsa-miR-382-5p	0.754056	16	Very High	BCmicrO|bitargeting_May_2021|CoMeTa|DIANA|MBStar|MirAncesTar|miranda_May_2021|miRDB_v6|MiRNATIP|MirTar2|mirzag|MultiMiTar|PACCMIT|PITA_May_2021|RNA22|TargetScan_v7_2
MSANTD2	Q6P1R3		hsa-miR-494-3p	0.754055	13	Very High	BCmicrO|CoMeTa|DIANA|MBStar|MirAncesTar|miranda_May_2021|mirbase|miRDB_v6|mirmap_May_2021|MiRNATIP|MirTar2|mirzag|TargetScan_v7_2
ICA1L	Q8NDH6		hsa-miR-576-5p	0.754014	11	Very High	BCmicrO|DIANA|MBStar|MirAncesTar|miranda_May_2021|mirbase|miRDB_v6|MirTar2|mirzag|MultiMiTar|PACCMIT
TCF21	O43680		hsa-miR-134-5p	0.754012	10	Very High	BCmicrO|CoMeTa|DIANA|MBStar|MirAncesTar|MiRNATIP|MirTar2|mirzag|RNA22|TargetScan_v7_2
NRIP1	P48552		hsa-miR-576-5p	0.754006	11	Very High	BCmicrO|CoMeTa|Cupid|DIANA|MBStar|MirAncesTar|miranda_May_2021|miRDB_v6|MiRNATIP|MirTar2|mirzag
TMTC4	Q5T4D3		hsa-miR-376b-3p	0.753953	14	Very High	BCmicrO|DIANA|MBStar|MirAncesTar|miranda_May_2021|mirbase|miRDB_v6|MiRNATIP|MirTar2|mirzag|MultiMiTar|PITA_May_2021|RNA22|TargetScan_v7_2
NOL4	O94818		hsa-miR-362-5p	0.753924	13	Very High	BCmicrO|CoMeTa|DIANA|MBStar|MirAncesTar|miranda_May_2021|mirbase|miRDB_v6|MiRNATIP|MirTar2|mirzag|PACCMIT|TargetScan_v7_2
SOX4	Q06945		hsa-miR-299-5p	0.753912	11	Very High	CoMeTa|Cupid|DIANA|MBStar|MirAncesTar|miranda_May_2021|miRDB_v6|MiRNATIP|mirzag|PACCMIT|TargetScan_v7_2
COQ10B	Q9H8M1		hsa-miR-369-3p	0.753833	12	Very High	BCmicrO|CoMeTa|Cupid|DIANA|MBStar|MirAncesTar|miranda_May_2021|miRDB_v6|MiRNATIP|MirTar2|mirzag|TargetScan_v7_2
AGO1	Q9UL18		hsa-miR-185-5p	0.753829	16	Very High	BCmicrO|bitargeting_May_2021|CoMeTa|DIANA|MBStar|MirAncesTar|miranda_May_2021|miRDB_v6|mirmap_May_2021|MiRNATIP|mirzag|MultiMiTar|PACCMIT|PITA_May_2021|RNA22|TargetScan_v7_2
STRN3	Q13033		hsa-miR-362-5p	0.753783	12	Very High	BCmicrO|CoMeTa|Cupid|DIANA|MirAncesTar|miranda_May_2021|mirbase|miRDB_v6|MiRNATIP|MirSNPInTarget|mirzag|TargetScan_v7_2
EYA1	Q99502		hsa-miR-369-3p	0.753772	11	Very High	BCmicrO|CoMeTa|Cupid|DIANA|MirAncesTar|miranda_May_2021|miRDB_v6|MiRNATIP|mirzag|PACCMIT|TargetScan_v7_2
SCAMP1	O15126		hsa-miR-425-5p	0.753625	13	Very High	MBStar|MirAncesTar|miranda_May_2021|mirbase|miRcode|miRDB_v6|MiRNATIP|miRTar2GO|MirTar2|mirzag|PACCMIT|RNA22|TargetScan_v7_2
RHOQ	P17081		hsa-miR-134-5p	0.753614	13	Very High	BCmicrO|bitargeting_May_2021|CoMeTa|DIANA|MirAncesTar|miRDB_v6|MiRNATIP|MirSNPInTarget|miRTar2GO|mirzag|PITA_May_2021|RNA22|TargetScan_v7_2
CALCOCO2	Q13137		hsa-miR-134-5p	0.753501	12	Very High	BCmicrO|CoMeTa|DIANA|MirAncesTar|miRDB_v6|MiRNATIP|MirSNPInTarget|miRTar2GO|MirTar2|mirzag|RNA22|TargetScan_v7_2
MAPRE1	Q15691		hsa-miR-339-5p	0.753478	13	Very High	BCmicrO|CoMeTa|DIANA|MirAncesTar|miranda_May_2021|miRDB_v6|MiRNATIP|miRTar2GO|MirTar2|mirzag|PACCMIT|RNA22|TargetScan_v7_2
RDH10	Q8IZV5		hsa-miR-494-3p	0.753466	13	Very High	BCmicrO|DIANA|MBStar|MirAncesTar|miranda_May_2021|miRDB_v6|mirmap_May_2021|MiRNATIP|MirSNPInTarget|MirTar2|mirzag|RNA22|TargetScan_v7_2
H3-5	Q6NXT2		hsa-miR-22-3p	0.753453	14	Very High	BCmicrO|DIANA|MBStar|MirAncesTar|miranda_May_2021|miRcode|mirCoX|miRDB_v6|miRTar2GO|MirTar2|mirzag|MultiMiTar|PITA_May_2021|TargetScan_v7_2
PAFAH1B1	P43034		hsa-miR-425-5p	0.753394	13	Very High	Cupid|DIANA|MirAncesTar|miranda_May_2021|miRcode|miRDB_v6|MiRNATIP|MirSNPInTarget|miRTar2GO|MirTar2|mirzag|PACCMIT|RNA22
SRSF7	Q16629		hsa-miR-494-3p	0.753264	12	Very High	BCmicrO|CoMeTa|Cupid|DIANA|MirAncesTar|miranda_May_2021|miRDB_v6|mirmap_May_2021|MirTar2|mirzag|PACCMIT|TargetScan_v7_2
SLC22A3	O75751		hsa-miR-188-5p	0.753158	11	Very High	BCmicrO|CoMeTa|DIANA|MirAncesTar|miranda_May_2021|miRDB_v6|MiRNATIP|MirTar2|mirzag|PACCMIT|TargetScan_v7_2
MTMR6	Q9Y217		hsa-miR-183-5p	0.753093	13	Very High	CoMeTa|Cupid|DIANA|MBStar|MirAncesTar|miranda_May_2021|miRcode|miRDB_v6|MiRNATIP|miRTar2GO|MirTar2|mirzag|MultiMiTar
CBX6	O95503		hsa-miR-22-3p	0.753053	15	Very High	BCmicrO|bitargeting_May_2021|CoMeTa|DIANA|MirAncesTar|miranda_May_2021|mirbase|miRcode|mirCoX|MiRNATIP|MirSNPInTarget|miRTar2GO|mirzag|MultiMiTar|TargetScan_v7_2
CTSK	P43235		hsa-miR-185-5p	0.753038	14	Very High	BCmicrO|bitargeting_May_2021|CoMeTa|DIANA|MBStar|MirAncesTar|miranda_May_2021|mirbase|miRDB_v6|mirmap_May_2021|MiRNATIP|mirzag|PITA_May_2021|TargetScan_v7_2
RHOT1	Q8IXI2		hsa-miR-185-5p	0.753	16	Very High	BCmicrO|bitargeting_May_2021|CoMeTa|Cupid|DIANA|MBStar|MirAncesTar|miranda_May_2021|miRDB_v6|mirmap_May_2021|MiRNATIP|MirTar2|mirzag|PACCMIT|PITA_May_2021|RNA22
NLK	Q9UBE8		hsa-miR-329-3p	0.752833	15	Very High	BCmicrO|bitargeting_May_2021|CoMeTa|Cupid|DIANA|MBStar|MirAncesTar|miranda_May_2021|miRDB_v6|mirmap_May_2021|MiRNATIP|MirTar2|mirzag|PACCMIT|TargetScan_v7_2
SLC25A53	Q5H9E4		hsa-miR-185-5p	0.752752	15	Very High	BCmicrO|bitargeting_May_2021|DIANA|MBStar|MirAncesTar|miranda_May_2021|miRDB_v6|mirmap_May_2021|MirSNPInTarget|MirTar2|mirzag|MultiMiTar|PITA_May_2021|RNA22|TargetScan_v7_2
HNRNPR	O43390		hsa-miR-381-3p	0.752677	14	Very High	BCmicrO|CoMeTa|Cupid|DIANA|MBStar|MirAncesTar|miranda_May_2021|miRDB_v6|mirmap_May_2021|MiRNATIP|MirTar2|mirzag|PACCMIT|TargetScan_v7_2
PPP4R3B	Q5MIZ7		hsa-miR-381-3p	0.75258	13	Very High	BCmicrO|CoMeTa|Cupid|DIANA|MBStar|MirAncesTar|miranda_May_2021|miRDB_v6|MiRNATIP|MirTar2|mirzag|MultiMiTar|TargetScan_v7_2
ISL1	P61371		hsa-miR-652-3p	0.752536	11	Very High	BCmicrO|CoMeTa|DIANA|MirAncesTar|miRDB_v6|MiRNATIP|MirTar2|mirzag|MultiMiTar|PACCMIT|TargetScan_v7_2
GATA2	P23769		hsa-miR-409-3p	0.752404	13	Very High	BCmicrO|CoMeTa|Cupid|DIANA|MirAncesTar|miranda_May_2021|miRDB_v6|MirSNPInTarget|MirTar2|mirzag|PACCMIT|RNA22|TargetScan_v7_2
KTN1	Q86UP2		hsa-miR-369-3p	0.752296	12	Very High	BCmicrO|CoMeTa|Cupid|DIANA|MBStar|MirAncesTar|miranda_May_2021|mirbase|miRDB_v6|MiRNATIP|MirTar2|TargetScan_v7_2
COL11A1	P12107		hsa-miR-381-3p	0.752247	15	Very High	BCmicrO|bitargeting_May_2021|CoMeTa|Cupid|DIANA|MBStar|MirAncesTar|miranda_May_2021|mirbase|miRDB_v6|MiRNATIP|MirTar2|mirzag|PACCMIT|TargetScan_v7_2
PDE4D	Q08499		hsa-miR-183-5p	0.75218	14	Very High	bitargeting_May_2021|CoMeTa|Cupid|DIANA|MBStar|MirAncesTar|miranda_May_2021|miRcode|miRDB_v6|MiRNATIP|miRTar2GO|mirzag|MultiMiTar|PACCMIT
GPR26	Q8NDV2		hsa-miR-185-5p	0.752171	15	Very High	BCmicrO|bitargeting_May_2021|DIANA|MBStar|MirAncesTar|miranda_May_2021|miRDB_v6|mirmap_May_2021|MirTar2|mirzag|MultiMiTar|PACCMIT|PITA_May_2021|RNA22|TargetScan_v7_2
DSCAML1	Q8TD84		hsa-miR-376b-3p	0.752157	11	Very High	BCmicrO|DIANA|MBStar|MirAncesTar|miranda_May_2021|mirbase|miRDB_v6|MirTar2|PACCMIT|RNA22|TargetScan_v7_2
SS18	Q15532		hsa-miR-409-3p	0.752141	13	Very High	BCmicrO|CoMeTa|Cupid|DIANA|MBStar|MirAncesTar|miranda_May_2021|MiRNATIP|MirTar2|mirzag|MultiMiTar|PACCMIT|TargetScan_v7_2
PAM	P19021		hsa-miR-183-5p	0.752079	15	Very High	bitargeting_May_2021|CoMeTa|Cupid|DIANA|MBStar|MirAncesTar|miranda_May_2021|mirbase|miRcode|miRDB_v6|MiRNATIP|miRTar2GO|MirTar2|mirzag|MultiMiTar
N4BP3	O15049		hsa-miR-329-3p	0.752075	12	Very High	BCmicrO|bitargeting_May_2021|CoMeTa|DIANA|MirAncesTar|miranda_May_2021|miRDB_v6|mirmap_May_2021|MirSNPInTarget|mirzag|PACCMIT|TargetScan_v7_2
GULP1	Q9UBP9		hsa-miR-494-3p	0.751924	13	Very High	BCmicrO|CoMeTa|DIANA|MBStar|MirAncesTar|miranda_May_2021|miRDB_v6|mirmap_May_2021|MiRNATIP|MirTar2|mirzag|MultiMiTar|TargetScan_v7_2
SORBS1	Q9BX66		hsa-miR-654-3p	0.751906	15	Very High	BCmicrO|CoMeTa|Cupid|DIANA|MBStar|MirAncesTar|miranda_May_2021|miRDB_v6|MiRNATIP|MirSNPInTarget|MirTar2|mirzag|MultiMiTar|PACCMIT|RNA22
NR3C2	P08235		hsa-miR-409-3p	0.751804	16	Very High	BCmicrO|bitargeting_May_2021|CoMeTa|Cupid|DIANA|MBStar|MirAncesTar|miranda_May_2021|MiRNATIP|miRTar2GO|mirzag|MultiMiTar|PACCMIT|PITA_May_2021|RNA22|TargetScan_v7_2
ZNF80	P51504		hsa-miR-376a-3p	0.7518	13	Very High	BCmicrO|CoMeTa|DIANA|MBStar|MirAncesTar|miRDB_v6|MiRNATIP|MirSNPInTarget|MirTar2|mirzag|PACCMIT|RNA22|TargetScan_v7_2
H3-3A	P84243		hsa-miR-494-3p	0.751687	13	Very High	BCmicrO|CoMeTa|Cupid|DIANA|MBStar|MirAncesTar|miranda_May_2021|miRDB_v6|mirmap_May_2021|MiRNATIP|mirzag|PACCMIT|TargetScan_v7_2
KIAA1328	Q86T90		hsa-miR-185-5p	0.751669	16	Very High	BCmicrO|bitargeting_May_2021|DIANA|MBStar|MirAncesTar|miranda_May_2021|miRDB_v6|mirmap_May_2021|MiRNATIP|MirSNPInTarget|miRTar2GO|MirTar2|mirzag|MultiMiTar|PITA_May_2021|RNA22
UBE3A	Q05086		hsa-miR-339-5p	0.75165	14	Very High	BCmicrO|CoMeTa|Cupid|DIANA|MBStar|MirAncesTar|miranda_May_2021|miRDB_v6|MiRNATIP|MirTar2|mirzag|PACCMIT|RNA22|TargetScan_v7_2
ARL4D	P49703		hsa-miR-134-5p	0.751622	11	Very High	BCmicrO|bitargeting_May_2021|CoMeTa|DIANA|MirAncesTar|mirbase|miRDB_v6|MirTar2|mirzag|PITA_May_2021|TargetScan_v7_2
SOX4	Q06945		hsa-miR-369-3p	0.751509	12	Very High	BCmicrO|CoMeTa|Cupid|DIANA|MirAncesTar|miranda_May_2021|miRDB_v6|MiRNATIP|MirTar2|mirzag|PACCMIT|TargetScan_v7_2
SEMA3A	Q14563		hsa-miR-494-3p	0.751498	13	Very High	BCmicrO|CoMeTa|DIANA|MBStar|MirAncesTar|miranda_May_2021|mirbase|miRDB_v6|mirmap_May_2021|MirTar2|mirzag|MultiMiTar|TargetScan_v7_2
NUMBL	Q9Y6R0		hsa-miR-296-5p	0.751498	13	Very High	BCmicrO|bitargeting_May_2021|DIANA|MirAncesTar|miranda_May_2021|mirbase|mirCoX|miRDB_v6|mirmap_May_2021|MiRNATIP|PACCMIT|PITA_May_2021|TargetScan_v7_2
FCHO2	Q0JRZ9		hsa-miR-183-5p	0.751404	14	Very High	bitargeting_May_2021|Cupid|DIANA|MBStar|MirAncesTar|miranda_May_2021|miRcode|miRDB_v6|MiRNATIP|miRTar2GO|MirTar2|mirzag|MultiMiTar|PACCMIT
NR3C1	P04150		hsa-miR-183-5p	0.751378	14	Very High	bitargeting_May_2021|CoMeTa|Cupid|DIANA|MBStar|MirAncesTar|miranda_May_2021|miRcode|miRDB_v6|MiRNATIP|miRTar2GO|mirzag|MultiMiTar|PACCMIT
[truncated: 10,521 more rows]

## Sheet: S6
GO biological process complete	Background_Gene_List.txt - REFLIST (8977)	Client Text Box Input (5626)	Client Text Box Input (expected)	Client Text Box Input (over/under)	Client Text Box Input (fold Enrichment)	Client Text Box Input (raw P-value)	Client Text Box Input (FDR)
[truncated: 233 more rows]

[truncated: 4 more sheets: S7, S8, S9, S10]
